# Supplementary material for: An atlas of protein turnover rates in mouse tissues
Source: Nat Commun. 2021 Nov 26;12:6778. doi: 10.1038/s41467-021-26842-3 (PMC8626426; doi:10.1038/s41467-021-26842-3)
Supplement: Supplementary file 3 — Supplementary Data 1 [file 41467_2021_26842_MOESM3_ESM.xlsx]

## Sheet: Supp. Data 1 Overview
Supplementary Data 1. GO Analysis of Blood Proteins
GO Analysis performed using:
GOrilla (Gene Ontology enRIchment anaLysis and visuaLizAtion tool)
http://cbl-gorilla.cs.technion.ac.il/
Statistical enrichment analysis is based on a minimum hypergeometric framework with adjustment for multiple testing, as described in:
Eden et al. GOrilla: a tool for discovery and visualization of enriched GO terms in ranked gene lists. BMC Bioinformatics 10, 48 (2009).
Organism: Mus musculus
Two unranked lists of genes (target and background lists)
Target list of 85 proteins t<3.5 d, or 70 proteins t>3.5 d
Background list of 155 proteins in blood with half-lives determined
Overview of Worksheets
1	The list of accession numbers used in the GO analysis.
2	The Process GO terms output for the shorter-half life proteins.
3	The Function GO terms output for the shorter-half life proteins.
4	The Component GO terms output for the shorter-half life proteins.
5	The Process GO terms output for the longer-half life proteins.
6	The Function GO terms output for the longer-half life proteins.
7	The Component GO terms output for the longer-half life proteins.

## Sheet: Acc#s for GO
Proteins in Blood with half-lives determined	Accession number	Half-life (d)	t<3.5 d	t>3.5 d
Apolipoprotein A-IV (Apo-AIV) (ApoA-IV) (Apolipoprotein A4)	P06728	0.346574	1	0
Apolipoprotein C-II (Apo-CII) (ApoC-II) (Apolipoprotein C2)	Q05020	0.346574	1	0
Apolipoprotein C-III (Apo-CIII) (ApoC-III) (Apolipoprotein C3)	P33622	0.346574	1	0
Beta-2-microglobulin	P01887	0.346574	1	0
Myosin-3 (Myosin heavy chain 3)	P13541	0.346574	1	0
Alpha-1-antitrypsin 1-1 (AAT) (Alpha-1 protease inhibitor 1) (Alpha-1-antiproteinase) (Serine protease inhibitor 1-1) (Serine protease inhibitor A1a) (Serpin A1a)	P07758	0.38315	1	0
Apolipoprotein A-I (Apo-AI) (ApoA-I) (Apolipoprotein A1) [Cleaved into: Proapolipoprotein A-I (ProapoA-I); Truncated apolipoprotein A-I]	Q00623	0.418728	1	0
Complement C3 (HSE-MSF) [Cleaved into: Complement C3 beta chain; C3-beta-c (C3bc); Complement C3 alpha chain; C3a anaphylatoxin; Acylation stimulating protein (ASP) (C3adesArg); Complement C3b alpha' chain; Complement C3c alpha' chain fragment 1; Complement C3dg fragment; Complement C3g fragment; Complement C3d fragment; Complement C3f fragment; Complement C3c alpha' chain fragment 2]	P01027	0.433619	1	0
Vitamin D-binding protein (DBP) (VDB) (Gc-globulin) (Group-specific component)	P21614	0.443573	1	0
Gelsolin (Actin-depolymerizing factor) (ADF) (Brevin)	P13020	0.448082	1	0
Plasma protease C1 inhibitor (C1 Inh) (C1Inh) (C1 esterase inhibitor) (C1-inhibiting factor) (Serpin G1)	P97290	0.46692	1	0
Coagulation factor X (EC 3.4.21.6) (Stuart factor) [Cleaved into: Factor X light chain; Factor X heavy chain; Activated factor Xa heavy chain]	O88947	0.467827	1	0
NUAK family SNF1-like kinase 1 (EC 2.7.11.1) (AMPK-related protein kinase 5) (Omphalocele kinase 1)	Q641K5	0.468785	1	0
Apolipoprotein C-I (Apo-CI) (ApoC-I) (Apolipoprotein C1) [Cleaved into: Truncated apolipoprotein C-I]	P34928	0.471189	1	0
Zinc-alpha-2-glycoprotein (Zn-alpha-2-GP) (Zn-alpha-2-glycoprotein)	Q64726	0.4718	1	0
Inter alpha-trypsin inhibitor, heavy chain 4 (ITI heavy chain H4) (ITI-HC4) (Inter-alpha-inhibitor heavy chain 4)	A6X935	0.496215	1	0
Alpha-1-antitrypsin 1-1 (AAT) (Alpha-1 protease inhibitor 1) (Alpha-1-antiproteinase) (Serine protease inhibitor 1-1) (Serine protease inhibitor A1a) (Serpin A1a)	P07758	0.498534	1	0
Serine protease inhibitor A3G (Serpin A3G) (Serine protease inhibitor 2A) (Serpin 2A)	Q5I2A0	0.510157	1	0
Complement factor B (EC 3.4.21.47) (C3/C5 convertase) [Cleaved into: Complement factor B Ba fragment; Complement factor B Bb fragment]	P04186	0.511362	1	0
Myelin proteolipid protein (PLP) (Lipophilin)	P60202	0.520566	1	0
Clusterin (Apolipoprotein J) (Apo-J) (Clustrin) (Sulfated glycoprotein 2) (SGP-2) [Cleaved into: Clusterin beta chain; Clusterin alpha chain]	Q06890	0.524234	1	0
Inter-alpha-trypsin inhibitor heavy chain H1 (ITI heavy chain H1) (ITI-HC1) (Inter-alpha-inhibitor heavy chain 1)	Q61702	0.547009	1	0
Prothrombin (EC 3.4.21.5) (Coagulation factor II) [Cleaved into: Activation peptide fragment 1; Activation peptide fragment 2; Thrombin light chain; Thrombin heavy chain]	P19221	0.557421	1	0
Apolipoprotein A-II (Apo-AII) (ApoA-II) (Apolipoprotein A2) [Cleaved into: Proapolipoprotein A-II (ProapoA-II)]	P09813	0.565911	1	0
Alpha-1-antitrypsin 1-1 (AAT) (Alpha-1 protease inhibitor 1) (Alpha-1-antiproteinase) (Serine protease inhibitor 1-1) (Serine protease inhibitor A1a) (Serpin A1a)	P07758	0.568827	1	0
Alpha-1-antitrypsin 1-1 (AAT) (Alpha-1 protease inhibitor 1) (Alpha-1-antiproteinase) (Serine protease inhibitor 1-1) (Serine protease inhibitor A1a) (Serpin A1a)	P07758	0.575189	1	0
Beta-2-glycoprotein 1 (APC inhibitor) (Activated protein C-binding protein) (Apolipoprotein H) (Apo-H) (Beta-2-glycoprotein I) (B2GPI) (Beta(2)GPI)	Q01339	0.584992	1	0
Inter-alpha-trypsin inhibitor heavy chain H3 (ITI heavy chain H3) (ITI-HC3) (Inter-alpha-inhibitor heavy chain 3)	Q61704	0.586018	1	0
Coagulation factor V (Activated protein C cofactor) [Cleaved into: Coagulation factor V heavy chain; Coagulation factor V light chain]	O88783	0.604233	1	0
Inhibitor of carbonic anhydrase	Q9DBD0	0.626973	1	0
Alpha-2-HS-glycoprotein (Countertrypin) (Fetuin-A)	P29699	0.635577	1	0
Antithrombin-III (ATIII) (Serpin C1)	P32261	0.635807	1	0
Inter-alpha-trypsin inhibitor heavy chain H2 (ITI heavy chain H2) (ITI-HC2) (Inter-alpha-inhibitor heavy chain 2)	Q61703	0.63621	1	0
Complement C4-B [Cleaved into: Complement C4 beta chain; Complement C4 alpha chain; C4a anaphylatoxin; Complement C4 gamma chain]	P01029	0.640777	1	0
Plasminogen (EC 3.4.21.7) [Cleaved into: Plasmin heavy chain A; Activation peptide; Angiostatin; Plasmin heavy chain A, short form; Plasmin light chain B]	P20918	0.674402	1	0
Serine protease inhibitor A3M (Serpin A3M)	Q03734	0.677249	1	0
Alpha-1-antitrypsin 1-2 (AAT) (Alpha-1 protease inhibitor 2) (Alpha-1-antiproteinase) (Serine protease inhibitor 1-2) (Serine protease inhibitor A1b) (Serpin A1b)	P22599	0.678329	1	0
Complement factor H (Protein beta-1-H)	P06909	0.681762	1	0
Serine protease inhibitor A3K (Serpin A3K) (Contrapsin) (SPI-2)	P07759	0.701982	1	0
Mannose-binding protein A (MBP-A) (Mannan-binding protein) (Ra-reactive factor polysaccharide-binding component p28B) (RaRF p28B)	P39039	0.71017	1	0
Complement factor I (EC 3.4.21.45) (C3B/C4B inactivator) [Cleaved into: Complement factor I heavy chain; Complement factor I light chain]	Q61129	0.717462	1	0
Alpha-2-antiplasmin (Alpha-2-AP) (Alpha-2-plasmin inhibitor) (Alpha-2-PI) (Serpin F2)	Q61247	0.718457	1	0
Protein AMBP [Cleaved into: Alpha-1-microglobulin; Inter-alpha-trypsin inhibitor light chain (ITI-LC) (Bikunin) (HI-30); Trypstatin]	Q07456	0.723918	1	0
Histidine-rich glycoprotein (Histidine-proline-rich glycoprotein) (HPRG)	Q9ESB3	0.724178	1	0
Leukemia inhibitory factor receptor (LIF receptor) (LIF-R) (D-factor/LIF receptor) (CD antigen CD118)	P42703	0.743214	1	0
Protocadherin-20	Q8BIZ0	0.75857	1	0
Carboxylesterase 1C (EC 3.1.1.1) (Liver carboxylesterase N) (Lung surfactant convertase) (PES-N)	P23953	0.777184	1	0
Glutathione peroxidase 3 (GPx-3) (GSHPx-3) (EC 1.11.1.9) (Plasma glutathione peroxidase) (GPx-P) (GSHPx-P)	P46412	0.78812	1	0
Phosphatidylinositol-glycan-specific phospholipase D (PI-G PLD) (EC 3.1.4.50) (Glycoprotein phospholipase D) (Glycosyl-phosphatidylinositol-specific phospholipase D) (GPI-PLD) (GPI-specific phospholipase D)	O70362	0.79135	1	0
Heparin cofactor 2 (Heparin cofactor II) (HC-II) (Protease inhibitor leuserpin-2) (Serpin D1)	P49182	0.795325	1	0
Kininogen-1 [Cleaved into: Kininogen-1 heavy chain; Bradykinin; Kininogen-1 light chain]	O08677	0.806154	1	0
Carboxylesterase 1C (EC 3.1.1.1) (Liver carboxylesterase N) (Lung surfactant convertase) (PES-N)	P23953	0.807454	1	0
Serine protease inhibitor A3K (Serpin A3K) (Contrapsin) (SPI-2)	P07759	0.808137	1	0
Serotransferrin (Transferrin) (Beta-1 metal-binding globulin) (Siderophilin)	Q921I1	0.809893	1	0
Apolipoprotein D (Apo-D) (ApoD)	P51910	0.822039	1	0
Carboxypeptidase N subunit 2 (Carboxypeptidase N 83 kDa chain) (Carboxypeptidase N large subunit) (Carboxypeptidase N polypeptide 2) (Carboxypeptidase N regulatory subunit)	Q9DBB9	0.861055	1	0
Ceruloplasmin (EC 1.16.3.1) (Ferroxidase)	Q61147	0.882282	1	0
Pigment epithelium-derived factor (PEDF) (Caspin) (Serpin F1) (Stromal cell-derived factor 3) (SDF-3)	P97298	0.890906	1	0
Coagulation factor XII (EC 3.4.21.38) (Hageman factor) (HAF) [Cleaved into: Coagulation factor XIIa heavy chain; Coagulation factor XIIa light chain]	Q80YC5	0.945812	1	0
Serotransferrin (Transferrin) (Beta-1 metal-binding globulin) (Siderophilin)	Q921I1	0.953212	1	0
Afamin (Alpha-albumin) (Alpha-Alb)	O89020	1.0085	1	0
Alpha-1-acid glycoprotein 1 (AGP 1) (Orosomucoid-1) (OMD 1)	Q60590	1.01406	1	0
Fetuin-B (Fetuin-like protein IRL685)	Q9QXC1	1.02621	1	0
Plasma kallikrein (EC 3.4.21.34) (Fletcher factor) (Kininogenin) (Plasma prekallikrein) [Cleaved into: Plasma kallikrein heavy chain; Plasma kallikrein light chain]	P26262	1.04812	1	0
Murinoglobulin-1 (MuG1)	P28665	1.05853	1	0
Murinoglobulin-1 (MuG1)	P28665	1.06554	1	0
Alpha-1B-glycoprotein (Alpha-1-B glycoprotein)	Q19LI2	1.06736	1	0
Corticosteroid-binding globulin (CBG) (Serpin A6) (Transcortin)	Q06770	1.11655	1	0
Complement factor D (EC 3.4.21.46) (28 kDa adipocyte protein) (Adipsin) (C3 convertase activator) (Properdin factor D)	P03953	1.3357	1	0
Fibronectin (FN) [Cleaved into: Anastellin]	P11276	1.41463	1	0
Elongation factor 1-alpha 1 (EF-1-alpha-1) (Elongation factor Tu) (EF-Tu) (Eukaryotic elongation factor 1 A-1) (eEF1A-1)	P10126	1.54451	1	0
Pregnancy zone protein (Alpha-2-macroglobulin) (Alpha-2-M) [Cleaved into: Alpha-2-macroglobulin 165 kDa subunit; Alpha-2-macroglobulin 35 kDa subunit]	Q61838	1.65944	1	0
Thrombospondin-1 (Glycoprotein G)	P35441	1.68491	1	0
Elongation factor 1-alpha 1 (EF-1-alpha-1) (Elongation factor Tu) (EF-Tu) (Eukaryotic elongation factor 1 A-1) (eEF1A-1)	P10126	1.71025	1	0
Murinoglobulin-1 (MuG1)	P28665	1.77851	1	0
Deubiquitinating protein VCPIP1 (EC 3.4.19.12) (Valosin-containing protein p97/p47 complex-interacting protein 1) (Valosin-containing protein p97/p47 complex-interacting protein p135) (VCP/p47 complex-interacting 135-kDa protein)	Q8CDG3	1.86418	1	0
Hemopexin	Q91X72	1.89675	1	0
Double-stranded RNA-specific editase 1 (EC 3.5.4.37) (RNA-editing deaminase 1) (RNA-editing enzyme 1) (dsRNA adenosine deaminase)	Q91ZS8	2.01514	1	0
Lon protease homolog, mitochondrial (EC 3.4.21.53) (Lon protease-like protein) (LONP) (Mitochondrial ATP-dependent protease Lon) (Serine protease 15)	Q8CGK3	2.02595	1	0
DNA topoisomerase I, mitochondrial (TOP1mt) (EC 5.6.2.1)	Q8R4U6	2.11194	1	0
Albumin	P07724	2.21368	1	0
Glutamyl aminopeptidase (EAP) (EC 3.4.11.7) (Aminopeptidase A) (AP-A) (BP-1/6C3 antigen) (CD antigen CD249)	P16406	2.30772	1	0
Profilin-1 (Profilin I)	P62962	2.5817	1	0
40S ribosomal protein S12	P63323	2.67552	1	0
Actin, cytoplasmic 1 (Beta-actin) [Cleaved into: Actin, cytoplasmic 1, N-terminally processed]	P60710	2.69686	1	0
Cytosolic 5'-nucleotidase 3A (EC 3.1.3.5) (7-methylguanosine phosphate-specific 5'-nucleotidase) (7-methylguanosine nucleotidase) (EC 3.1.3.91) (Cytosolic 5'-nucleotidase 3) (Cytosolic 5'-nucleotidase III) (cN-III) (Lupin) (Pyrimidine 5'-nucleotidase 1) (P5'N-1) (P5N-1) (PN-I)	Q9D020	3.65327	0	1
Uveal autoantigen with coiled-coil domains and ankyrin repeats (Nuclear membrane-binding protein) (Nucling)	Q8CGB3	3.78794	0	1
Cofilin-1 (Cofilin, non-muscle isoform)	P18760	5.11605	0	1
A-kinase anchor protein 13 (AKAP-13) (AKAP-Lbc)	E9Q394	5.18551	0	1
Calcium-regulated heat stable protein 1 (Calcium-regulated heat-stable protein of 24 kDa) (CRHSP-24)	Q9CR86	7.58159	0	1
Alpha-synuclein (Non-A beta component of AD amyloid) (Non-A4 component of amyloid precursor) (NACP)	O55042	8.63573	0	1
GTP-binding nuclear protein Ran (GTPase Ran) (Ras-like protein TC4) (Ras-related nuclear protein)	P62827	8.97337	0	1
Lumican (Keratan sulfate proteoglycan lumican) (KSPG lumican)	P51885	9.05542	0	1
Alpha-synuclein (Non-A beta component of AD amyloid) (Non-A4 component of amyloid precursor) (NACP)	O55042	9.30962	0	1
Stress-induced-phosphoprotein 1 (STI1) (mSTI1) (Hsc70/Hsp90-organizing protein) (Hop)	Q60864	9.41712	0	1
Eukaryotic translation initiation factor 5A-1 (eIF-5A-1) (eIF-5A1) (Eukaryotic initiation factor 5A isoform 1) (eIF-5A) (eIF-4D)	P63242	9.42096	0	1
Nucleolar protein 10	Q5RJG1	9.86266	0	1
Eukaryotic translation initiation factor 5A-1 (eIF-5A-1) (eIF-5A1) (Eukaryotic initiation factor 5A isoform 1) (eIF-5A) (eIF-4D)	P63242	9.91274	0	1
Ubiquitin-associated domain-containing protein 1 (UBA domain-containing protein 1) (E3 ubiquitin-protein ligase subunit KPC2) (Kip1 ubiquitination-promoting complex protein 2)	Q8VDI7	9.93832	0	1
Eukaryotic translation initiation factor 3 subunit C (eIF3c) (Eukaryotic translation initiation factor 3 subunit 8) (eIF3 p110)	Q8R1B4	9.97837	0	1
UMP-CMP kinase (EC 2.7.4.14) (Deoxycytidylate kinase) (CK) (dCMP kinase) (Nucleoside-diphosphate kinase) (EC 2.7.4.6) (Uridine monophosphate/cytidine monophosphate kinase) (UMP/CMP kinase) (UMP/CMPK)	Q9DBP5	10.0463	0	1
Retinal dehydrogenase 1 (RALDH 1) (RalDH1) (EC 1.2.1.-) (EC 1.2.1.36) (ALDH-E1) (ALHDII) (Aldehyde dehydrogenase family 1 member A1) (Aldehyde dehydrogenase, cytosolic)	P24549	10.3641	0	1
Heat shock-related 70 kDa protein 2 (Heat shock protein 70.2)	P17156	10.3897	0	1
Acylamino-acid-releasing enzyme (AARE) (EC 3.4.19.1) (Acyl-peptide hydrolase) (APH) (Acylaminoacyl-peptidase)	Q8R146	10.4713	0	1
Zinc finger and BTB domain-containing protein 43 (Zinc finger protein 297B)	Q9DAI4	10.5158	0	1
Eukaryotic translation initiation factor 5 (eIF-5)	P59325	10.6433	0	1
Transitional endoplasmic reticulum ATPase (TER ATPase) (EC 3.6.4.6) (15S Mg(2+)-ATPase p97 subunit) (Valosin-containing protein) (VCP)	Q01853	10.6654	0	1
Bleomycin hydrolase (BH) (BLM hydrolase) (BMH) (EC 3.4.22.40)	Q8R016	10.6901	0	1
Aldehyde dehydrogenase, cytosolic 1 (EC 1.2.1.3) (ALDH class 1) (ALDH-E1) (ALHDII) (Aldehyde dehydrogenase family 1 member A7) (Aldehyde dehydrogenase phenobarbital-inducible)	O35945	10.9063	0	1
Heat shock cognate 71 kDa protein (Heat shock 70 kDa protein 8)	P63017	10.9875	0	1
Fructose-bisphosphate aldolase A (EC 4.1.2.13) (Aldolase 1) (Muscle-type aldolase)	P05064	11.0975	0	1
Polyubiquitin-B [Cleaved into: Ubiquitin]	P0CG49	11.1117	0	1
Peptidyl-prolyl cis-trans isomerase A (PPIase A) (EC 5.2.1.8) (Cyclophilin A) (Cyclosporin A-binding protein) (Rotamase A) (SP18) [Cleaved into: Peptidyl-prolyl cis-trans isomerase A, N-terminally processed]	P17742	11.1789	0	1
Bifunctional purine biosynthesis protein ATIC (AICAR transformylase/inosine monophosphate cyclohydrolase) (ATIC) [Includes: Phosphoribosylaminoimidazolecarboxamide formyltransferase (EC 2.1.2.3) (5-aminoimidazole-4-carboxamide ribonucleotide formyltransferase) (AICAR formyltransferase) (AICAR transformylase); IMP cyclohydrolase (EC 3.5.4.10) (IMP synthase) (Inosinicase)]	Q9CWJ9	11.3001	0	1
Parkinson disease protein 7 homolog (Maillard deglycase) (Parkinsonism-associated deglycase) (Protein DJ-1) (DJ-1) (Protein/nucleic acid deglycase DJ-1) (EC 3.1.2.-) (EC 3.5.1.-) (EC 3.5.1.124)	Q99LX0	11.3528	0	1
Nucleoside diphosphate kinase A (NDK A) (NDP kinase A) (EC 2.7.4.6) (Metastasis inhibition factor NM23) (NDPK-A) (Tumor metastatic process-associated protein) (nm23-M1)	P15532	11.4684	0	1
GTP-binding nuclear protein Ran (GTPase Ran) (Ras-like protein TC4) (Ras-related nuclear protein)	P62827	11.4817	0	1
Catalase (EC 1.11.1.6)	P24270	11.54	0	1
Flavin reductase (NADPH) (FR) (EC 1.5.1.30) (Biliverdin reductase B) (BVR-B) (EC 1.3.1.24) (Biliverdin-IX beta-reductase) (NADPH-dependent diaphorase) (NADPH-flavin reductase) (FLR)	Q923D2	11.5611	0	1
Glycerol-3-phosphate phosphatase (G3PP) (EC 3.1.3.21) (Aspartate-based ubiquitous Mg(2+)-dependent phosphatase) (AUM) (EC 3.1.3.48) (Phosphoglycolate phosphatase) (PGP)	Q8CHP8	11.6446	0	1
Thioredoxin (Trx) (ATL-derived factor) (ADF)	P10639	11.68	0	1
Hemoglobin subunit beta-1 (Beta-1-globin) (Hemoglobin beta-1 chain) (Hemoglobin beta-major chain)	P02088	11.7026	0	1
Band 3 anion transport protein (Anion exchange protein 1) (AE 1) (Anion exchanger 1) (MEB3) (Solute carrier family 4 member 1) (CD antigen CD233)	P04919	11.7343	0	1
Bisphosphoglycerate mutase (BPGM) (EC 5.4.2.4) (2,3-bisphosphoglycerate mutase, erythrocyte) (2,3-bisphosphoglycerate synthase) (EC 5.4.2.11) (BPG-dependent PGAM)	P15327	11.869	0	1
D-3-phosphoglycerate dehydrogenase (3-PGDH) (EC 1.1.1.95) (A10)	Q61753	11.9953	0	1
Toll-like receptor 12 (EC 3.2.2.6) (Toll-like receptor 11)	Q6QNU9	12.0026	0	1
Hemoglobin subunit beta-1 (Beta-1-globin) (Hemoglobin beta-1 chain) (Hemoglobin beta-major chain)	P02088	12.0192	0	1
Glutamate--cysteine ligase catalytic subunit (EC 6.3.2.2) (GCS heavy chain) (Gamma-ECS) (Gamma-glutamylcysteine synthetase)	P97494	12.0192	0	1
Glutathione peroxidase 1 (GPx-1) (GSHPx-1) (EC 1.11.1.9) (Cellular glutathione peroxidase) (Selenium-dependent glutathione peroxidase 1)	P11352	12.1021	0	1
Glucose-6-phosphate isomerase (GPI) (EC 5.3.1.9) (Autocrine motility factor) (AMF) (Neuroleukin) (NLK) (Phosphoglucose isomerase) (PGI) (Phosphohexose isomerase) (PHI)	P06745	12.1201	0	1
Glyceraldehyde-3-phosphate dehydrogenase (GAPDH) (EC 1.2.1.12) (Peptidyl-cysteine S-nitrosylase GAPDH) (EC 2.6.99.-)	P16858	12.2108	0	1
Triosephosphate isomerase (TIM) (EC 5.3.1.1) (Methylglyoxal synthase) (EC 4.2.3.3) (Triose-phosphate isomerase)	P17751	12.2801	0	1
Pyridoxine-5'-phosphate oxidase (EC 1.4.3.5) (Pyridoxamine-phosphate oxidase)	Q91XF0	12.3688	0	1
Separin (EC 3.4.22.49) (Caspase-like protein ESPL1) (Extra spindle poles-like 1 protein) (Separase)	P60330	12.3754	0	1
Carbonic anhydrase 2 (EC 4.2.1.1) (Carbonate dehydratase II) (Carbonic anhydrase II) (CA-II)	P00920	12.3876	0	1
Alpha-enolase (EC 4.2.1.11) (2-phospho-D-glycerate hydro-lyase) (Enolase 1) (Non-neural enolase) (NNE)	P17182	12.479	0	1
Purine nucleoside phosphorylase (PNP) (EC 2.4.2.1) (Inosine phosphorylase) (Inosine-guanosine phosphorylase)	P23492	12.479	0	1
L-lactate dehydrogenase A chain (LDH-A) (EC 1.1.1.27) (LDH muscle subunit) (LDH-M)	P06151	12.4936	0	1
Polycomb group protein ASXL1 (Additional sex combs-like protein 1)	P59598	12.5027	0	1
Gamma-tubulin complex component 6 (GCP-6)	G5E8P0	12.5241	0	1
Phosphoglycerate kinase 2 (EC 2.7.2.3) (Phosphoglycerate kinase, testis specific)	P09041	12.5309	0	1
Aldo-keto reductase family 1 member A1 (EC 1.1.1.2) (EC 1.1.1.33) (EC 1.1.1.372) (EC 1.1.1.54) (Alcohol dehydrogenase [NADP(+)]) (Aldehyde reductase) (Glucuronate reductase) (EC 1.1.1.19) (Glucuronolactone reductase) (EC 1.1.1.20)	Q9JII6	12.5423	0	1
Hemoglobin subunit alpha (Alpha-globin) (Hemoglobin alpha chain)	P01942	12.5981	0	1
Malate dehydrogenase, cytoplasmic (EC 1.1.1.37) (Cytosolic malate dehydrogenase)	P14152	12.6625	0	1
Phosphoglycerate kinase 1 (EC 2.7.2.3)	P09411	12.7616	0	1
S-formylglutathione hydrolase (FGH) (EC 3.1.2.12) (Esterase 10) (Esterase D) (Sid 478)	Q9R0P3	12.8754	0	1
Peroxiredoxin-2 (EC 1.11.1.24) (Thiol-specific antioxidant protein) (TSA) (Thioredoxin peroxidase 1) (Thioredoxin-dependent peroxide reductase 1) (Thioredoxin-dependent peroxiredoxin 2)	Q61171	12.8862	0	1
Phosphatidylethanolamine-binding protein 1 (PEBP-1) (HCNPpp) [Cleaved into: Hippocampal cholinergic neurostimulating peptide (HCNP)]	P70296	13.0869	0	1
Carbonic anhydrase 1 (EC 4.2.1.1) (Carbonate dehydratase I) (Carbonic anhydrase I) (CA-I)	P13634	13.1827	0	1
Peroxiredoxin-1 (EC 1.11.1.24) (Macrophage 23 kDa stress protein) (Osteoblast-specific factor 3) (OSF-3) (Thioredoxin peroxidase 2) (Thioredoxin-dependent peroxide reductase 2) (Thioredoxin-dependent peroxiredoxin 1)	P35700	13.3195	0	1
Dehydrogenase/reductase SDR family member 11 (17-beta-hydroxysteroid dehydrogenase) (3-beta-hydroxysteroid 3-dehydrogenase) (EC 1.1.1.270) (Estradiol 17-beta-dehydrogenase) (EC 1.1.1.62) (Short-chain dehydrogenase/reductase family 24C member 1)	Q3U0B3	13.4683	0	1
Low molecular weight phosphotyrosine protein phosphatase (LMW-PTP) (LMW-PTPase) (EC 3.1.3.48) (Low molecular weight cytosolic acid phosphatase) (EC 3.1.3.2)	Q9D358	13.727	0	1
Microtubule-associated protein 10 (Microtubule regulator of 120 KDa)	Q8BJS7	43.7179	0	1
Otolin-1	Q4ZJM7	45.7674	0	1
Tax1-binding protein 1 homolog	Q3UKC1	81.0703	0	1

## Sheet: t<3.5d Process
GO term	Description	P-value	FDR q-value	Enrichment (N, B, n, b)	Genes
GO:0051346	negative regulation of hydrolase activity	7.86e-05	0.252	1.54 (137,32,75,27)	[+] Show genes
GO:0043086	negative regulation of catalytic activity	0.000119	0.191	1.48 (137,37,75,30)	[+] Show genes
GO:0006952	defense response	0.000146	0.156	1.57 (137,28,75,24)	[+] Show genes
GO:0051336	regulation of hydrolase activity	0.000149	0.119	1.44 (137,42,75,33)	[+] Show genes
GO:0050790	regulation of catalytic activity	0.000203	0.13	1.35 (137,54,75,40)	[+] Show genes
GO:0051248	negative regulation of protein metabolic process	0.00038	0.203	1.46 (137,35,75,28)	[+] Show genes
GO:0045861	negative regulation of proteolysis	0.000468	0.215	1.51 (137,29,75,24)	[+] Show genes
GO:0006959	humoral immune response	0.00047	0.189	1.83 (137,12,75,12)	[+] Show genes
GO:0010466	negative regulation of peptidase activity	0.000822	0.293	1.50 (137,28,75,23)	[+] Show genes
GO:0009892	negative regulation of metabolic process	0.000828	0.266	1.34 (137,49,75,36)	[+] Show genes

## Sheet: t<3.5d Function
GO term	Description	P-value	FDR q-value	Enrichment (N, B, n, b)	Genes
GO:0004857	enzyme inhibitor activity	1.91e-07	0.000107	1.71 (137,31,75,29)	[+] Show genes
GO:0030234	enzyme regulator activity	6.91e-07	0.000193	1.59 (137,39,75,34)	[+] Show genes
GO:0098772	molecular function regulator	4.84e-06	0.000902	1.52 (137,42,75,35)	[+] Show genes
GO:0004866	endopeptidase inhibitor activity	1.48e-05	0.00206	1.68 (137,25,75,23)	[+] Show genes
GO:0030414	peptidase inhibitor activity	1.48e-05	0.00165	1.68 (137,25,75,23)	[+] Show genes
GO:0061135	endopeptidase regulator activity	1.48e-05	0.00137	1.68 (137,25,75,23)	[+] Show genes
GO:0004867	serine-type endopeptidase inhibitor activity	3.58e-05	0.00286	1.74 (137,20,75,19)	[+] Show genes
GO:0061134	peptidase regulator activity	3.73e-05	0.00261	1.62 (137,27,75,24)	[+] Show genes

## Sheet: t<3.5d Component
GO term	Description	P-value	FDR q-value	Enrichment (N, B, n, b)	Genes
GO:0005576	extracellular region	4.08e-15	1.49e-12	1.59 (137,69,75,60)	[+] Show genes
GO:0044421	extracellular region part	2.29e-12	4.18e-10	1.50 (137,73,75,60)	[+] Show genes
GO:0005615	extracellular space	4.6e-10	5.6e-08	1.49 (137,66,75,54)	[+] Show genes
GO:0062023	collagen-containing extracellular matrix	8.89e-06	0.000811	1.74 (137,22,75,21)	[+] Show genes
GO:0031012	extracellular matrix	2.91e-05	0.00212	1.67 (137,24,75,22)	[+] Show genes

## Sheet: t>3.5d Process
GO term	Description	P-value	FDR q-value	Enrichment (N, B, n, b)	Genes
GO:0019438	aromatic compound biosynthetic process	3.51e-07	0.00113	2.21 (137,17,62,17)	[+] Show genes
GO:0017144	drug metabolic process	4.54e-07	0.000728	1.90 (137,29,62,25)	[+] Show genes
GO:0018130	heterocycle biosynthetic process	9.23e-07	0.000988	2.21 (137,16,62,16)	[+] Show genes
GO:0051186	cofactor metabolic process	1.52e-06	0.00122	1.94 (137,25,62,22)	[+] Show genes
GO:0034654	nucleobase-containing compound biosynthetic process	2.4e-06	0.00154	2.21 (137,15,62,15)	[+] Show genes
GO:0044249	cellular biosynthetic process	2.7e-06	0.00144	1.80 (137,32,62,26)	[+] Show genes
GO:1901576	organic substance biosynthetic process	3.69e-06	0.00169	1.75 (137,34,62,27)	[+] Show genes
GO:0009058	biosynthetic process	3.69e-06	0.00148	1.75 (137,34,62,27)	[+] Show genes
GO:0044271	cellular nitrogen compound biosynthetic process	4.35e-06	0.00155	2.00 (137,21,62,19)	[+] Show genes
GO:0006732	coenzyme metabolic process	6.14e-06	0.00197	2.21 (137,14,62,14)	[+] Show genes
GO:0044283	small molecule biosynthetic process	8.86e-06	0.00258	1.92 (137,23,62,20)	[+] Show genes
GO:0006725	cellular aromatic compound metabolic process	1.02e-05	0.00272	1.82 (137,28,62,23)	[+] Show genes
GO:1901362	organic cyclic compound biosynthetic process	1.05e-05	0.0026	1.99 (137,20,62,18)	[+] Show genes
GO:0044248	cellular catabolic process	1.45e-05	0.00332	1.77 (137,30,62,24)	[+] Show genes
GO:0034404	nucleobase-containing small molecule biosynthetic process	1.55e-05	0.00333	2.21 (137,13,62,13)	[+] Show genes
GO:0034641	cellular nitrogen compound metabolic process	2.43e-05	0.00488	1.69 (137,34,62,26)	[+] Show genes
GO:0006753	nucleoside phosphate metabolic process	2.5e-05	0.00471	1.98 (137,19,62,17)	[+] Show genes
GO:0055086	nucleobase-containing small molecule metabolic process	2.5e-05	0.00445	1.98 (137,19,62,17)	[+] Show genes
GO:0009117	nucleotide metabolic process	2.5e-05	0.00422	1.98 (137,19,62,17)	[+] Show genes
GO:0019439	aromatic compound catabolic process	3.89e-05	0.00624	2.21 (137,12,62,12)	[+] Show genes
GO:1901361	organic cyclic compound catabolic process	3.89e-05	0.00594	2.21 (137,12,62,12)	[+] Show genes
GO:0044270	cellular nitrogen compound catabolic process	3.89e-05	0.00567	2.21 (137,12,62,12)	[+] Show genes
GO:0046700	heterocycle catabolic process	3.89e-05	0.00542	2.21 (137,12,62,12)	[+] Show genes
GO:0009987	cellular process	4.2e-05	0.00561	1.21 (137,104,62,57)	[+] Show genes
GO:0046483	heterocycle metabolic process	5.16e-05	0.00662	1.78 (137,26,62,21)	[+] Show genes
GO:0006139	nucleobase-containing compound metabolic process	7.71e-05	0.00952	1.83 (137,23,62,19)	[+] Show genes
GO:0034655	nucleobase-containing compound catabolic process	9.6e-05	0.0114	2.21 (137,11,62,11)	[+] Show genes
GO:1901137	carbohydrate derivative biosynthetic process	9.6e-05	0.011	2.21 (137,11,62,11)	[+] Show genes
GO:1901292	nucleoside phosphate catabolic process	9.6e-05	0.0106	2.21 (137,11,62,11)	[+] Show genes
GO:1901293	nucleoside phosphate biosynthetic process	9.6e-05	0.0103	2.21 (137,11,62,11)	[+] Show genes
GO:0072524	pyridine-containing compound metabolic process	9.6e-05	0.00994	2.21 (137,11,62,11)	[+] Show genes
GO:0051188	cofactor biosynthetic process	9.6e-05	0.00963	2.21 (137,11,62,11)	[+] Show genes
GO:0046390	ribose phosphate biosynthetic process	9.6e-05	0.00934	2.21 (137,11,62,11)	[+] Show genes
GO:0009260	ribonucleotide biosynthetic process	9.6e-05	0.00906	2.21 (137,11,62,11)	[+] Show genes
GO:0009166	nucleotide catabolic process	9.6e-05	0.0088	2.21 (137,11,62,11)	[+] Show genes
GO:0009165	nucleotide biosynthetic process	9.6e-05	0.00856	2.21 (137,11,62,11)	[+] Show genes
GO:0009056	catabolic process	0.000112	0.00973	1.66 (137,32,62,24)	[+] Show genes
GO:0044237	cellular metabolic process	0.000117	0.00991	1.33 (137,75,62,45)	[+] Show genes
GO:0072521	purine-containing compound metabolic process	0.000133	0.0109	1.95 (137,17,62,15)	[+] Show genes
GO:0009259	ribonucleotide metabolic process	0.000133	0.0106	1.95 (137,17,62,15)	[+] Show genes
GO:0019693	ribose phosphate metabolic process	0.000133	0.0104	1.95 (137,17,62,15)	[+] Show genes
GO:0016053	organic acid biosynthetic process	0.000138	0.0105	2.05 (137,14,62,13)	[+] Show genes
GO:0046394	carboxylic acid biosynthetic process	0.000138	0.0103	2.05 (137,14,62,13)	[+] Show genes
GO:0044281	small molecule metabolic process	0.000204	0.0149	1.49 (137,46,62,31)	[+] Show genes
GO:0006733	oxidoreduction coenzyme metabolic process	0.000234	0.0167	2.21 (137,10,62,10)	[+] Show genes
GO:0006091	generation of precursor metabolites and energy	0.000234	0.0164	2.21 (137,10,62,10)	[+] Show genes
GO:0006164	purine nucleotide biosynthetic process	0.000234	0.016	2.21 (137,10,62,10)	[+] Show genes
GO:0019362	pyridine nucleotide metabolic process	0.000234	0.0157	2.21 (137,10,62,10)	[+] Show genes
GO:0072522	purine-containing compound biosynthetic process	0.000234	0.0154	2.21 (137,10,62,10)	[+] Show genes
GO:0009108	coenzyme biosynthetic process	0.000234	0.015	2.21 (137,10,62,10)	[+] Show genes
GO:0009142	nucleoside triphosphate biosynthetic process	0.000234	0.0148	2.21 (137,10,62,10)	[+] Show genes
GO:0009132	nucleoside diphosphate metabolic process	0.000234	0.0145	2.21 (137,10,62,10)	[+] Show genes
GO:0009152	purine ribonucleotide biosynthetic process	0.000234	0.0142	2.21 (137,10,62,10)	[+] Show genes
GO:0046496	nicotinamide nucleotide metabolic process	0.000234	0.0139	2.21 (137,10,62,10)	[+] Show genes
GO:0006163	purine nucleotide metabolic process	0.000297	0.0173	1.93 (137,16,62,14)	[+] Show genes
GO:0032787	monocarboxylic acid metabolic process	0.000297	0.017	1.93 (137,16,62,14)	[+] Show genes
GO:0019637	organophosphate metabolic process	0.000315	0.0177	1.70 (137,26,62,20)	[+] Show genes
GO:0005975	carbohydrate metabolic process	0.000319	0.0176	2.04 (137,13,62,12)	[+] Show genes
GO:1901566	organonitrogen compound biosynthetic process	0.000358	0.0195	1.79 (137,21,62,17)	[+] Show genes
GO:0006796	phosphate-containing compound metabolic process	0.000467	0.025	1.62 (137,30,62,22)	[+] Show genes
GO:0006793	phosphorus metabolic process	0.000467	0.0246	1.62 (137,30,62,22)	[+] Show genes
GO:0006165	nucleoside diphosphate phosphorylation	0.000566	0.0293	2.21 (137,9,62,9)	[+] Show genes
GO:0016052	carbohydrate catabolic process	0.000566	0.0288	2.21 (137,9,62,9)	[+] Show genes
GO:0044282	small molecule catabolic process	0.000566	0.0284	2.21 (137,9,62,9)	[+] Show genes
GO:0009201	ribonucleoside triphosphate biosynthetic process	0.000566	0.028	2.21 (137,9,62,9)	[+] Show genes
GO:0009206	purine ribonucleoside triphosphate biosynthetic process	0.000566	0.0275	2.21 (137,9,62,9)	[+] Show genes
GO:0046939	nucleotide phosphorylation	0.000566	0.0271	2.21 (137,9,62,9)	[+] Show genes
GO:0009185	ribonucleoside diphosphate metabolic process	0.000566	0.0267	2.21 (137,9,62,9)	[+] Show genes
GO:0009145	purine nucleoside triphosphate biosynthetic process	0.000566	0.0263	2.21 (137,9,62,9)	[+] Show genes
GO:0006082	organic acid metabolic process	0.000639	0.0293	1.68 (137,25,62,19)	[+] Show genes
GO:0009123	nucleoside monophosphate metabolic process	0.000652	0.0295	1.92 (137,15,62,13)	[+] Show genes
GO:0009141	nucleoside triphosphate metabolic process	0.000652	0.0291	1.92 (137,15,62,13)	[+] Show genes
GO:0009161	ribonucleoside monophosphate metabolic process	0.000652	0.0287	1.92 (137,15,62,13)	[+] Show genes
GO:0009150	purine ribonucleotide metabolic process	0.000652	0.0283	1.92 (137,15,62,13)	[+] Show genes
GO:0046434	organophosphate catabolic process	0.000725	0.031	2.03 (137,12,62,11)	[+] Show genes

## Sheet: t>3.5d Function
GO term	Description	P-value	FDR q-value	Enrichment (N, B, n, b)	Genes
GO:0003824	catalytic activity	1.95e-07	0.000109	1.52 (137,64,62,44)	[+] Show genes
GO:0016491	oxidoreductase activity	4.35e-06	0.00122	2.00 (137,21,62,19)	[+] Show genes
GO:1901363	heterocyclic compound binding	0.000181	0.0338	1.55 (137,40,62,28)	[+] Show genes

## Sheet: t>3.5d Component
GO term	Description	P-value	FDR q-value	Enrichment (N, B, n, b)	Genes
GO:0005737	cytoplasm	5.74e-08	2.1e-05	1.52 (137,67,62,46)	[+] Show genes
GO:0005829	cytosol	1.81e-06	0.00033	1.57 (137,52,62,37)	[+] Show genes
GO:0044422	organelle part	0.000192	0.0234	1.53 (137,42,62,29)	[+] Show genes
GO:0005739	mitochondrion	0.000235	0.0214	1.86 (137,19,62,16)	[+] Show genes
GO:0044424	intracellular part	0.000323	0.0235	1.21 (137,99,62,54)	[+] Show genes
