# Supplementary material for: An atlas of protein turnover rates in mouse tissues
Source: Nat Commun. 2021 Nov 26;12:6778. doi: 10.1038/s41467-021-26842-3 (PMC8626426; doi:10.1038/s41467-021-26842-3)
Supplement: Supplementary file 4 — Supplementary Data 2 [file 41467_2021_26842_MOESM4_ESM.xlsx]

## Sheet: Supp. Data 2 Overview
Supplementary Data 2. GO Analysis of Longer-Lived Cartilage Proteins
GO Analysis performed using:
GOrilla (Gene Ontology enRIchment anaLysis and visuaLizAtion tool)
http://cbl-gorilla.cs.technion.ac.il/
Statistical enrichment analysis is based on a minimum hypergeometric framework with adjustment for multiple testing, as described in:
Eden et al. GOrilla: a tool for discovery and visualization of enriched GO terms in ranked gene lists. BMC Bioinformatics 10, 48 (2009).
Organism: Mus musculus
Two unranked lists of genes (target and background lists)
Target list of 86 proteins t>21 d
Background list of 1591 proteins in cartilage with half-lives determined
Overview of Worksheets
1	The list of accession numbers used in the GO analysis.
2	The Process GO terms
3	The Function GO terms
4	The Component GO terms

## Sheet: Acc#s for GO
Proteins in Cartilage with half-lives determined	Accession number	Half-life (d)	t<21 d	t>21 d
Collagen alpha-1(IX) chain	Q05722	171.147	1	0
E3 ubiquitin-protein ligase TTC3 (EC 2.3.2.27) (RING-type E3 ubiquitin transferase TTC3) (TPR repeat protein D) (Mtprd)	O88196	170.726	1	0
Fibrillin-2 [Cleaved into: Fibrillin-2 C-terminal peptide]	Q61555	162.711	1	0
TNF receptor-associated factor 3 (EC 2.3.2.27) (CD40 receptor-associated factor 1) (CRAF1) (RING-type E3 ubiquitin transferase TRAF3) (TRAFAMN)	Q60803	130.782	1	0
Histone H3.2 (H3-clustered histone 13) (H3-clustered histone 14) (H3-clustered histone 15) (H3-clustered histone 2) (H3-clustered histone 3) (H3-clustered histone 4) (H3-clustered histone 6) (H3-clustered histone 7)	P84228	121.392	1	0
Collagen alpha-1(I) chain (Alpha-1 type I collagen)	P11087	115.717	1	0
Collagen alpha-1(III) chain	P08121	113.352	1	0
Collagen alpha-2(I) chain (Alpha-2 type I collagen)	Q01149	100.311	1	0
General transcription factor IIF subunit 1 (Transcription initiation factor IIF subunit alpha) (TFIIF-alpha)	Q3THK3	84.3246	1	0
Collagen alpha-2(VI) chain	Q02788	82.9123	1	0
Collagen alpha-1(VI) chain	Q04857	80.8807	1	0
Fibrillin-1 [Cleaved into: Asprosin]	Q61554	77.4466	1	0
Histone H3.3C (Embryonic)	P02301	70.6573	1	0
Vacuolar protein sorting-associated protein 13B (Cohen syndrome protein 1 homolog)	Q80TY5	70.4421	1	0
Histone H4	P62806	64.0025	1	0
Hyaluronan and proteoglycan link protein 1 (Cartilage-linking protein 1) (Cartilage-link protein) (Proteoglycan link protein)	Q9QUP5	63.5915	1	0
ATPase family AAA domain-containing protein 5 (Chromosome fragility-associated gene 1 protein)	Q4QY64	63.0708	1	0
Proteasome subunit beta type-3 (EC 3.4.25.1) (Proteasome chain 13) (Proteasome component C10-II) (Proteasome theta chain)	Q9R1P1	62.2215	1	0
Oxysterol-binding protein-related protein 8 (ORP-8) (OSBP-related protein 8)	B9EJ86	59.9608	1	0
Microfibrillar-associated protein 2 (MFAP-2) (Microfibril-associated glycoprotein 1) (MAGP) (MAGP-1)	P55002	58.4688	1	0
Histone H2AX (H2a/x) (Histone H2A.X)	P27661	57.8104	1	0
Histone H2B type 1-F/J/L (H2B 291A)	P10853	57.0257	1	0
Cytochrome P450 4X1 (EC 1.14.14.-) (CYPIVX1)	Q6A152	56.7688	1	0
EMILIN-2 (Basilin) (Elastin microfibril interface-located protein 2) (Elastin microfibril interfacer 2)	Q8K482	56.6528	1	0
Histone H2B type 1-F/J/L (H2B 291A)	P10853	55.3632	1	0
Cadherin-related family member 5 (Mu-protocadherin)	Q8VHF2	53.8785	1	0
Histone H2B type 1-F/J/L (H2B 291A)	P10853	52.9322	1	0
Histone H1.5 (H1 VAR.5) (H1b)	P43276	49.546	1	0
Transforming acidic coiled-coil-containing protein 1	Q6Y685	48.1185	1	0
Matrilin-3	O35701	48.0019	1	0
Protein FAM228B	Q497Q6	44.0933	1	0
Histone H3.3C (Embryonic)	P02301	42.8265	1	0
von Willebrand factor A domain-containing protein 5B1	A9Z1V5	42.5113	1	0
Histone H2A type 2-B (H2A-clustered histone 21) (H2a-613A)	Q64522	42.4592	1	0
Histone H2A type 1-B	C0HKE1	42.1238	1	0
Histone H2A type 1-B	C0HKE1	42.0344	1	0
Calsequestrin-2 (Calsequestrin, cardiac muscle isoform)	O09161	41.5556	1	0
Villin-like protein (EF-6)	Q91YD6	41.4686	1	0
Zinc finger homeobox protein 4 (Zinc finger homeodomain protein 4) (ZFH-4)	Q9JJN2	40.4758	1	0
Calsequestrin-1 (Calmitine) (Calsequestrin, skeletal muscle isoform)	O09165	40.2993	1	0
Microfibril-associated glycoprotein 4	Q9D1H9	39.6311	1	0
Macrophage colony-stimulating factor 1 receptor (CSF-1 receptor) (CSF-1-R) (CSF-1R) (M-CSF-R) (EC 2.7.10.1) (Proto-oncogene c-Fms) (CD antigen CD115)	P09581	38.9956	1	0
Asporin (Periodontal ligament-associated protein 1) (PLAP-1)	Q99MQ4	38.3802	1	0
Sodium channel protein type 8 subunit alpha (Sodium channel protein type VIII subunit alpha) (Voltage-gated sodium channel subunit alpha Nav1.6)	Q9WTU3	37.569	1	0
Lamin-B1	P14733	36.9088	1	0
Tyrosine-protein kinase SYK (EC 2.7.10.2) (Spleen tyrosine kinase)	P48025	36.5393	1	0
Chemokine-like receptor 1 (G-protein coupled receptor DEZ)	P97468	36.5008	1	0
Laminin subunit alpha-2 (Laminin M chain) (Laminin-12 subunit alpha) (Laminin-2 subunit alpha) (Laminin-4 subunit alpha) (Merosin heavy chain)	Q60675	36.243	1	0
Actin, alpha skeletal muscle (Alpha-actin-1) [Cleaved into: Actin, alpha skeletal muscle, intermediate form]	P68134	35.9703	1	0
Histone H1.0 (Histone H1') (Histone H1(0)) (MyD196) [Cleaved into: Histone H1.0, N-terminally processed]	P10922	35.5369	1	0
Laminin subunit alpha-5 (Laminin-10 subunit alpha) (Laminin-11 subunit alpha) (Laminin-15 subunit alpha)	Q61001	35.0606	1	0
Aftiphilin	Q80WT5	34.9721	1	0
Collagen alpha-1(X) chain	Q05306	34.9457	1	0
Protein-cysteine N-palmitoyltransferase HHAT-like protein (Glycerol uptake/transporter homolog) (Hedgehog acyltransferase-like protein)	Q9D1G3	34.9281	1	0
Actin, aortic smooth muscle (Alpha-actin-2) [Cleaved into: Actin, aortic smooth muscle, intermediate form]	P62737	34.6141	1	0
Histone H2A type 2-C	Q64523	34.2888	1	0
Lamin-B2	P21619	33.9695	1	0
Actin, aortic smooth muscle (Alpha-actin-2) [Cleaved into: Actin, aortic smooth muscle, intermediate form]	P62737	33.7956	1	0
Actin, aortic smooth muscle (Alpha-actin-2) [Cleaved into: Actin, aortic smooth muscle, intermediate form]	P62737	33.453	1	0
Collagen alpha-2(IV) chain [Cleaved into: Canstatin]	P08122	32.2544	1	0
Sarcalumenin	Q7TQ48	32.1199	1	0
Carbamoyl-phosphate synthase [ammonia], mitochondrial (EC 6.3.4.16) (Carbamoyl-phosphate synthetase I) (CPSase I)	Q8C196	29.6597	1	0
Laminin subunit beta-2 (Laminin-11 subunit beta) (Laminin-14 subunit beta) (Laminin-15 subunit beta) (Laminin-3 subunit beta) (Laminin-4 subunit beta) (Laminin-7 subunit beta) (Laminin-9 subunit beta) (S-laminin subunit beta) (S-LAM beta)	Q61292	29.5396	1	0
Actin, cytoplasmic 1 (Beta-actin) [Cleaved into: Actin, cytoplasmic 1, N-terminally processed]	P60710	27.9551	1	0
Laminin subunit gamma-1 (Laminin B2 chain) (Laminin-1 subunit gamma) (Laminin-10 subunit gamma) (Laminin-11 subunit gamma) (Laminin-2 subunit gamma) (Laminin-3 subunit gamma) (Laminin-4 subunit gamma) (Laminin-6 subunit gamma) (Laminin-7 subunit gamma) (Laminin-8 subunit gamma) (Laminin-9 subunit gamma) (S-laminin subunit gamma) (S-LAM gamma)	P02468	27.7536	1	0
Dynamin-binding protein (Scaffold protein Tuba)	Q6TXD4	27.3001	1	0
Ectonucleoside triphosphate diphosphohydrolase 5 (NTPDase 5) (EC 3.6.1.6) (CD39 antigen-like 4) (ER-UDPase) (Guanosine-diphosphatase ENTPD5) (GDPase ENTPD5) (EC 3.6.1.42) (Nucleoside diphosphatase) (Uridine-diphosphatase ENTPD5) (UDPase ENTPD5)	Q9WUZ9	26.3154	1	0
Histone H1.2 (H1 VAR.1) (H1c)	P15864	26.3004	1	0
Actin, cytoplasmic 1 (Beta-actin) [Cleaved into: Actin, cytoplasmic 1, N-terminally processed]	P60710	26.1269	1	0
Mediator of RNA polymerase II transcription subunit 1 (Mediator complex subunit 1) (Peroxisome proliferator-activated receptor-binding protein) (PBP) (PPAR-binding protein) (Thyroid hormone receptor-associated protein complex 220 kDa component) (Trap220) (Thyroid receptor-interacting protein 2) (TR-interacting protein 2) (TRIP-2)	Q925J9	25.3436	1	0
Myosin regulatory light chain 2, skeletal muscle isoform (Fast skeletal myosin light chain 2) (MLC2F)	P97457	25.0958	1	0
A-kinase anchor protein 5 (AKAP-5) (A-kinase anchor protein 150 kDa) (AKAP 150) (P150) (cAMP-dependent protein kinase regulatory subunit II high affinity-binding protein)	D3YVF0	24.571	1	0
Protein Wiz (Widely-interspaced zinc finger-containing protein)	O88286	24.3082	1	0
Actin, cytoplasmic 1 (Beta-actin) [Cleaved into: Actin, cytoplasmic 1, N-terminally processed]	P60710	24.1347	1	0
Myosin regulatory light chain 2, ventricular/cardiac muscle isoform (MLC-2) (MLC-2v) (Myosin light chain 2, slow skeletal/ventricular muscle isoform) (MLC-2s/v)	P51667	23.7014	1	0
Myosin regulatory light chain 2, skeletal muscle isoform (Fast skeletal myosin light chain 2) (MLC2F)	P97457	23.3698	1	0
Myosin light chain 3 (Myosin alkali light chain 1, ventricular/slow skeletal muscle isoform) (Myosin light chain 1, slow-twitch muscle B/ventricular isoform) (MLC1SB)	P09542	23.3501	1	0
Collagen alpha-1(XII) chain	Q60847	22.8385	1	0
Laminin subunit beta-1 (Laminin B1 chain) (Laminin-1 subunit beta) (Laminin-10 subunit beta) (Laminin-12 subunit beta) (Laminin-2 subunit beta) (Laminin-6 subunit beta) (Laminin-8 subunit beta)	P02469	22.1985	1	0
Ubiquitin-conjugating enzyme E2 N (EC 2.3.2.23) (Bendless-like ubiquitin-conjugating enzyme) (E2 ubiquitin-conjugating enzyme N) (Ubc13) (Ubiquitin carrier protein N) (Ubiquitin-protein ligase N)	P61089	22.1914	1	0
Osteomodulin (Keratan sulfate proteoglycan osteomodulin) (KSPG osteomodulin) (Osteoadherin) (OSAD)	O35103	22.0572	1	0
Actin, aortic smooth muscle (Alpha-actin-2) [Cleaved into: Actin, aortic smooth muscle, intermediate form]	P62737	22.0572	1	0
Histone H1.2 (H1 VAR.1) (H1c)	P15864	21.3835	1	0
Bromodomain-containing protein 2 (Female sterile homeotic-related protein 1) (Fsrg-1) (Protein RING3)	Q7JJ13	21.2459	1	0
Myomesin-3 (Myomesin family member 3)	A2ABU4	21.1197	1	0
Prolargin (Proline-arginine-rich end leucine-rich repeat protein)	Q9JK53	21.0204	1	0
MICOS complex subunit Mic19 (Coiled-coil-helix-coiled-coil-helix domain-containing protein 3)	Q9CRB9	20.0563	0	1
Histone-lysine N-methyltransferase Smyd1 (EC 2.1.1.354) (CD8b-opposite) (SET and MYND domain-containing protein 1) (Zinc finger protein BOP) (m-BOP)	P97443	19.8184	0	1
Basement membrane-specific heparan sulfate proteoglycan core protein (HSPG) [Cleaved into: Endorepellin; LG3 peptide]	Q05793	19.517	0	1
Myelin basic protein (MBP) (Myelin A1 protein)	P04370	19.3373	0	1
Adenylate cyclase type 2 (EC 4.6.1.1) (ATP pyrophosphate-lyase 2) (Adenylate cyclase type II) (Adenylyl cyclase 2)	Q80TL1	19.0268	0	1
Myosin light chain 1/3, skeletal muscle isoform (MLC1/MLC3) (MLC1F/MLC3F) (Myosin light chain alkali 1/2) (Myosin light chain A1/A2)	P05977	18.9799	0	1
Cartilage oligomeric matrix protein (COMP)	Q9R0G6	18.9384	0	1
Centromere protein V (CENP-V) (Proline-rich protein 6)	Q9CXS4	18.7667	0	1
PDZ and LIM domain protein 5 (Enigma homolog) (Enigma-like PDZ and LIM domains protein)	Q8CI51	18.613	0	1
Alpha-actinin-3 (Alpha-actinin skeletal muscle isoform 3) (F-actin cross-linking protein)	O88990	18.5433	0	1
Parvalbumin alpha	P32848	18.5012	0	1
ATP synthase subunit delta, mitochondrial (ATP synthase F1 subunit delta) (F-ATPase delta subunit)	Q9D3D9	18.4397	0	1
Melanotransferrin (Membrane-bound transferrin-like protein p97) (MTf) (CD antigen CD228)	Q9R0R1	18.403	0	1
Talin-2	Q71LX4	18.1952	0	1
Gamma-tubulin complex component 6 (GCP-6)	G5E8P0	18.0978	0	1
ATP synthase subunit d, mitochondrial (ATPase subunit d) (ATP synthase peripheral stalk subunit d)	Q9DCX2	18.0931	0	1
ATP synthase subunit gamma, mitochondrial (ATP synthase F1 subunit gamma) (F-ATPase gamma subunit)	Q91VR2	18.0884	0	1
ATP synthase F(0) complex subunit B1, mitochondrial (ATP synthase peripheral stalk-membrane subunit b) (ATP synthase subunit b) (ATPase subunit b)	Q9CQQ7	18.079	0	1
Junctophilin-1 (JP-1) (Junctophilin type 1)	Q9ET80	18.0413	0	1
Protein S100-B (S-100 protein beta chain) (S-100 protein subunit beta) (S100 calcium-binding protein B)	P50114	18.0038	0	1
ATP synthase subunit O, mitochondrial (ATP synthase peripheral stalk subunit OSCP) (Oligomycin sensitivity conferral protein) (OSCP)	Q9DB20	17.7958	0	1
Tropomyosin alpha-1 chain (Alpha-tropomyosin) (Tropomyosin-1)	P58771	17.7867	0	1
Tropomyosin alpha-1 chain (Alpha-tropomyosin) (Tropomyosin-1)	P58771	17.6486	0	1
Tropomyosin alpha-3 chain (Gamma-tropomyosin) (Tropomyosin-3)	P21107	17.6127	0	1
Dihydrolipoyllysine-residue acetyltransferase component of pyruvate dehydrogenase complex, mitochondrial (EC 2.3.1.12) (Dihydrolipoamide acetyltransferase component of pyruvate dehydrogenase complex) (Pyruvate dehydrogenase complex component E2) (PDC-E2) (PDCE2)	Q8BMF4	17.307	0	1
Titin (EC 2.7.11.1) (Connectin)	A2ASS6	17.2168	0	1
ATP synthase subunit f, mitochondrial (ATP synthase membrane subunit f)	P56135	17.1762	0	1
ATP synthase subunit e, mitochondrial (ATPase subunit e) (ATP synthase membrane subunit e)	Q06185	17.1126	0	1
Exocyst complex component 4 (Exocyst complex component Sec8)	O35382	17.0979	0	1
Nesprin-1 (Enaptin) (KASH domain-containing protein 1) (KASH1) (Myocyte nuclear envelope protein 1) (Myne-1) (Nuclear envelope spectrin repeat protein 1) (Synaptic nuclear envelope protein 1) (Syne-1)	Q6ZWR6	16.9557	0	1
Titin (EC 2.7.11.1) (Connectin)	A2ASS6	16.9432	0	1
Aspartate aminotransferase, mitochondrial (mAspAT) (EC 2.6.1.1) (EC 2.6.1.7) (Fatty acid-binding protein) (FABP-1) (Glutamate oxaloacetate transaminase 2) (Kynurenine aminotransferase 4) (Kynurenine aminotransferase IV) (Kynurenine--oxoglutarate transaminase 4) (Kynurenine--oxoglutarate transaminase IV) (Plasma membrane-associated fatty acid-binding protein) (FABPpm) (Transaminase A)	P05202	16.869	0	1
Carbohydrate sulfotransferase 2 (EC 2.8.2.-) (Galactose/N-acetylglucosamine/N-acetylglucosamine 6-O-sulfotransferase 2) (GST-2) (N-acetylglucosamine 6-O-sulfotransferase 1) (GlcNAc6ST-1) (Gn6st-1)	Q80WV3	16.8485	0	1
Adenosylhomocysteinase (AdoHcyase) (EC 3.3.1.1) (CUBP) (Liver copper-binding protein) (S-adenosyl-L-homocysteine hydrolase)	P50247	16.7427	0	1
ADP/ATP translocase 1 (ADP,ATP carrier protein 1) (ADP,ATP carrier protein, heart/skeletal muscle isoform T1) (Adenine nucleotide translocator 1) (ANT 1) (Solute carrier family 25 member 4) (mANC1)	P48962	16.7366	0	1
Sorting and assembly machinery component 50 homolog	Q8BGH2	16.7084	0	1
Methyl-CpG-binding protein 2 (MeCp-2 protein) (MeCp2)	Q9Z2D6	16.6702	0	1
NADH-ubiquinone oxidoreductase chain 2 (EC 7.1.1.2) (NADH dehydrogenase subunit 2)	P03893	16.6262	0	1
WD repeat-containing protein 31 (Spermatid WD repeat-containing protein) (spWD)	Q9JHB4	16.6202	0	1
Cytochrome c1, heme protein, mitochondrial (EC 7.1.1.8) (Complex III subunit 4) (Complex III subunit IV) (Cytochrome b-c1 complex subunit 4) (Ubiquinol-cytochrome-c reductase complex cytochrome c1 subunit) (Cytochrome c-1)	Q9D0M3	16.5449	0	1
Centrosomal protein of 63 kDa (Cep63)	Q3UPP8	16.5114	0	1
Alpha-actinin-3 (Alpha-actinin skeletal muscle isoform 3) (F-actin cross-linking protein)	O88990	16.4702	0	1
Tropomyosin beta chain (Beta-tropomyosin) (Tropomyosin-2)	P58774	16.4097	0	1
Alpha-actinin-2 (Alpha-actinin skeletal muscle isoform 2) (F-actin cross-linking protein)	Q9JI91	16.4059	0	1
Pyruvate dehydrogenase protein X component, mitochondrial (Dihydrolipoamide dehydrogenase-binding protein of pyruvate dehydrogenase complex) (Lipoyl-containing pyruvate dehydrogenase complex component X)	Q8BKZ9	16.402	0	1
Calcium-binding mitochondrial carrier protein Aralar1 (Mitochondrial aspartate glutamate carrier 1) (Solute carrier family 25 member 12)	Q8BH59	16.3575	0	1
Copper-transporting ATPase 2 (EC 7.2.2.8) (Copper pump 2) (Wilson disease-associated protein homolog)	Q64446	16.3536	0	1
NEDD4-binding protein 3 (N4BP3)	Q8C7U1	16.3478	0	1
Myosin-1 (Myosin heavy chain 1) (Myosin heavy chain 2x) (MyHC-2x) (Myosin heavy chain, skeletal muscle, adult 1)	Q5SX40	16.3478	0	1
Malate dehydrogenase, mitochondrial (EC 1.1.1.37)	P08249	16.2539	0	1
Calcium-binding mitochondrial carrier protein Aralar1 (Mitochondrial aspartate glutamate carrier 1) (Solute carrier family 25 member 12)	Q8BH59	16.2482	0	1
Tropomyosin alpha-3 chain (Gamma-tropomyosin) (Tropomyosin-3)	P21107	16.2292	0	1
NADP-dependent malic enzyme, mitochondrial (NADP-ME) (EC 1.1.1.40) (Malic enzyme 3)	Q8BMF3	16.2159	0	1
Myosin-8 (Myosin heavy chain 8) (Myosin heavy chain, skeletal muscle, perinatal) (MyHC-perinatal)	P13542	16.161	0	1
Cytochrome b-c1 complex subunit 2, mitochondrial (Complex III subunit 2) (Core protein II) (Ubiquinol-cytochrome-c reductase complex core protein 2)	Q9DB77	16.1497	0	1
Protein NipSnap homolog 2 (NipSnap2) (Glioblastoma-amplified sequence)	O55126	16.1328	0	1
Myosin-3 (Myosin heavy chain 3)	P13541	16.0898	0	1
Tropomyosin beta chain (Beta-tropomyosin) (Tropomyosin-2)	P58774	16.0637	0	1
NADH dehydrogenase [ubiquinone] 1 beta subcomplex subunit 1 (Complex I-MNLL) (CI-MNLL) (NADH-ubiquinone oxidoreductase MNLL subunit)	P0DN34	16.0358	0	1
D-beta-hydroxybutyrate dehydrogenase, mitochondrial (EC 1.1.1.30) (3-hydroxybutyrate dehydrogenase) (BDH)	Q80XN0	15.896	0	1
NAD(P) transhydrogenase, mitochondrial (EC 7.1.1.1) (Nicotinamide nucleotide transhydrogenase) (Pyridine nucleotide transhydrogenase)	Q61941	15.8397	0	1
ATP synthase subunit beta, mitochondrial (EC 7.1.2.2) (ATP synthase F1 subunit beta)	P56480	15.8108	0	1
Cytochrome b-c1 complex subunit 1, mitochondrial (Complex III subunit 1) (Core protein I) (Ubiquinol-cytochrome-c reductase complex core protein 1)	Q9CZ13	15.809	0	1
Myosin-binding protein H-like	Q5FW53	15.7946	0	1
NADH dehydrogenase [ubiquinone] 1 beta subcomplex subunit 8, mitochondrial (Complex I-ASHI) (CI-ASHI) (NADH-ubiquinone oxidoreductase ASHI subunit)	Q9D6J5	15.6785	0	1
Syntaxin-binding protein 2 (MUSEC1) (Protein unc-18 homolog 2) (Munc18-2) (Unc18-2) (Protein unc-18 homolog B) (Unc-18B)	Q64324	15.6767	0	1
Myosin-3 (Myosin heavy chain 3)	P13541	15.6114	0	1
MICOS complex subunit Mic26 (Apolipoprotein O) (MICOS complex subunit Mic23) (Protein FAM121B)	Q9DCZ4	15.6009	0	1
Cytochrome c, somatic	P62897	15.5466	0	1
Isocitrate dehydrogenase [NADP], mitochondrial (IDH) (EC 1.1.1.42) (ICD-M) (IDP) (NADP(+)-specific ICDH) (Oxalosuccinate decarboxylase)	P54071	15.4945	0	1
Histone H2A.Z (H2A/z)	P0C0S6	15.4789	0	1
Dihydrolipoyllysine-residue succinyltransferase component of 2-oxoglutarate dehydrogenase complex, mitochondrial (EC 2.3.1.61) (2-oxoglutarate dehydrogenase complex component E2) (OGDC-E2) (Dihydrolipoamide succinyltransferase component of 2-oxoglutarate dehydrogenase complex) (E2K)	Q9D2G2	15.4703	0	1
NADH dehydrogenase [ubiquinone] 1 beta subcomplex subunit 11, mitochondrial (Complex I-ESSS) (CI-ESSS) (NADH-ubiquinone oxidoreductase ESSS subunit) (Neuronal protein 15.6) (Np15.6) (p15.6)	O09111	15.4479	0	1
Myosin-6 (Myosin heavy chain 6) (Myosin heavy chain, cardiac muscle alpha isoform) (MyHC-alpha)	Q02566	15.4238	0	1
NADH dehydrogenase [ubiquinone] 1 beta subcomplex subunit 7 (Complex I-B18) (CI-B18) (NADH-ubiquinone oxidoreductase B18 subunit)	Q9CR61	15.4204	0	1
Myosin-3 (Myosin heavy chain 3)	P13541	15.4204	0	1
5'-AMP-activated protein kinase subunit beta-2 (AMPK subunit beta-2)	Q6PAM0	15.3947	0	1
Dehydrogenase/reductase SDR family member 7C (EC 1.1.-.-) (Short-chain dehydrogenase/reductase family 32C member 2)	Q8CHS7	15.3845	0	1
Biglycan (Bone/cartilage proteoglycan I) (PG-S1)	P28653	15.347	0	1
Cytochrome b-c1 complex subunit 6, mitochondrial (Complex III subunit 6) (Complex III subunit VIII) (Cytochrome c1 non-heme 11 kDa protein) (Mitochondrial hinge protein) (Ubiquinol-cytochrome c reductase complex 11 kDa protein)	P99028	15.3216	0	1
Myosin-3 (Myosin heavy chain 3)	P13541	15.2945	0	1
Myosin-8 (Myosin heavy chain 8) (Myosin heavy chain, skeletal muscle, perinatal) (MyHC-perinatal)	P13542	15.2642	0	1
Mitochondrial 2-oxoglutarate/malate carrier protein (OGCP) (Solute carrier family 25 member 11)	Q9CR62	15.2642	0	1
Cytochrome c, testis-specific	P00015	15.2608	0	1
Cytochrome c oxidase subunit 2 (EC 7.1.1.9) (Cytochrome c oxidase polypeptide II)	P00405	15.2273	0	1
Citrate synthase, mitochondrial (EC 2.3.3.1) (Citrate (Si)-synthase)	Q9CZU6	15.2173	0	1
Dihydrolipoyl dehydrogenase, mitochondrial (EC 1.8.1.4) (Dihydrolipoamide dehydrogenase)	O08749	15.2106	0	1
ADP/ATP translocase 1 (ADP,ATP carrier protein 1) (ADP,ATP carrier protein, heart/skeletal muscle isoform T1) (Adenine nucleotide translocator 1) (ANT 1) (Solute carrier family 25 member 4) (mANC1)	P48962	15.1989	0	1
Myosin-3 (Myosin heavy chain 3)	P13541	15.1956	0	1
Myosin-3 (Myosin heavy chain 3)	P13541	15.1856	0	1
Pyruvate dehydrogenase E1 component subunit beta, mitochondrial (PDHE1-B) (EC 1.2.4.1)	Q9D051	15.164	0	1
MICOS complex subunit Mic60 (Mitochondrial inner membrane protein) (Mitofilin)	Q8CAQ8	15.1524	0	1
Myosin-8 (Myosin heavy chain 8) (Myosin heavy chain, skeletal muscle, perinatal) (MyHC-perinatal)	P13542	15.1408	0	1
Phosphoribosyl pyrophosphate synthase-associated protein 1 (PRPP synthase-associated protein 1) (39 kDa phosphoribosypyrophosphate synthase-associated protein) (PAP39)	Q9D0M1	15.1359	0	1
Coiled-coil domain-containing protein 69	Q3TCJ8	15.1359	0	1
Myosin-4 (Myosin heavy chain 2b) (MyHC-2b) (Myosin heavy chain 4)	Q5SX39	15.1342	0	1
Histone H2A.Z (H2A/z)	P0C0S6	15.1177	0	1
Alpha-actinin-1 (Alpha-actinin cytoskeletal isoform) (F-actin cross-linking protein) (Non-muscle alpha-actinin-1)	Q7TPR4	15.1144	0	1
4'-phosphopantetheine phosphatase (EC 3.1.3.-) (Inactive pantothenic acid kinase 4) (mPanK4)	Q80YV4	15.1062	0	1
Myosin-8 (Myosin heavy chain 8) (Myosin heavy chain, skeletal muscle, perinatal) (MyHC-perinatal)	P13542	15.0668	0	1
NADH dehydrogenase [ubiquinone] 1 beta subcomplex subunit 9 (Complex I-B22) (CI-B22) (NADH-ubiquinone oxidoreductase B22 subunit)	Q9CQJ8	15.0619	0	1
NADH dehydrogenase [ubiquinone] 1 beta subcomplex subunit 10 (Complex I-PDSW) (CI-PDSW) (NADH-ubiquinone oxidoreductase PDSW subunit)	Q9DCS9	15.0146	0	1
Beta-adducin (Add97) (Erythrocyte adducin subunit beta)	Q9QYB8	14.9967	0	1
NADH dehydrogenase [ubiquinone] iron-sulfur protein 5 (Complex I-15 kDa) (CI-15 kDa) (NADH-ubiquinone oxidoreductase 15 kDa subunit)	Q99LY9	14.9756	0	1
Myosin-7B (Myosin cardiac muscle beta chain) (Myosin heavy chain 7B, cardiac muscle beta isoform)	A2AQP0	14.9692	0	1
Myosin-3 (Myosin heavy chain 3)	P13541	14.9692	0	1
Eukaryotic translation initiation factor 3 subunit B (eIF3b) (Eukaryotic translation initiation factor 3 subunit 9) (eIF-3-eta) (eIF3 p116)	Q8JZQ9	14.9674	0	1
ATP synthase-coupling factor 6, mitochondrial (ATPase subunit F6) (ATP synthase peripheral stalk subunit F6)	P97450	14.9433	0	1
NADH dehydrogenase [ubiquinone] 1 alpha subcomplex subunit 3 (Complex I-B9) (CI-B9) (NADH-ubiquinone oxidoreductase B9 subunit)	Q9CQ91	14.9224	0	1
Leucine zipper protein 2	Q8BGY3	14.916	0	1
Acylpyruvase FAHD1, mitochondrial (EC 3.7.1.5) (Fumarylacetoacetate hydrolase domain-containing protein 1) (Oxaloacetate decarboxylase) (OAA decarboxylase) (EC 4.1.1.112)	Q8R0F8	14.916	0	1
NADH dehydrogenase [ubiquinone] 1 alpha subcomplex subunit 8 (Complex I-19kD) (CI-19kD) (Complex I-PGIV) (CI-PGIV) (NADH-ubiquinone oxidoreductase 19 kDa subunit)	Q9DCJ5	14.8904	0	1
T-complex protein 1 subunit delta (TCP-1-delta) (A45) (CCT-delta)	P80315	14.8781	0	1
Proteasome activator complex subunit 1 (11S regulator complex subunit alpha) (REG-alpha) (Activator of multicatalytic protease subunit 1) (Proteasome activator 28 subunit alpha) (PA28a) (PA28alpha)	P97371	14.8748	0	1
Beta-actin-like protein 2 (Kappa-actin)	Q8BFZ3	14.8693	0	1
Exportin-T (Exportin(tRNA)) (tRNA exportin)	Q9CRT8	14.773	0	1
Cytochrome c oxidase subunit 5B, mitochondrial (Cytochrome c oxidase polypeptide Vb)	P19536	14.7698	0	1
Growth arrest and DNA damage-inducible protein GADD45 gamma (Cytokine-responsive protein CR6)	Q9Z111	14.7149	0	1
Creatine kinase S-type, mitochondrial (EC 2.7.3.2) (Basic-type mitochondrial creatine kinase) (Mib-CK) (Sarcomeric mitochondrial creatine kinase) (S-MtCK)	Q6P8J7	14.7071	0	1
Myosin-8 (Myosin heavy chain 8) (Myosin heavy chain, skeletal muscle, perinatal) (MyHC-perinatal)	P13542	14.6853	0	1
Carnitine O-acetyltransferase (Carnitine acetylase) (EC 2.3.1.137) (EC 2.3.1.7) (Carnitine acetyltransferase) (CAT) (CrAT)	P47934	14.6775	0	1
Superoxide dismutase [Mn], mitochondrial (EC 1.15.1.1)	P09671	14.6682	0	1
NADH-ubiquinone oxidoreductase chain 5 (EC 7.1.1.2) (NADH dehydrogenase subunit 5)	P03921	14.6326	0	1
Dystrophin	P11531	14.6033	0	1
Sorting nexin-1	Q9WV80	14.5956	0	1
Xaa-Pro aminopeptidase 1 (EC 3.4.11.9) (Aminoacylproline aminopeptidase) (Cytosolic aminopeptidase P) (Soluble aminopeptidase P) (sAmp) (X-Pro aminopeptidase 1) (X-prolyl aminopeptidase 1, soluble)	Q6P1B1	14.4813	0	1
Core histone macro-H2A.1 (Histone macroH2A1) (mH2A1) (H2A.y) (H2A/y)	Q9QZQ8	14.4768	0	1
Isocitrate dehydrogenase [NAD] subunit alpha, mitochondrial (EC 1.1.1.41) (Isocitric dehydrogenase subunit alpha) (NAD(+)-specific ICDH subunit alpha)	Q9D6R2	14.4677	0	1
Cytochrome c oxidase subunit 4 isoform 1, mitochondrial (Cytochrome c oxidase polypeptide IV) (Cytochrome c oxidase subunit IV isoform 1) (COX IV-1)	P19783	14.4361	0	1
Myosin-3 (Myosin heavy chain 3)	P13541	14.4346	0	1
NADH dehydrogenase [ubiquinone] 1 alpha subcomplex subunit 13 (Cell death regulatory protein GRIM-19) (Complex I-B16.6) (CI-B16.6) (Gene associated with retinoic and interferon-induced mortality 19 protein) (GRIM-19) (Gene associated with retinoic and IFN-induced mortality 19 protein) (NADH-ubiquinone oxidoreductase B16.6 subunit)	Q9ERS2	14.4301	0	1
Myosin-7 (Myosin heavy chain 7) (Myosin heavy chain slow isoform) (MyHC-slow) (Myosin heavy chain, cardiac muscle beta isoform) (MyHC-beta)	Q91Z83	14.4225	0	1
CWF19-like protein 2	Q8BG79	14.3986	0	1
ATP synthase subunit alpha, mitochondrial (ATP synthase F1 subunit alpha)	Q03265	14.3687	0	1
MICOS complex subunit MIC13	Q8R404	14.3183	0	1
MICOS complex subunit Mic27 (Apolipoprotein O-like) (Protein FAM121A)	Q78IK4	14.3094	0	1
Nucleolar GTP-binding protein 1 (Chronic renal failure gene protein) (GTP-binding protein NGB)	Q99ME9	14.2242	0	1
Acyl-coenzyme A thioesterase 2, mitochondrial (Acyl-CoA thioesterase 2) (EC 3.1.2.2) (Acyl coenzyme A thioester hydrolase) (MTE-I) (Very-long-chain acyl-CoA thioesterase)	Q9QYR9	14.2067	0	1
Fumarate hydratase, mitochondrial (Fumarase) (EC 4.2.1.2) (EF-3)	P97807	14.1893	0	1
Myoglobin	P04247	14.1603	0	1
Long-chain specific acyl-CoA dehydrogenase, mitochondrial (LCAD) (EC 1.3.8.8)	P51174	14.1545	0	1
Epiphycan (Dermatan sulfate proteoglycan 3) (Proteoglycan-Lb) (PG-Lb) (Small chondroitin/dermatan sulfate proteoglycan)	P70186	14.1185	0	1
Enoyl-CoA delta isomerase 1, mitochondrial (EC 5.3.3.8) (3,2-trans-enoyl-CoA isomerase) (Delta(3),Delta(2)-enoyl-CoA isomerase) (D3,D2-enoyl-CoA isomerase) (Dodecenoyl-CoA isomerase)	P42125	14.0342	0	1
Thioredoxin-dependent peroxide reductase, mitochondrial (EC 1.11.1.24) (Antioxidant protein 1) (AOP-1) (PRX III) (Perioredoxin-3) (Protein MER5) (Thioredoxin-dependent peroxiredoxin 3)	P20108	13.986	0	1
Myosin-7B (Myosin cardiac muscle beta chain) (Myosin heavy chain 7B, cardiac muscle beta isoform)	A2AQP0	13.9438	0	1
WD repeat-containing protein 3	Q8BHB4	13.8866	0	1
NADH dehydrogenase [ubiquinone] 1 subunit C2 (Complex I-B14.5b) (CI-B14.5b) (NADH-ubiquinone oxidoreductase subunit B14.5b)	Q9CQ54	13.8838	0	1
Aconitate hydratase, mitochondrial (Aconitase) (EC 4.2.1.3) (Citrate hydro-lyase)	Q99KI0	13.8824	0	1
Myosin-6 (Myosin heavy chain 6) (Myosin heavy chain, cardiac muscle alpha isoform) (MyHC-alpha)	Q02566	13.8685	0	1
Chitinase-like protein 3 (EC 3.2.1.52) (Beta-N-acetylhexosaminidase Ym1) (Chitinase-3-like protein 3) (ECF-L) (Eosinophil chemotactic cytokine) (Secreted protein Ym1)	O35744	13.8643	0	1
Cytochrome b-c1 complex subunit 7 (Complex III subunit 7) (Complex III subunit VII) (Ubiquinol-cytochrome c reductase complex 14 kDa protein)	Q9D855	13.856	0	1
Myosin-6 (Myosin heavy chain 6) (Myosin heavy chain, cardiac muscle alpha isoform) (MyHC-alpha)	Q02566	13.8036	0	1
Cytochrome c oxidase subunit 5A, mitochondrial (Cytochrome c oxidase polypeptide Va)	P12787	13.7981	0	1
Ephrin type-A receptor 6 (EC 2.7.10.1) (EPH homology kinase 2) (EHK-2)	Q62413	13.7954	0	1
Dysferlin (Dystrophy-associated fer-1-like protein) (Fer-1-like protein 1)	Q9ESD7	13.7748	0	1
Electron transfer flavoprotein-ubiquinone oxidoreductase, mitochondrial (ETF-QO) (ETF-ubiquinone oxidoreductase) (EC 1.5.5.1) (Electron-transferring-flavoprotein dehydrogenase) (ETF dehydrogenase)	Q921G7	13.7693	0	1
Voltage-dependent anion-selective channel protein 3 (VDAC-3) (mVDAC3) (Outer mitochondrial membrane protein porin 3)	Q60931	13.7584	0	1
Myosin-4 (Myosin heavy chain 2b) (MyHC-2b) (Myosin heavy chain 4)	Q5SX39	13.742	0	1
Tropomyosin alpha-3 chain (Gamma-tropomyosin) (Tropomyosin-3)	P21107	13.7311	0	1
ATP-binding cassette sub-family A member 3	Q8R420	13.7108	0	1
Maestro heat-like repeat-containing protein family member 2A (HEAT repeat-containing protein 7B1)	D3Z750	13.6904	0	1
Ubiquinone biosynthesis monooxygenase COQ6, mitochondrial (EC 1.14.13.-) (Coenzyme Q10 monooxygenase 6)	Q8R1S0	13.6702	0	1
Hemoglobin subunit alpha (Alpha-globin) (Hemoglobin alpha chain)	P01942	13.6662	0	1
Adenylate kinase isoenzyme 1 (AK 1) (EC 2.7.4.3) (EC 2.7.4.6) (ATP-AMP transphosphorylase 1) (ATP:AMP phosphotransferase) (Adenylate monophosphate kinase) (Myokinase)	Q9R0Y5	13.6393	0	1
Succinate--CoA ligase [ADP/GDP-forming] subunit alpha, mitochondrial (EC 6.2.1.4) (EC 6.2.1.5) (Succinyl-CoA synthetase subunit alpha) (SCS-alpha)	Q9WUM5	13.6339	0	1
Electron transfer flavoprotein subunit alpha, mitochondrial (Alpha-ETF)	Q99LC5	13.6312	0	1
Creatine kinase U-type, mitochondrial (EC 2.7.3.2) (Acidic-type mitochondrial creatine kinase) (Mia-CK) (Ubiquitous mitochondrial creatine kinase) (U-MtCK)	P30275	13.5858	0	1
Myozenin-2 (Calsarcin-1) (FATZ-related protein 2)	Q9JJW5	13.5685	0	1
Cytochrome c oxidase subunit 6C (Cytochrome c oxidase polypeptide VIc)	Q9CPQ1	13.4827	0	1
Hydroxyacyl-coenzyme A dehydrogenase, mitochondrial (HCDH) (EC 1.1.1.35) (Medium and short-chain L-3-hydroxyacyl-coenzyme A dehydrogenase) (Short-chain 3-hydroxyacyl-CoA dehydrogenase)	Q61425	13.4618	0	1
Antileukoproteinase (ALP) (Secretory leukocyte protease inhibitor)	P97430	13.4357	0	1
Beta-sarcoglycan (Beta-SG) (43 kDa dystrophin-associated glycoprotein) (43DAG)	P82349	13.4331	0	1
Phosphoglycerate mutase 2 (EC 5.4.2.11) (EC 5.4.2.4) (BPG-dependent PGAM 2) (Muscle-specific phosphoglycerate mutase) (Phosphoglycerate mutase isozyme M) (PGAM-M)	O70250	13.4279	0	1
NADH dehydrogenase [ubiquinone] 1 alpha subcomplex subunit 10, mitochondrial (Complex I-42kD) (CI-42kD) (NADH-ubiquinone oxidoreductase 42 kDa subunit)	Q99LC3	13.3567	0	1
Isocitrate dehydrogenase [NAD] subunit gamma 1, mitochondrial (Isocitric dehydrogenase subunit gamma) (NAD(+)-specific ICDH subunit gamma)	P70404	13.3554	0	1
Prelamin-A/C [Cleaved into: Lamin-A/C]	P48678	13.349	0	1
Voltage-dependent anion-selective channel protein 1 (VDAC-1) (mVDAC1) (Outer mitochondrial membrane protein porin 1) (Plasmalemmal porin) (Voltage-dependent anion-selective channel protein 5) (VDAC-5) (mVDAC5)	Q60932	13.3477	0	1
Acyl-CoA dehydrogenase family member 10 (ACAD-10) (EC 1.3.99.-)	Q8K370	13.1827	0	1
Phosphoglycerate kinase 2 (EC 2.7.2.3) (Phosphoglycerate kinase, testis specific)	P09041	13.1714	0	1
Myosin-8 (Myosin heavy chain 8) (Myosin heavy chain, skeletal muscle, perinatal) (MyHC-perinatal)	P13542	13.1353	0	1
High affinity choline transporter 1 (Hemicholinium-3-sensitive choline transporter) (CHT) (Solute carrier family 5 member 7)	Q8BGY9	13.134	0	1
ATP synthase subunit ATP5MPL, mitochondrial (6.8 kDa mitochondrial proteolipid protein) (MLQ)	P56379	13.1179	0	1
Alsin (Amyotrophic lateral sclerosis 2 protein homolog)	Q920R0	13.1092	0	1
Prohibitin-2 (B-cell receptor-associated protein BAP37) (Repressor of estrogen receptor activity)	O35129	13.1017	0	1
Electron transfer flavoprotein subunit beta (Beta-ETF)	Q9DCW4	13.0291	0	1
Cytochrome c oxidase subunit 7C, mitochondrial (Cytochrome c oxidase polypeptide VIIc)	P17665	13.0144	0	1
Gamma-enolase (EC 4.2.1.11) (2-phospho-D-glycerate hydro-lyase) (Enolase 2) (Neural enolase) (Neuron-specific enolase) (NSE)	P17183	12.9924	0	1
Myosin-6 (Myosin heavy chain 6) (Myosin heavy chain, cardiac muscle alpha isoform) (MyHC-alpha)	Q02566	12.9827	0	1
Myosin regulatory light chain 2, ventricular/cardiac muscle isoform (MLC-2) (MLC-2v) (Myosin light chain 2, slow skeletal/ventricular muscle isoform) (MLC-2s/v)	P51667	12.9779	0	1
Glutamine amidotransferase-like class 1 domain-containing protein 3A, mitochondrial	Q9D172	12.9766	0	1
2,4-dienoyl-CoA reductase, mitochondrial (EC 1.3.1.34) (2,4-dienoyl-CoA reductase [NADPH]) (4-enoyl-CoA reductase [NADPH])	Q9CQ62	12.9126	0	1
3-ketoacyl-CoA thiolase, mitochondrial (EC 2.3.1.16) (Acetyl-CoA acetyltransferase) (EC 2.3.1.9) (Acetyl-CoA acyltransferase) (Acyl-CoA hydrolase, mitochondrial) (EC 3.1.2.-) (EC 3.1.2.1) (EC 3.1.2.2) (Beta-ketothiolase) (Mitochondrial 3-oxoacyl-CoA thiolase)	Q8BWT1	12.8718	0	1
Carbonic anhydrase 3 (EC 4.2.1.1) (Carbonate dehydratase III) (Carbonic anhydrase III) (CA-III)	P16015	12.8694	0	1
Phosphate carrier protein, mitochondrial (Phosphate transport protein) (PTP) (Solute carrier family 25 member 3)	Q8VEM8	12.771	0	1
Fumarylacetoacetate hydrolase domain-containing protein 2A (EC 3.-.-.-)	Q3TC72	12.6927	0	1
NADH dehydrogenase [ubiquinone] 1 alpha subcomplex subunit 2 (Complex I-B8) (CI-B8) (NADH-ubiquinone oxidoreductase B8 subunit)	Q9CQ75	12.6764	0	1
NADH-cytochrome b5 reductase 1 (b5R.1) (EC 1.6.2.2) (NAD(P)H:quinone oxidoreductase type 3 polypeptide A2)	Q9DB73	12.6672	0	1
ADP-ribose glycohydrolase MACROD1 (MACRO domain-containing protein 1) (O-acetyl-ADP-ribose deacetylase MACROD1) (EC 3.1.1.106) (Protein LRP16) ([Protein ADP-ribosylaspartate] hydrolase MACROD1) (EC 3.2.2.-) ([Protein ADP-ribosylglutamate] hydrolase MACROD1) (EC 3.2.2.-)	Q922B1	12.5935	0	1
Myosin-7B (Myosin cardiac muscle beta chain) (Myosin heavy chain 7B, cardiac muscle beta isoform)	A2AQP0	12.5878	0	1
Lumican (Keratan sulfate proteoglycan lumican) (KSPG lumican)	P51885	12.5855	0	1
Phosphoglycerate kinase 1 (EC 2.7.2.3)	P09411	12.5366	0	1
Membrane primary amine oxidase (EC 1.4.3.21) (Copper amine oxidase) (Semicarbazide-sensitive amine oxidase) (SSAO) (Vascular adhesion protein 1) (VAP-1)	O70423	12.5185	0	1
Succinate--CoA ligase [ADP-forming] subunit beta, mitochondrial (EC 6.2.1.5) (ATP-specific succinyl-CoA synthetase subunit beta) (A-SCS) (Succinyl-CoA synthetase beta-A chain) (SCS-betaA)	Q9Z2I9	12.5106	0	1
Protein FAM98A	Q3TJZ6	12.4847	0	1
Trifunctional enzyme subunit alpha, mitochondrial (Monolysocardiolipin acyltransferase) (EC 2.3.1.-) (TP-alpha) [Includes: Long-chain enoyl-CoA hydratase (EC 4.2.1.17); Long chain 3-hydroxyacyl-CoA dehydrogenase (EC 1.1.1.211)]	Q8BMS1	12.4555	0	1
Cytochrome b-c1 complex subunit Rieske, mitochondrial (EC 7.1.1.8) (Complex III subunit 5) (Cytochrome b-c1 complex subunit 5) (Rieske iron-sulfur protein) (RISP) (Rieske protein UQCRFS1) (Ubiquinol-cytochrome c reductase iron-sulfur subunit) [Cleaved into: Cytochrome b-c1 complex subunit 9 (Su9) (Subunit 9) (8 kDa subunit 9) (Complex III subunit IX) (Cytochrome b-c1 complex subunit 11) (UQCRFS1 …	Q9CR68	12.4521	0	1
Apoptosis-inducing factor 1, mitochondrial (EC 1.6.99.-) (Programmed cell death protein 8)	Q9Z0X1	12.4443	0	1
3-hydroxyisobutyrate dehydrogenase, mitochondrial (HIBADH) (EC 1.1.1.31)	Q99L13	12.4142	0	1
Tubulin beta-4B chain (Tubulin beta-2C chain)	P68372	12.4053	0	1
Mitochondrial carnitine/acylcarnitine carrier protein (Carnitine/acylcarnitine translocase) (CAC) (mCAC) (Solute carrier family 25 member 20)	Q9Z2Z6	12.3998	0	1
Acyl carrier protein, mitochondrial (ACP) (CI-SDAP) (NADH-ubiquinone oxidoreductase 9.6 kDa subunit)	Q9CR21	12.3898	0	1
Short-chain specific acyl-CoA dehydrogenase, mitochondrial (SCAD) (EC 1.3.8.1) (Butyryl-CoA dehydrogenase)	Q07417	12.3754	0	1
SH3 domain-containing protein 19 (Kryn)	Q91X43	12.3721	0	1
Putative hydroxypyruvate isomerase (EC 5.3.1.22)	Q8R1F5	12.3666	0	1
Creatine kinase M-type (EC 2.7.3.2) (Creatine kinase M chain) (Creatine phosphokinase M-type) (CPK-M) (M-CK)	P07310	12.36	0	1
Leucine-zipper-like transcriptional regulator 1 (LZTR-1)	Q9CQ33	12.3314	0	1
Creatine kinase M-type (EC 2.7.3.2) (Creatine kinase M chain) (Creatine phosphokinase M-type) (CPK-M) (M-CK)	P07310	12.3303	0	1
Enoyl-CoA delta isomerase 3, peroxisomal (EC 5.3.3.8) (Delta(3),delta(2)-enoyl-CoA isomerase) (D3,D2-enoyl-CoA isomerase) (Dodecenoyl-CoA isomerase)	Q78JN3	12.3095	0	1
Aldo-keto reductase family 1 member B1 (EC 1.1.1.300) (EC 1.1.1.372) (EC 1.1.1.54) (Aldehyde reductase) (Aldo-keto reductase family 1 member B3) (Aldose reductase) (AR) (EC 1.1.1.21)	P45376	12.2844	0	1
Phosphoglycerate kinase 2 (EC 2.7.2.3) (Phosphoglycerate kinase, testis specific)	P09041	12.2638	0	1
Myosin-4 (Myosin heavy chain 2b) (MyHC-2b) (Myosin heavy chain 4)	Q5SX39	12.2475	0	1
CDGSH iron-sulfur domain-containing protein 1 (MitoNEET)	Q91WS0	12.1744	0	1
Prohibitin (B-cell receptor-associated protein 32) (BAP 32)	P67778	12.1509	0	1
Macrophage migration inhibitory factor (MIF) (EC 5.3.2.1) (Delayed early response protein 6) (DER6) (Glycosylation-inhibiting factor) (GIF) (L-dopachrome isomerase) (L-dopachrome tautomerase) (EC 5.3.3.12) (Phenylpyruvate tautomerase)	P34884	12.1307	0	1
Phosphoglucomutase-1 (PGM 1) (EC 5.4.2.2) (Glucose phosphomutase 1) (Phosphoglucomutase-2)	Q9D0F9	12.101	0	1
Delta-sarcoglycan (Delta-SG) (35 kDa dystrophin-associated glycoprotein) (35DAG)	P82347	12.0958	0	1
Beta-enolase (EC 4.2.1.11) (2-phospho-D-glycerate hydro-lyase) (Enolase 3) (Muscle-specific enolase) (MSE) (Skeletal muscle enolase)	P21550	12.0894	0	1
Cytochrome c oxidase subunit 6B1 (Cytochrome c oxidase subunit VIb isoform 1) (COX VIb-1)	P56391	12.0884	0	1
NADH dehydrogenase [ubiquinone] 1 alpha subcomplex subunit 9, mitochondrial (Complex I-39kD) (CI-39kD) (NADH-ubiquinone oxidoreductase 39 kDa subunit)	Q9DC69	12.0694	0	1
Triosephosphate isomerase (TIM) (EC 5.3.1.1) (Methylglyoxal synthase) (EC 4.2.3.3) (Triose-phosphate isomerase)	P17751	12.0642	0	1
NADH dehydrogenase [ubiquinone] iron-sulfur protein 8, mitochondrial (EC 7.1.1.2) (Complex I-23kD) (CI-23kD) (NADH-ubiquinone oxidoreductase 23 kDa subunit)	Q8K3J1	12.0401	0	1
Fatty acid-binding protein, heart (Fatty acid-binding protein 3) (Heart-type fatty acid-binding protein) (H-FABP) (Mammary-derived growth inhibitor) (MDGI)	P11404	12.0234	0	1
Cytosolic 10-formyltetrahydrofolate dehydrogenase (10-FTHFDH) (FDH) (EC 1.5.1.6) (Aldehyde dehydrogenase family 1 member L1)	Q8R0Y6	11.9149	0	1
Metaxin-2 (Mitochondrial outer membrane import complex protein 2)	O88441	11.9005	0	1
Serine protease HTRA1 (EC 3.4.21.-) (High-temperature requirement A serine peptidase 1) (Serine protease 11)	Q9R118	11.8446	0	1
3-hydroxyisobutyryl-CoA hydrolase, mitochondrial (EC 3.1.2.4) (3-hydroxyisobutyryl-coenzyme A hydrolase) (HIB-CoA hydrolase) (HIBYL-CoA-H)	Q8QZS1	11.8153	0	1
Sarcoplasmic/endoplasmic reticulum calcium ATPase 2 (SERCA2) (SR Ca(2+)-ATPase 2) (EC 7.2.2.10) (Calcium pump 2) (Calcium-transporting ATPase sarcoplasmic reticulum type, slow twitch skeletal muscle isoform) (Endoplasmic reticulum class 1/2 Ca(2+) ATPase)	O55143	11.8013	0	1
Isobutyryl-CoA dehydrogenase, mitochondrial (EC 1.3.8.-) (Acyl-CoA dehydrogenase family member 8) (ACAD-8)	Q9D7B6	11.7952	0	1
Sarcoplasmic/endoplasmic reticulum calcium ATPase 1 (SERCA1) (SR Ca(2+)-ATPase 1) (EC 7.2.2.10) (Calcium pump 1) (Calcium-transporting ATPase sarcoplasmic reticulum type, fast twitch skeletal muscle isoform) (Endoplasmic reticulum class 1/2 Ca(2+) ATPase)	Q8R429	11.7702	0	1
Alpha-enolase (EC 4.2.1.11) (2-phospho-D-glycerate hydro-lyase) (Enolase 1) (Non-neural enolase) (NNE)	P17182	11.7612	0	1
NADH dehydrogenase [ubiquinone] 1 alpha subcomplex subunit 5 (Complex I subunit B13) (Complex I-13kD-B) (CI-13kD-B) (NADH-ubiquinone oxidoreductase 13 kDa-B subunit)	Q9CPP6	11.7532	0	1
Protein SCO1 homolog, mitochondrial	Q5SUC9	11.7493	0	1
Alpha-enolase (EC 4.2.1.11) (2-phospho-D-glycerate hydro-lyase) (Enolase 1) (Non-neural enolase) (NNE)	P17182	11.7254	0	1
Periostin (PN) (Osteoblast-specific factor 2) (OSF-2)	Q62009	11.7224	0	1
NADH-ubiquinone oxidoreductase 75 kDa subunit, mitochondrial (EC 7.1.1.2) (Complex I-75kD) (CI-75kD)	Q91VD9	11.7086	0	1
Gamma-enolase (EC 4.2.1.11) (2-phospho-D-glycerate hydro-lyase) (Enolase 2) (Neural enolase) (Neuron-specific enolase) (NSE)	P17183	11.7026	0	1
Coiled-coil domain-containing protein 90B, mitochondrial	Q8C3X2	11.6672	0	1
Cytochrome c oxidase subunit 7A-related protein, mitochondrial (Cytochrome c oxidase subunit VIIa-related protein) (Silica-induced gene 81 protein) (SIG-81) (Supercomplex assembly factor I)	Q61387	11.6584	0	1
Cytochrome c oxidase subunit 7A1, mitochondrial (Cytochrome c oxidase subunit VIIa-heart) (Cytochrome c oxidase subunit VIIa-H) (Cytochrome c oxidase subunit VIIa-muscle) (Cytochrome c oxidase subunit VIIa-M)	P56392	11.6486	0	1
Thrombospondin type-1 domain-containing protein 4 (A disintegrin and metalloproteinase with thrombospondin motifs-like protein 6) (ADAMTS-like protein 6) (ADAMTSL-6) (ADAMTS-like protein 4) (ADAMTSL-4)	Q3UTY6	11.6476	0	1
Nidogen-1 (NID-1) (Entactin)	P10493	11.6456	0	1
Mitochondrial carrier homolog 2	Q791V5	11.6417	0	1
Myomesin-1 (Myomesin family member 1) (Skelemin)	Q62234	11.6368	0	1
Enoyl-CoA hydratase, mitochondrial (EC 4.2.1.17) (Enoyl-CoA hydratase 1) (Short-chain enoyl-CoA hydratase) (SCEH)	Q8BH95	11.6261	0	1
Acyl-coenzyme A thioesterase 13 (Acyl-CoA thioesterase 13) (EC 3.1.2.-) (Hotdog-fold thioesterase superfamily member 2) (Palmitoyl-CoA hydrolase) (EC 3.1.2.2) (Thioesterase superfamily member 2) (THEM2)	Q9CQR4	11.6193	0	1
Complement component 1 Q subcomponent-binding protein, mitochondrial (GC1q-R protein) (Glycoprotein gC1qBP) (C1qBP)	O35658	11.5969	0	1
NADH dehydrogenase [ubiquinone] iron-sulfur protein 3, mitochondrial (EC 7.1.1.2) (Complex I-30kD) (CI-30kD) (NADH-ubiquinone oxidoreductase 30 kDa subunit)	Q9DCT2	11.5332	0	1
Sarcoplasmic/endoplasmic reticulum calcium ATPase 3 (SERCA3) (SR Ca(2+)-ATPase 3) (EC 7.2.2.10) (Calcium pump 3)	Q64518	11.5198	0	1
Pleiotrophin (PTN) (Heparin-binding brain mitogen) (HBBM) (Heparin-binding growth factor 8) (HBGF-8) (Heparin-binding growth-associated molecule) (HB-GAM) (Heparin-binding neutrophic factor) (HBNF) (Osteoblast-specific factor 1) (OSF-1)	P63089	11.5036	0	1
Vesicle-associated membrane protein-associated protein B (VAMP-B) (VAMP-associated protein B) (VAP-B) (VAMP-associated protein 33b)	Q9QY76	11.5017	0	1
Succinate dehydrogenase cytochrome b560 subunit, mitochondrial (Integral membrane protein CII-3) (QPs-1) (QPs1)	Q9CZB0	11.4665	0	1
Protein S100-A10 (Calpactin I light chain) (Calpactin-1 light chain) (Cellular ligand of annexin II) (S100 calcium-binding protein A10) (p10 protein) (p11)	P08207	11.4504	0	1
NADH dehydrogenase [ubiquinone] 1 alpha subcomplex assembly factor 4 (Hormone-regulated proliferation-associated protein of 20 kDa homolog)	Q9D1H6	11.4353	0	1
Reticulon-4-interacting protein 1, mitochondrial (NOGO-interacting mitochondrial protein)	Q924D0	11.3836	0	1
Protein S100-A4 (Metastasin) (Metastatic cell protein) (PEL98) (Placental calcium-binding protein) (Protein 18A2) (Protein Mts1) (S100 calcium-binding protein A4)	P07091	11.3827	0	1
Bcl-2-like protein 13 (Bcl2-L-13) (Bcl-rambo) (Protein Mil1)	P59017	11.3426	0	1
Membrane-associated guanylate kinase, WW and PDZ domain-containing protein 1 (BAI1-associated protein 1) (BAP-1) (Membrane-associated guanylate kinase inverted 1) (MAGI-1)	Q6RHR9	11.3324	0	1
Sarcoplasmic/endoplasmic reticulum calcium ATPase 2 (SERCA2) (SR Ca(2+)-ATPase 2) (EC 7.2.2.10) (Calcium pump 2) (Calcium-transporting ATPase sarcoplasmic reticulum type, slow twitch skeletal muscle isoform) (Endoplasmic reticulum class 1/2 Ca(2+) ATPase)	O55143	11.3167	0	1
Acyl-coenzyme A thioesterase 1 (Acyl-CoA thioesterase 1) (EC 3.1.2.-) (CTE-I) (Inducible cytosolic acyl-coenzyme A thioester hydrolase) (Long chain acyl-CoA thioester hydrolase) (Long chain acyl-CoA hydrolase) (Palmitoyl-coenzyme A thioesterase) (EC 3.1.2.2)	O55137	11.3158	0	1
NADH dehydrogenase [ubiquinone] flavoprotein 2, mitochondrial (EC 7.1.1.2) (NADH-ubiquinone oxidoreductase 24 kDa subunit)	Q9D6J6	11.3139	0	1
Mimecan (Osteoglycin)	Q62000	11.313	0	1
Propionyl-CoA carboxylase alpha chain, mitochondrial (PCCase subunit alpha) (EC 6.4.1.3) (Propanoyl-CoA:carbon dioxide ligase subunit alpha)	Q91ZA3	11.3028	0	1
Guanine nucleotide-binding protein G(i) subunit alpha (G(i) alpha-3)	Q9DC51	11.2799	0	1
Caveolin-1	P49817	11.2771	0	1
Myosin-binding protein C, fast-type (Fast MyBP-C) (C-protein, skeletal muscle fast isoform)	Q5XKE0	11.2762	0	1
Dehydrogenase/reductase SDR family member 4 (EC 1.1.1.184) (NADPH-dependent carbonyl reductase/NADP-retinol dehydrogenase) (CR) (PHCR) (NADPH-dependent retinol dehydrogenase/reductase) (NDRD) (mouNRDR) (Peroxisomal short-chain alcohol dehydrogenase) (PSCD)	Q99LB2	11.2515	0	1
Membrane primary amine oxidase (EC 1.4.3.21) (Copper amine oxidase) (Semicarbazide-sensitive amine oxidase) (SSAO) (Vascular adhesion protein 1) (VAP-1)	O70423	11.2287	0	1
Agrin [Cleaved into: Agrin N-terminal 110 kDa subunit; Agrin C-terminal 110 kDa subunit; Agrin C-terminal 90 kDa fragment (C90); Agrin C-terminal 22 kDa fragment (C22)]	A2ASQ1	11.2024	0	1
Voltage-dependent calcium channel subunit alpha-2/delta-1 (Voltage-gated calcium channel subunit alpha-2/delta-1) [Cleaved into: Voltage-dependent calcium channel subunit alpha-2-1; Voltage-dependent calcium channel subunit delta-1]	O08532	11.196	0	1
Glycine cleavage system H protein, mitochondrial (Lipoic acid-containing protein)	Q91WK5	11.1825	0	1
Isoleucine--tRNA ligase, mitochondrial (EC 6.1.1.5) (Isoleucyl-tRNA synthetase) (IleRS)	Q8BIJ6	11.1807	0	1
Mannose-6-phosphate isomerase (EC 5.3.1.8) (Phosphohexomutase) (Phosphomannose isomerase) (PMI)	Q924M7	11.1762	0	1
Voltage-dependent anion-selective channel protein 2 (VDAC-2) (mVDAC2) (Outer mitochondrial membrane protein porin 2) (Voltage-dependent anion-selective channel protein 6) (VDAC-6) (mVDAC6)	Q60930	11.1753	0	1
Acetyl-CoA acetyltransferase, mitochondrial (EC 2.3.1.9) (Acetoacetyl-CoA thiolase)	Q8QZT1	11.0859	0	1
60 kDa heat shock protein, mitochondrial (EC 5.6.1.7) (60 kDa chaperonin) (Chaperonin 60) (CPN60) (HSP-65) (Heat shock protein 60) (HSP-60) (Hsp60) (Mitochondrial matrix protein P1)	P63038	11.0629	0	1
Propionyl-CoA carboxylase beta chain, mitochondrial (PCCase subunit beta) (EC 6.4.1.3) (Propanoyl-CoA:carbon dioxide ligase subunit beta)	Q99MN9	11.0559	0	1
Ubiquinone biosynthesis O-methyltransferase, mitochondrial (3-demethylubiquinol 3-O-methyltransferase) (EC 2.1.1.64) (Polyprenyldihydroxybenzoate methyltransferase) (EC 2.1.1.114)	Q8BMS4	11.0453	0	1
Carnitine O-palmitoyltransferase 1, muscle isoform (CPT1-M) (EC 2.3.1.21) (Carnitine O-palmitoyltransferase I, muscle isoform) (CPT I) (CPTI-M) (Carnitine palmitoyltransferase 1B)	Q924X2	11.0365	0	1
3-oxoacyl-[acyl-carrier-protein] synthase, mitochondrial (EC 2.3.1.41) (Beta-ketoacyl-ACP synthase)	Q9D404	11.005	0	1
Acyl-coenzyme A thioesterase 9, mitochondrial (Acyl-CoA thioesterase 9) (EC 3.1.2.-) (Acyl coenzyme A thioester hydrolase 2) (MTE-2) (Acyl-CoA thioester hydrolase 9) (Mitochondrial 48 kDa acyl-CoA thioester hydrolase 1) (Mt-ACT48.1) (Protein U8) (p48)	Q9R0X4	10.9988	0	1
Calcium uniporter protein, mitochondrial	Q3UMR5	10.9971	0	1
Phosphatidylethanolamine-binding protein 1 (PEBP-1) (HCNPpp) [Cleaved into: Hippocampal cholinergic neurostimulating peptide (HCNP)]	P70296	10.9286	0	1
NADH dehydrogenase [ubiquinone] iron-sulfur protein 2, mitochondrial (EC 7.1.1.2) (Complex I-49kD) (CI-49kD) (NADH-ubiquinone oxidoreductase 49 kDa subunit)	Q91WD5	10.9269	0	1
3-hydroxyacyl-CoA dehydrogenase type-2 (EC 1.1.1.35) (17-beta-estradiol 17-dehydrogenase) (EC 1.1.1.62) (2-methyl-3-hydroxybutyryl-CoA dehydrogenase) (MHBD) (3-alpha-(17-beta)-hydroxysteroid dehydrogenase (NAD(+))) (EC 1.1.1.239) (3-hydroxy-2-methylbutyryl-CoA dehydrogenase) (EC 1.1.1.178) (3-hydroxyacyl-CoA dehydrogenase type II) (3alpha(or 20beta)-hydroxysteroid dehydrogenase) (EC 1.1.1.53) (7-…	O08756	10.8866	0	1
PDZ and LIM domain protein 7 (LIM mineralization protein) (LMP) (Protein enigma)	Q3TJD7	10.8746	0	1
ATP-binding cassette sub-family B member 7, mitochondrial (ATP-binding cassette transporter 7) (ABC transporter 7 protein)	Q61102	10.8296	0	1
Aspartate aminotransferase, cytoplasmic (cAspAT) (EC 2.6.1.1) (EC 2.6.1.3) (Cysteine aminotransferase, cytoplasmic) (Cysteine transaminase, cytoplasmic) (cCAT) (Glutamate oxaloacetate transaminase 1) (Transaminase A)	P05201	10.8296	0	1
Peroxiredoxin-5, mitochondrial (EC 1.11.1.24) (Antioxidant enzyme B166) (AOEB166) (Liver tissue 2D-page spot 2D-0014IV) (PLP) (Peroxiredoxin V) (Prx-V) (Peroxisomal antioxidant enzyme) (Thioredoxin peroxidase PMP20) (Thioredoxin-dependent peroxiredoxin 5)	P99029	10.7849	0	1
Elongation factor Tu, mitochondrial	Q8BFR5	10.7732	0	1
Citramalyl-CoA lyase, mitochondrial (EC 4.1.3.25) ((3S)-malyl-CoA thioesterase) (EC 3.1.2.30) (Beta-methylmalate synthase) (EC 2.3.3.-) (Citrate lyase subunit beta-like protein, mitochondrial) (Citrate lyase beta-like) (Malate synthase) (EC 2.3.3.9)	Q8R4N0	10.7565	0	1
Haloacid dehalogenase-like hydrolase domain-containing protein 2	Q3UGR5	10.7257	0	1
Quinone oxidoreductase (EC 1.6.5.5) (NADPH:quinone reductase) (Zeta-crystallin)	P47199	10.724	0	1
Delta-1-pyrroline-5-carboxylate dehydrogenase, mitochondrial (P5C dehydrogenase) (EC 1.2.1.88) (Aldehyde dehydrogenase family 4 member A1) (L-glutamate gamma-semialdehyde dehydrogenase)	Q8CHT0	10.7132	0	1
Carboxymethylenebutenolidase homolog (EC 3.1.-.-)	Q8R1G2	10.6918	0	1
D-dopachrome decarboxylase (EC 4.1.1.84) (D-dopachrome tautomerase)	O35215	10.6442	0	1
LIM domain-binding protein 3 (Protein cypher) (Protein oracle) (Z-band alternatively spliced PDZ-motif protein)	Q9JKS4	10.5905	0	1
Proteasome subunit alpha type-2 (Macropain subunit C3) (Multicatalytic endopeptidase complex subunit C3) (Proteasome component C3)	P49722	10.5669	0	1
Collagen alpha-1(XV) chain [Cleaved into: Restin (Endostatin-XV)]	O35206	10.5663	0	1
D-glutamate cyclase, mitochondrial (EC 4.2.1.48)	Q8BH86	10.5639	0	1
NADH dehydrogenase [ubiquinone] iron-sulfur protein 4, mitochondrial (Complex I-18 kDa) (CI-18 kDa) (Complex I-AQDQ) (CI-AQDQ) (NADH-ubiquinone oxidoreductase 18 kDa subunit)	Q9CXZ1	10.4863	0	1
Glucose-6-phosphate isomerase (GPI) (EC 5.3.1.9) (Autocrine motility factor) (AMF) (Neuroleukin) (NLK) (Phosphoglucose isomerase) (PGI) (Phosphohexose isomerase) (PHI)	P06745	10.4594	0	1
Kynurenine--oxoglutarate transaminase 3 (EC 2.6.1.7) (Cysteine-S-conjugate beta-lyase 2) (EC 4.4.1.13) (Kynurenine aminotransferase 3) (Kynurenine aminotransferase III) (KATIII) (Kynurenine--glyoxylate transaminase) (EC 2.6.1.63) (Kynurenine--oxoglutarate transaminase III)	Q71RI9	10.4508	0	1
Isovaleryl-CoA dehydrogenase, mitochondrial (IVD) (EC 1.3.8.4) (Butyryl-CoA dehydrogenase) (EC 1.3.8.1)	Q9JHI5	10.4437	0	1
Methylglutaconyl-CoA hydratase, mitochondrial (EC 4.2.1.18) (AU-specific RNA-binding enoyl-CoA hydratase) (AU-binding enoyl-CoA hydratase) (muAUH) (Itaconyl-CoA hydratase) (EC 4.2.1.56)	Q9JLZ3	10.4405	0	1
Glutathione S-transferase kappa 1 (EC 2.5.1.18) (GST 13-13) (GST class-kappa) (GSTK1-1) (mGSTK1) (Glutathione S-transferase subunit 13)	Q9DCM2	10.439	0	1
Pyruvate dehydrogenase E1 component subunit alpha, somatic form, mitochondrial (EC 1.2.4.1) (PDHE1-A type I)	P35486	10.4366	0	1
Laminin subunit alpha-4 (Laminin-14 subunit alpha) (Laminin-8 subunit alpha) (Laminin-9 subunit alpha)	P97927	10.4327	0	1
Matrilin-4 (MAT-4)	O89029	10.4288	0	1
Small nuclear ribonucleoprotein Sm D1 (Sm-D1) (Sm-D autoantigen) (snRNP core protein D1)	P62315	10.4178	0	1
Ubiquinone biosynthesis protein COQ9, mitochondrial	Q8K1Z0	10.4084	0	1
Alpha-1-syntrophin (59 kDa dystrophin-associated protein A1 acidic component 1) (Syntrophin-1)	Q61234	10.4076	0	1
Saccharopine dehydrogenase-like oxidoreductase (EC 1.-.-.-)	Q8R127	10.4076	0	1
Tubulin beta-4B chain (Tubulin beta-2C chain)	P68372	10.4061	0	1
5'-nucleotidase (5'-NT) (EC 3.1.3.5) (Ecto-5'-nucleotidase) (CD antigen CD73)	Q61503	10.3463	0	1
cAMP-dependent protein kinase type II-alpha regulatory subunit	P12367	10.3362	0	1
14 kDa phosphohistidine phosphatase (EC 3.9.1.3) (Phosphohistidine phosphatase 1) (PHPT1) (Protein histidine phosphatase) (PHP)	Q9DAK9	10.3216	0	1
Acylphosphatase-2 (EC 3.6.1.7) (Acylphosphatase, muscle type isozyme) (Acylphosphate phosphohydrolase 2)	P56375	10.294	0	1
Alpha-actinin-3 (Alpha-actinin skeletal muscle isoform 3) (F-actin cross-linking protein)	O88990	10.2584	0	1
Leukotriene A-4 hydrolase (LTA-4 hydrolase) (EC 3.3.2.6) (Leukotriene A(4) hydrolase) (Tripeptide aminopeptidase LTA4H) (EC 3.4.11.4)	P24527	10.2423	0	1
Branched-chain-amino-acid aminotransferase, cytosolic (BCAT(c)) (EC 2.6.1.42) (Protein ECA39)	P24288	10.237	0	1
Methylcrotonoyl-CoA carboxylase beta chain, mitochondrial (MCCase subunit beta) (EC 6.4.1.4) (3-methylcrotonyl-CoA carboxylase 2) (3-methylcrotonyl-CoA carboxylase non-biotin-containing subunit) (3-methylcrotonyl-CoA:carbon dioxide ligase subunit beta)	Q3ULD5	10.231	0	1
NADH dehydrogenase [ubiquinone] flavoprotein 3, mitochondrial (Complex I-9kD) (CI-9kD) (NADH-ubiquinone oxidoreductase 9 kDa subunit)	Q8BK30	10.1634	0	1
Adenylate kinase 2, mitochondrial (AK 2) (EC 2.7.4.3) (ATP-AMP transphosphorylase 2) (ATP:AMP phosphotransferase) (Adenylate monophosphate kinase)	Q9WTP6	10.1597	0	1
Low molecular weight phosphotyrosine protein phosphatase (LMW-PTP) (LMW-PTPase) (EC 3.1.3.48) (Low molecular weight cytosolic acid phosphatase) (EC 3.1.3.2)	Q9D358	10.1553	0	1
Transcriptional activator protein Pur-beta (Purine-rich element-binding protein B) (Vascular actin single-stranded DNA-binding factor 2 p44 component)	O35295	10.1501	0	1
Isochorismatase domain-containing protein 2A	P85094	10.1278	0	1
NADH dehydrogenase [ubiquinone] flavoprotein 1, mitochondrial (EC 7.1.1.2) (Complex I-51kD) (CI-51kD) (NADH-ubiquinone oxidoreductase 51 kDa subunit)	Q91YT0	10.113	0	1
Serpin B6 (Placental thrombin inhibitor) (Proteinase inhibitor 6) (PI-6)	Q60854	10.0968	0	1
Glutaredoxin-1 (Thioltransferase-1) (TTase-1)	Q9QUH0	10.0587	0	1
Glyceraldehyde-3-phosphate dehydrogenase (GAPDH) (EC 1.2.1.12) (Peptidyl-cysteine S-nitrosylase GAPDH) (EC 2.6.99.-)	P16858	10.0544	0	1
Hepatoma-derived growth factor (HDGF)	P51859	10.0463	0	1
Malate dehydrogenase, cytoplasmic (EC 1.1.1.37) (Cytosolic malate dehydrogenase)	P14152	10.0376	0	1
Vinculin (Metavinculin)	Q64727	10.0376	0	1
Coagulation factor XIII A chain (Coagulation factor XIIIa) (EC 2.3.2.13) (Protein-glutamine gamma-glutamyltransferase A chain) (Transglutaminase A chain)	Q8BH61	9.9798	0	1
Regulator of microtubule dynamics protein 1 (RMD-1) (mRMD-1) (Microtubule-associated protein) (Protein FAM82B)	Q9DCV4	9.96761	0	1
Septin-5 (Cell division control-related protein 1) (CDCrel-1) (Peanut-like protein 1)	Q9Z2Q6	9.96617	0	1
Cofilin-2 (Cofilin, muscle isoform)	P45591	9.96474	0	1
NAD(P)H-hydrate epimerase (EC 5.1.99.6) (Apolipoprotein A-I-binding protein) (AI-BP) (NAD(P)HX epimerase)	Q8K4Z3	9.94401	0	1
NADH dehydrogenase [ubiquinone] 1 alpha subcomplex subunit 6 (Complex I-B14) (CI-B14) (NADH-ubiquinone oxidoreductase B14 subunit)	Q9CQZ5	9.91769	0	1
N-acylneuraminate cytidylyltransferase (EC 2.7.7.43) (CMP-N-acetylneuraminic acid synthase) (CMP-NeuNAc synthase)	Q99KK2	9.89504	0	1
10 kDa heat shock protein, mitochondrial (Hsp10) (10 kDa chaperonin) (Chaperonin 10) (CPN10)	Q64433	9.89292	0	1
Complex I assembly factor ACAD9, mitochondrial (Acyl-CoA dehydrogenase family member 9) (ACAD-9) (EC 1.3.8.-)	Q8JZN5	9.88868	0	1
Guanine nucleotide-binding protein subunit alpha-11 (G alpha-11) (G-protein subunit alpha-11)	P21278	9.88093	0	1
Ribosyldihydronicotinamide dehydrogenase [quinone] (EC 1.10.5.1) (NRH dehydrogenase [quinone] 2) (NRH:quinone oxidoreductase 2) (Quinone reductase 2) (QR2)	Q9JI75	9.87742	0	1
Parkinson disease protein 7 homolog (Maillard deglycase) (Parkinsonism-associated deglycase) (Protein DJ-1) (DJ-1) (Protein/nucleic acid deglycase DJ-1) (EC 3.1.2.-) (EC 3.5.1.-) (EC 3.5.1.124)	Q99LX0	9.87178	0	1
Alpha-enolase (EC 4.2.1.11) (2-phospho-D-glycerate hydro-lyase) (Enolase 1) (Non-neural enolase) (NNE)	P17182	9.87178	0	1
Inorganic pyrophosphatase 2, mitochondrial (EC 3.6.1.1) (Pyrophosphate phospho-hydrolase 2) (PPase 2)	Q91VM9	9.82352	0	1
Calponin-1 (Basic calponin) (Calponin H1, smooth muscle)	Q08091	9.81586	0	1
Ryanodine receptor 3 (RYR-3) (RyR3) (Brain ryanodine receptor-calcium release channel) (Brain-type ryanodine receptor) (Type 3 ryanodine receptor)	A2AGL3	9.80962	0	1
Serine/threonine-protein kinase ULK3 (EC 2.7.11.1) (Unc-51-like kinase 3)	Q3U3Q1	9.78745	0	1
Nuclear transport factor 2 (NTF-2)	P61971	9.73795	0	1
Superoxide dismutase [Cu-Zn] (EC 1.15.1.1)	P08228	9.7093	0	1
Stomatin-like protein 2, mitochondrial (SLP-2) (mslp2)	Q99JB2	9.70251	0	1
Peripherin	P15331	9.69166	0	1
Phosphoglucomutase-like protein 5	Q8BZF8	9.67206	0	1
Annexin A2 (Annexin II) (Annexin-2) (Calpactin I heavy chain) (Calpactin-1 heavy chain) (Chromobindin-8) (Lipocortin II) (Placental anticoagulant protein IV) (PAP-IV) (Protein I) (p36)	P07356	9.66867	0	1
Myozenin-1 (Calsarcin-2) (Filamin-, actinin- and telethonin-binding protein) (Protein FATZ)	Q9JK37	9.65453	0	1
Thioredoxin domain-containing protein 17 (14 kDa thioredoxin-related protein) (TRP14) (Protein 42-9-9) (Thioredoxin-like protein 5)	Q9CQM5	9.65319	0	1
Catechol O-methyltransferase domain-containing protein 1 (EC 2.1.1.-)	Q8BIG7	9.64312	0	1
Lon protease homolog, mitochondrial (EC 3.4.21.53) (Lon protease-like protein) (LONP) (Mitochondrial ATP-dependent protease Lon) (Serine protease 15)	Q8CGK3	9.62504	0	1
Long-chain-fatty-acid--CoA ligase 1 (EC 6.2.1.3) (Arachidonate--CoA ligase) (EC 6.2.1.15) (Long-chain acyl-CoA synthetase 1) (LACS 1) (Phytanate--CoA ligase) (EC 6.2.1.24)	P41216	9.60836	0	1
Carnitine O-palmitoyltransferase 2, mitochondrial (EC 2.3.1.21) (Carnitine palmitoyltransferase II) (CPT II)	P52825	9.60437	0	1
Succinate dehydrogenase [ubiquinone] flavoprotein subunit, mitochondrial (EC 1.3.5.1) (Flavoprotein subunit of complex II) (Fp)	Q8K2B3	9.60104	0	1
Dihydropteridine reductase (EC 1.5.1.34) (HDHPR) (Quinoid dihydropteridine reductase)	Q8BVI4	9.58776	0	1
Lipoamide acyltransferase component of branched-chain alpha-keto acid dehydrogenase complex, mitochondrial (EC 2.3.1.168) (Branched-chain alpha-keto acid dehydrogenase complex component E2) (BCKAD-E2) (BCKADE2) (Dihydrolipoamide acetyltransferase component of branched-chain alpha-keto acid dehydrogenase complex) (Dihydrolipoamide branched chain transacylase) (Dihydrolipoyllysine-residue (2-methyl…	P53395	9.58776	0	1
Vimentin	P20152	9.5871	0	1
Mitochondrial proton/calcium exchanger protein (Leucine zipper-EF-hand-containing transmembrane protein 1)	Q9Z2I0	9.58511	0	1
Keratin, type I cytoskeletal 17 (Cytokeratin-17) (CK-17) (Keratin-17) (K17)	Q9QWL7	9.57055	0	1
Troponin C, skeletal muscle (STNC)	P20801	9.52714	0	1
Ectonucleotide pyrophosphatase/phosphodiesterase family member 1 (E-NPP 1) (Lymphocyte antigen 41) (Ly-41) (Phosphodiesterase I/nucleotide pyrophosphatase 1) (Plasma-cell membrane glycoprotein PC-1) [Cleaved into: Ectonucleotide pyrophosphatase/phosphodiesterase family member 1, secreted form] [Includes: Alkaline phosphodiesterase I (EC 3.1.4.1); Nucleotide pyrophosphatase (NPPase) (EC 3.6.1.9) (…	P06802	9.51668	0	1
Secernin-3	Q3TMH2	9.51407	0	1
Troponin I, fast skeletal muscle (Troponin I, fast-twitch isoform)	P13412	9.5108	0	1
Serpin B6 (Placental thrombin inhibitor) (Proteinase inhibitor 6) (PI-6)	Q60854	9.50819	0	1
Glycerol-3-phosphate phosphatase (G3PP) (EC 3.1.3.21) (Aspartate-based ubiquitous Mg(2+)-dependent phosphatase) (AUM) (EC 3.1.3.48) (Phosphoglycolate phosphatase) (PGP)	Q8CHP8	9.50037	0	1
U6 snRNA-associated Sm-like protein LSm8	Q6ZWM4	9.49387	0	1
Dynamin-like 120 kDa protein, mitochondrial (EC 3.6.5.5) (Large GTP-binding protein) (LargeG) (Optic atrophy protein 1 homolog) [Cleaved into: Dynamin-like 120 kDa protein, form S1]	P58281	9.48412	0	1
Long-chain-fatty-acid--CoA ligase 1 (EC 6.2.1.3) (Arachidonate--CoA ligase) (EC 6.2.1.15) (Long-chain acyl-CoA synthetase 1) (LACS 1) (Phytanate--CoA ligase) (EC 6.2.1.24)	P41216	9.43058	0	1
Glyoxylate reductase/hydroxypyruvate reductase (EC 1.1.1.79) (EC 1.1.1.81)	Q91Z53	9.41649	0	1
Putative hydrolase RBBP9 (EC 3.-.-.-) (B5T-overexpressed gene protein) (Protein BOG) (Retinoblastoma-binding protein 9) (RBBP-9)	O88851	9.41584	0	1
Epimerase family protein SDR39U1 (EC 1.1.1.-) (Short-chain dehydrogenase/reductase family 39U member 1)	Q5M8N4	9.39673	0	1
Peptidyl-prolyl cis-trans isomerase FKBP1A (PPIase FKBP1A) (EC 5.2.1.8) (12 kDa FK506-binding protein) (12 kDa FKBP) (FKBP-12) (Calstabin-1) (FK506-binding protein 1A) (FKBP-1A) (Immunophilin FKBP12) (Rotamase)	P26883	9.38397	0	1
Valacyclovir hydrolase (VACVase) (Valacyclovirase) (EC 3.1.-.-) (Biphenyl hydrolase-like protein)	Q8R164	9.37002	0	1
Glucose-6-phosphate isomerase (GPI) (EC 5.3.1.9) (Autocrine motility factor) (AMF) (Neuroleukin) (NLK) (Phosphoglucose isomerase) (PGI) (Phosphohexose isomerase) (PHI)	P06745	9.35043	0	1
Methylcrotonoyl-CoA carboxylase subunit alpha, mitochondrial (MCCase subunit alpha) (EC 6.4.1.4) (3-methylcrotonyl-CoA carboxylase 1) (3-methylcrotonyl-CoA carboxylase biotin-containing subunit) (3-methylcrotonyl-CoA:carbon dioxide ligase subunit alpha)	Q99MR8	9.34728	0	1
Caveolae-associated protein 4 (Muscle-related coiled-coil protein) (Muscle-restricted coiled-coil protein)	A2AMM0	9.33343	0	1
Dystroglycan (Dystrophin-associated glycoprotein 1) [Cleaved into: Alpha-dystroglycan (Alpha-DG); Beta-dystroglycan (Beta-DG)]	Q62165	9.32966	0	1
L-lactate dehydrogenase A chain (LDH-A) (EC 1.1.1.27) (LDH muscle subunit) (LDH-M)	P06151	9.29276	0	1
C->U-editing enzyme APOBEC-2 (EC 3.5.4.36) (mRNA(cytosine(6666)) deaminase 2)	Q9WV35	9.26358	0	1
Cytochrome c oxidase subunit NDUFA4	Q62425	9.25368	0	1
Haloacid dehalogenase-like hydrolase domain-containing protein 2	Q3UGR5	9.25368	0	1
1-phosphatidylinositol 4,5-bisphosphate phosphodiesterase delta-1 (EC 3.1.4.11) (Phosphoinositide phospholipase C-delta-1) (Phospholipase C-delta-1) (PLC-delta-1)	Q8R3B1	9.24258	0	1
Histidine triad nucleotide-binding protein 1 (EC 3.-.-.-) (Adenosine 5'-monophosphoramidase) (Protein kinase C inhibitor 1) (Protein kinase C-interacting protein 1) (PKCI-1)	P70349	9.22106	0	1
Leukocyte elastase inhibitor A (Serine protease inhibitor EIA) (Serpin B1a)	Q9D154	9.21616	0	1
Troponin T, slow skeletal muscle (TnTs) (Slow skeletal muscle troponin T) (sTnT)	O88346	9.21065	0	1
Ryanodine receptor 1 (RYR-1) (RyR1) (Skeletal muscle calcium release channel) (Skeletal muscle ryanodine receptor) (Skeletal muscle-type ryanodine receptor) (Type 1 ryanodine receptor)	E9PZQ0	9.19903	0	1
Ras-related C3 botulinum toxin substrate 1 (EC 3.6.5.2) (p21-Rac1)	P63001	9.15771	0	1
Glutathione S-transferase P 1 (Gst P1) (EC 2.5.1.18) (GST YF-YF) (GST class-pi) (GST-piB) (Preadipocyte growth factor)	P19157	9.15227	0	1
Glycerol-3-phosphate dehydrogenase, mitochondrial (GPD-M) (GPDH-M) (EC 1.1.5.3) (Protein TISP38)	Q64521	9.12636	0	1
ATP synthase mitochondrial F1 complex assembly factor 2	Q91YY4	9.10897	0	1
Lactoylglutathione lyase (EC 4.4.1.5) (Aldoketomutase) (Glyoxalase I) (Glx I) (Ketone-aldehyde mutase) (Methylglyoxalase) (S-D-lactoylglutathione methylglyoxal lyase)	Q9CPU0	9.08629	0	1
Fructose-1,6-bisphosphatase isozyme 2 (FBPase 2) (EC 3.1.3.11) (D-fructose-1,6-bisphosphate 1-phosphohydrolase 2) (Muscle FBPase) (RAE-30)	P70695	9.08033	0	1
Phosphoglucomutase-2 (PGM 2) (EC 5.4.2.2) (Glucose phosphomutase 2) (Phosphodeoxyribomutase) (Phosphoglucomutase-1) (Phosphopentomutase) (EC 5.4.2.7)	Q7TSV4	9.07023	0	1
Protein CutA (Brain acetylcholinesterase putative membrane anchor)	Q9CQ89	9.02771	0	1
Mitogen-activated protein kinase 12 (MAP kinase 12) (MAPK 12) (EC 2.7.11.24) (Extracellular signal-regulated kinase 6) (ERK-6) (Mitogen-activated protein kinase p38 gamma) (MAP kinase p38 gamma) (Stress-activated protein kinase 3)	O08911	9.01187	0	1
Nucleolar protein 58 (MSSP) (Nucleolar protein 5) (SIK-similar protein)	Q6DFW4	9.01186	0	1
NADH dehydrogenase [ubiquinone] 1 alpha subcomplex subunit 12 (Complex I-B17.2) (CI-B17.2) (CIB17.2) (NADH-ubiquinone oxidoreductase subunit B17.2)	Q7TMF3	8.999	0	1
Obscurin (EC 2.7.11.1) (Obscurin-RhoGEF) (Obscurin-myosin light chain kinase) (Obscurin-MLCK)	A2AAJ9	8.99724	0	1
Pyruvate dehydrogenase phosphatase regulatory subunit, mitochondrial (PDPr)	Q7TSQ8	8.99374	0	1
Maleylacetoacetate isomerase (MAAI) (EC 5.2.1.2) (GSTZ1-1) (Glutathione S-transferase zeta 1) (EC 2.5.1.18)	Q9WVL0	8.99261	0	1
Troponin I, fast skeletal muscle (Troponin I, fast-twitch isoform)	P13412	8.98557	0	1
Glutathione reductase, mitochondrial (GR) (GRase) (EC 1.8.1.7)	P47791	8.97975	0	1
Voltage-dependent L-type calcium channel subunit beta-1 (CAB1) (Calcium channel voltage-dependent subunit beta 1)	Q8R3Z5	8.96234	0	1
Glutathione S-transferase P 1 (Gst P1) (EC 2.5.1.18) (GST YF-YF) (GST class-pi) (GST-piB) (Preadipocyte growth factor)	P19157	8.95655	0	1
39S ribosomal protein L40, mitochondrial (L40mt) (MRP-L40) (Nuclear localization signal-containing protein deleted in velocardiofacial syndrome homolog)	Q9Z2Q5	8.9554	0	1
Fibromodulin (FM) (Collagen-binding 59 kDa protein) (Keratan sulfate proteoglycan fibromodulin) (KSPG fibromodulin)	P50608	8.93173	0	1
Long-chain-fatty-acid--CoA ligase 1 (EC 6.2.1.3) (Arachidonate--CoA ligase) (EC 6.2.1.15) (Long-chain acyl-CoA synthetase 1) (LACS 1) (Phytanate--CoA ligase) (EC 6.2.1.24)	P41216	8.92081	0	1
Medium-chain specific acyl-CoA dehydrogenase, mitochondrial (MCAD) (EC 1.3.8.7)	P45952	8.89277	0	1
Glutamate dehydrogenase 1, mitochondrial (GDH 1) (EC 1.4.1.3)	P26443	8.88821	0	1
Sepiapterin reductase (SPR) (EC 1.1.1.153)	Q64105	8.87228	0	1
Barrier-to-autointegration factor (Breakpoint cluster region protein 1) (LAP2-binding protein 1) [Cleaved into: Barrier-to-autointegration factor, N-terminally processed]	O54962	8.86094	0	1
Succinate dehydrogenase [ubiquinone] iron-sulfur subunit, mitochondrial (EC 1.3.5.1) (Iron-sulfur subunit of complex II) (Ip)	Q9CQA3	8.83722	0	1
Glutathione peroxidase 1 (GPx-1) (GSHPx-1) (EC 1.11.1.9) (Cellular glutathione peroxidase) (Selenium-dependent glutathione peroxidase 1)	P11352	8.78514	0	1
Malignant T-cell-amplified sequence 2 (MCT-2) (Multiple copies T-cell malignancies 2)	Q9CQ21	8.77181	0	1
Adseverin (Gelsolin-like protein) (Scinderin)	Q60604	8.74689	0	1
Branched-chain-amino-acid aminotransferase, mitochondrial (BCAT(m)) (EC 2.6.1.42)	O35855	8.71554	0	1
Troponin T, fast skeletal muscle (TnTf) (Fast skeletal muscle troponin T) (fTnT)	Q9QZ47	8.67736	0	1
Phosphoglycerate mutase 1 (EC 5.4.2.11) (EC 5.4.2.4) (BPG-dependent PGAM 1) (Phosphoglycerate mutase isozyme B) (PGAM-B)	Q9DBJ1	8.67518	0	1
Glycogen phosphorylase, muscle form (EC 2.4.1.1) (Myophosphorylase)	Q9WUB3	8.63627	0	1
Very long-chain specific acyl-CoA dehydrogenase, mitochondrial (EC 1.3.8.9) (MVLCAD) (VLCAD)	P50544	8.6352	0	1
Plectin (PCN) (PLTN) (Plectin-1) (Plectin-6)	Q9QXS1	8.63197	0	1
39S ribosomal protein L19, mitochondrial (L19mt) (MRP-L19)	Q9D338	8.62767	0	1
Inorganic pyrophosphatase (EC 3.6.1.1) (Pyrophosphate phospho-hydrolase) (PPase)	Q9D819	8.62338	0	1
Unconventional myosin-Ic (Myosin I beta) (MMI-beta) (MMIb)	Q9WTI7	8.6207	0	1
Caveolae-associated protein 1 (Cav-p60) (Cavin-1) (Polymerase I and transcript release factor)	O54724	8.61963	0	1
Motile sperm domain-containing protein 1	Q8VEL0	8.61106	0	1
Serine/threonine-protein phosphatase 2A activator (EC 5.2.1.8) (PP2A, subunit B', PR53 isoform) (Phosphotyrosyl phosphatase activator) (PTPA) (Serine/threonine-protein phosphatase 2A regulatory subunit 4) (Serine/threonine-protein phosphatase 2A regulatory subunit B')	P58389	8.57969	0	1
Ubiquitin carboxyl-terminal hydrolase isozyme L4 (UCH-L4) (EC 3.4.19.12) (Ubiquitin thioesterase L4)	P58321	8.55843	0	1
EH domain-containing protein 2	Q8BH64	8.53945	0	1
N-alpha-acetyltransferase 60 (EC 2.3.1.259) (Histone acetyltransferase type B protein 4) (HAT4) (EC 2.3.1.48) (N-acetyltransferase 15) (N-alpha-acetyltransferase F) (NatF)	Q9DBU2	8.53787	0	1
Methylmalonate-semialdehyde dehydrogenase [acylating], mitochondrial (MMSDH) (Malonate-semialdehyde dehydrogenase [acylating]) (EC 1.2.1.18) (EC 1.2.1.27) (Aldehyde dehydrogenase family 6 member A1)	Q9EQ20	8.50696	0	1
Adenylosuccinate synthetase isozyme 1 (AMPSase 1) (AdSS 1) (EC 6.3.4.4) (Adenylosuccinate synthetase like 1) (Adenylosuccinate synthetase, basic isozyme) (Adenylosuccinate synthetase, muscle isozyme) (M-type adenylosuccinate synthetase) (IMP--aspartate ligase 1)	P28650	8.48821	0	1
AFG3-like protein 2 (EC 3.4.24.-)	Q8JZQ2	8.47835	0	1
Annexin A5 (Anchorin CII) (Annexin V) (Annexin-5) (Calphobindin I) (CBP-I) (Endonexin II) (Lipocortin V) (Placental anticoagulant protein 4) (PP4) (Placental anticoagulant protein I) (PAP-I) (Thromboplastin inhibitor) (Vascular anticoagulant-alpha) (VAC-alpha)	P48036	8.47783	0	1
Sialic acid synthase (N-acetylneuraminate-9-phosphate synthase) (EC 2.5.1.57) (N-acetylneuraminic acid phosphate synthase)	Q99J77	8.47679	0	1
Pyruvate kinase PKM (EC 2.7.1.40) (Pyruvate kinase muscle isozyme)	P52480	8.47627	0	1
Aldehyde dehydrogenase X, mitochondrial (EC 1.2.1.3) (Aldehyde dehydrogenase family 1 member B1)	Q9CZS1	8.45582	0	1
Desmin	P31001	8.44683	0	1
Aminopeptidase N (AP-N) (mAPN) (EC 3.4.11.2) (Alanyl aminopeptidase) (Aminopeptidase M) (AP-M) (Membrane protein p161) (Microsomal aminopeptidase) (CD antigen CD13)	P97449	8.43912	0	1
Elongation factor Ts, mitochondrial (EF-Ts) (EF-TsMt)	Q9CZR8	8.43142	0	1
Guanine nucleotide-binding protein G(I)/G(S)/G(O) subunit gamma-12	Q9DAS9	8.41607	0	1
Protein-glutamine gamma-glutamyltransferase 2 (EC 2.3.2.13) (Tissue transglutaminase) (Transglutaminase C) (TG(C)) (TGC) (TGase C) (Transglutaminase-2) (TGase-2)	P21981	8.38248	0	1
Rho GDP-dissociation inhibitor 2 (Rho GDI 2) (D4) (Rho-GDI beta)	Q61599	8.38147	0	1
Alcohol dehydrogenase class-3 (EC 1.1.1.1) (Alcohol dehydrogenase 2) (Alcohol dehydrogenase 5) (Alcohol dehydrogenase B2) (ADH-B2) (Alcohol dehydrogenase class-III) (Glutathione-dependent formaldehyde dehydrogenase) (FALDH) (FDH) (GSH-FDH) (EC 1.1.1.-) (S-(hydroxymethyl)glutathione dehydrogenase) (EC 1.1.1.284)	P28474	8.37185	0	1
Trifunctional enzyme subunit beta, mitochondrial (TP-beta) [Includes: 3-ketoacyl-CoA thiolase (EC 2.3.1.155) (EC 2.3.1.16) (Acetyl-CoA acyltransferase) (Beta-ketothiolase)]	Q99JY0	8.3557	0	1
Acyl-CoA-binding protein (ACBP) (Diazepam-binding inhibitor) (DBI) (Endozepine) (EP)	P31786	8.3552	0	1
Tubulin alpha-1B chain (Alpha-tubulin 2) (Alpha-tubulin isotype M-alpha-2) (Tubulin alpha-2 chain) [Cleaved into: Detyrosinated tubulin alpha-1B chain]	P05213	8.35318	0	1
Probable leucine--tRNA ligase, mitochondrial (EC 6.1.1.4) (Leucyl-tRNA synthetase) (LeuRS)	Q8VDC0	8.31511	0	1
Four and a half LIM domains protein 1 (FHL-1) (KyoT) (RBP-associated molecule 14-1) (RAM14-1) (Skeletal muscle LIM-protein 1) (SLIM) (SLIM-1)	P97447	8.2962	0	1
Tyrosine-protein kinase RYK (EC 2.7.10.1) (Kinase VIK) (Met-related kinase) (NYK-R)	Q01887	8.29173	0	1
Inositol polyphosphate 1-phosphatase (IPP) (IPPase) (EC 3.1.3.57)	P49442	8.28385	0	1
L-lactate dehydrogenase B chain (LDH-B) (EC 1.1.1.27) (LDH heart subunit) (LDH-H)	P16125	8.26849	0	1
Alcohol dehydrogenase 1 (EC 1.1.1.1) (ADH-A2) (Alcohol dehydrogenase A subunit)	P00329	8.25765	0	1
Mitochondrial glutamate carrier 1 (GC-1) (Glutamate/H(+) symporter 1) (Solute carrier family 25 member 22)	Q9D6M3	8.25618	0	1
Neutral cholesterol ester hydrolase 1 (NCEH) (EC 3.1.1.-) (Arylacetamide deacetylase-like 1) (Chlorpyrifos oxon-binding protein) (CPO-BP)	Q8BLF1	8.20973	0	1
High mobility group protein B2 (High mobility group protein 2) (HMG-2)	P30681	8.18742	0	1
Nucleoside diphosphate kinase B (NDK B) (NDP kinase B) (EC 2.7.4.6) (Histidine protein kinase NDKB) (EC 2.7.13.3) (P18) (nm23-M2)	Q01768	8.16235	0	1
F-actin-capping protein subunit alpha-2 (CapZ alpha-2)	P47754	8.15995	0	1
Mitochondrial import receptor subunit TOM40 homolog (Mitochondrial outer membrane protein of 35 kDa) (MOM35) (Protein Haymaker) (Translocase of outer membrane 40 kDa subunit homolog)	Q9QYA2	8.15707	0	1
Fibronectin (FN) [Cleaved into: Anastellin]	P11276	8.1427	0	1
Hydroxyacylglutathione hydrolase, mitochondrial (EC 3.1.2.6) (Glyoxalase II) (Glx II)	Q99KB8	8.14174	0	1
Keratin, type II cytoskeletal 8 (Cytokeratin endo A) (Cytokeratin-8) (CK-8) (Keratin-8) (K8) (Type-II keratin Kb8)	P11679	8.12314	0	1
Alpha-aminoadipic semialdehyde dehydrogenase (Alpha-AASA dehydrogenase) (EC 1.2.1.31) (Aldehyde dehydrogenase family 7 member A1) (EC 1.2.1.3) (Antiquitin-1) (Betaine aldehyde dehydrogenase) (EC 1.2.1.8) (Delta1-piperideine-6-carboxylate dehydrogenase) (P6c dehydrogenase)	Q9DBF1	8.12219	0	1
S-methyl-5'-thioadenosine phosphorylase (EC 2.4.2.28) (5'-methylthioadenosine phosphorylase) (MTA phosphorylase) (MTAP) (MTAPase)	Q9CQ65	8.10983	0	1
Keratin, type I cytoskeletal 18 (Cytokeratin endo B) (Keratin D) (Cytokeratin-18) (CK-18) (Keratin-18) (K18)	P05784	8.10983	0	1
High mobility group protein B1 (High mobility group protein 1) (HMG-1)	P63158	8.09279	0	1
Succinyl-CoA:3-ketoacid coenzyme A transferase 1, mitochondrial (EC 2.8.3.5) (3-oxoacid CoA-transferase 1) (Somatic-type succinyl-CoA:3-oxoacid CoA-transferase) (SCOT-s)	Q9D0K2	8.08901	0	1
Acylglycerol kinase, mitochondrial (EC 2.7.1.107) (EC 2.7.1.138) (EC 2.7.1.94) (Multiple substrate lipid kinase) (MuLK) (Multi-substrate lipid kinase)	Q9ESW4	8.08901	0	1
Tubulin alpha-4A chain (Alpha-tubulin 4) (Alpha-tubulin isotype M-alpha-4) (Tubulin alpha-4 chain)	P68368	8.07205	0	1
Acyl-protein thioesterase 1 (APT-1) (EC 3.1.2.-) (Lysophospholipase 1) (Lysophospholipase I) (LPL-I) (LysoPLA I)	P97823	8.04255	0	1
Sorbin and SH3 domain-containing protein 1 (Ponsin) (SH3 domain protein 5) (SH3P12) (c-Cbl-associated protein) (CAP)	Q62417	8.03184	0	1
Actin-related protein 2/3 complex subunit 4 (Arp2/3 complex 20 kDa subunit) (p20-ARC)	P59999	8.02022	0	1
Troponin T, cardiac muscle (TnTc) (Cardiac muscle troponin T) (cTnT)	P50752	8.01002	0	1
Keratin, type II cytoskeletal 7 (Cytokeratin-7) (CK-7) (Keratin-7) (K7) (Type-II keratin Kb7)	Q9DCV7	7.99939	0	1
Piezo-type mechanosensitive ion channel component 2 (Protein FAM38B)	Q8CD54	7.99893	0	1
Protein S100-A13 (S100 calcium-binding protein A13)	P97352	7.98695	0	1
LIM and senescent cell antigen-like-containing domain protein 1 (Particularly interesting new Cys-His protein 1) (PINCH-1)	Q99JW4	7.97408	0	1
Acyl-protein thioesterase 2 (APT-2) (EC 3.1.2.-) (Lysophospholipase 2) (Lysophospholipase II) (LPL-II) (LysoPLA II) (mLyso II)	Q9WTL7	7.97133	0	1
ERI1 exoribonuclease 3 (EC 3.1.-.-) (Prion interactor 1) (Prion protein-interacting protein)	Q8C460	7.9695	0	1
Histamine N-methyltransferase (HMT) (EC 2.1.1.8)	Q91VF2	7.9663	0	1
Keratin, type II cytoskeletal 8 (Cytokeratin endo A) (Cytokeratin-8) (CK-8) (Keratin-8) (K8) (Type-II keratin Kb8)	P11679	7.95852	0	1
Keratocan (KTN) (Keratan sulfate proteoglycan keratocan)	O35367	7.95624	0	1
Hydroxysteroid dehydrogenase-like protein 2 (EC 1.-.-.-)	Q2TPA8	7.93029	0	1
m7GpppX diphosphatase (EC 3.6.1.59) (DCS-1) (Decapping scavenger enzyme) (Hint-related 7meGMP-directed hydrolase) (Histidine triad nucleotide-binding protein 5) (Histidine triad protein member 5) (HINT-5) (Scavenger mRNA-decapping enzyme DcpS)	Q9DAR7	7.92757	0	1
ADP/ATP translocase 2 (ADP,ATP carrier protein 2) (Adenine nucleotide translocator 2) (ANT 2) (Solute carrier family 25 member 5) [Cleaved into: ADP/ATP translocase 2, N-terminally processed]	P51881	7.92259	0	1
Ras suppressor protein 1 (RSP-1) (Rsu-1)	Q01730	7.91354	0	1
Enoyl-CoA hydratase domain-containing protein 3, mitochondrial	Q9D7J9	7.91129	0	1
Peripheral plasma membrane protein CASK (EC 2.7.11.1) (Calcium/calmodulin-dependent serine protein kinase)	O70589	7.88294	0	1
Rho GDP-dissociation inhibitor 1 (Rho GDI 1) (GDI-1) (Rho-GDI alpha)	Q99PT1	7.87354	0	1
Collagen alpha-1(XIV) chain	Q80X19	7.86686	0	1
Phosphoacetylglucosamine mutase (PAGM) (EC 5.4.2.3) (Acetylglucosamine phosphomutase) (N-acetylglucosamine-phosphate mutase) (Phosphoglucomutase-3) (PGM 3)	Q9CYR6	7.86149	0	1
Ras-related protein Rap-1A (EC 3.6.5.2) (Ras-related protein Krev-1)	P62835	7.86015	0	1
Prostaglandin E synthase 2 (EC 5.3.99.3) (GATE-binding factor 1) (GBF-1) (Microsomal prostaglandin E synthase 2) (mPGES-2) [Cleaved into: Prostaglandin E synthase 2 truncated form]	Q8BWM0	7.83571	0	1
Tubulin alpha-4A chain (Alpha-tubulin 4) (Alpha-tubulin isotype M-alpha-4) (Tubulin alpha-4 chain)	P68368	7.82245	0	1
Glutathione S-transferase Mu 5 (EC 2.5.1.18) (Fibrous sheath component 2) (Fsc2) (GST class-mu 5)	P48774	7.82245	0	1
Cytosolic 5'-nucleotidase 3A (EC 3.1.3.5) (7-methylguanosine phosphate-specific 5'-nucleotidase) (7-methylguanosine nucleotidase) (EC 3.1.3.91) (Cytosolic 5'-nucleotidase 3) (Cytosolic 5'-nucleotidase III) (cN-III) (Lupin) (Pyrimidine 5'-nucleotidase 1) (P5'N-1) (P5N-1) (PN-I)	Q9D020	7.80747	0	1
2-oxoglutarate dehydrogenase, mitochondrial (EC 1.2.4.2) (2-oxoglutarate dehydrogenase complex component E1) (OGDC-E1) (Alpha-ketoglutarate dehydrogenase)	Q60597	7.80659	0	1
Fructose-bisphosphate aldolase A (EC 4.1.2.13) (Aldolase 1) (Muscle-type aldolase)	P05064	7.80659	0	1
Elongation factor 1-alpha 2 (EF-1-alpha-2) (Eukaryotic elongation factor 1 A-2) (eEF1A-2) (Statin-S1)	P62631	7.80527	0	1
1,4-alpha-glucan-branching enzyme (EC 2.4.1.18) (Brancher enzyme) (Glycogen-branching enzyme)	Q9D6Y9	7.78905	0	1
Carbonyl reductase [NADPH] 1 (EC 1.1.1.184) (15-hydroxyprostaglandin dehydrogenase [NADP(+)]) (EC 1.1.1.196) (EC 1.1.1.197) (20-beta-hydroxysteroid dehydrogenase) (NADPH-dependent carbonyl reductase 1) (Prostaglandin 9-ketoreductase) (PG-9-KR) (Prostaglandin-E(2) 9-reductase) (EC 1.1.1.189)	P48758	7.76288	0	1
5'(3')-deoxyribonucleotidase, cytosolic type (EC 3.1.3.-) (Cytosolic 5',3'-pyrimidine nucleotidase) (Deoxy-5'-nucleotidase 1) (dNT-1)	Q9JM14	7.75897	0	1
Trafficking protein particle complex subunit 11	B2RXC1	7.75073	0	1
Biliverdin reductase A (BVR A) (EC 1.3.1.24) (Biliverdin-IX alpha-reductase)	Q9CY64	7.73602	0	1
Programmed cell death 6-interacting protein (ALG-2-interacting protein 1) (ALG-2-interacting protein X) (E2F1-inducible protein) (Eig2)	Q9WU78	7.72783	0	1
Carbonyl reductase [NADPH] 2 (EC 1.1.1.184) (Adipocyte protein P27) (AP27) (Lung carbonyl reductase) (LCR) (NADPH-dependent carbonyl reductase 2)	P08074	7.72567	0	1
Transcription termination factor 2, mitochondrial (Mitochondrial transcription termination factor 2) (mTERF2) (mTERF domain-containing protein 3, mitochondrial)	Q8BKY8	7.70806	0	1
Thioredoxin (Trx) (ATL-derived factor) (ADF)	P10639	7.70078	0	1
Vimentin	P20152	7.69992	0	1
40S ribosomal protein S24	P62849	7.67477	0	1
Guanine nucleotide-binding protein G(I)/G(S)/G(T) subunit beta-1 (Transducin beta chain 1)	P62874	7.67435	0	1
Mitochondrial ornithine transporter 1 (Solute carrier family 25 member 15)	Q9WVD5	7.67393	0	1
Protein-arginine deiminase type-2 (EC 3.5.3.15) (Peptidylarginine deiminase II) (Protein-arginine deiminase type II)	Q08642	7.6718	0	1
Actin-related protein 2/3 complex subunit 2 (Arp2/3 complex 34 kDa subunit) (p34-ARC)	Q9CVB6	7.64683	0	1
Succinate--CoA ligase [GDP-forming] subunit beta, mitochondrial (EC 6.2.1.4) (GTP-specific succinyl-CoA synthetase subunit beta) (G-SCS) (GTPSCS) (Succinyl-CoA synthetase beta-G chain) (SCS-betaG)	Q9Z2I8	7.64051	0	1
Acylphosphatase-1 (EC 3.6.1.7) (Acylphosphatase, organ-common type isozyme) (Acylphosphate phosphohydrolase 1)	P56376	7.6258	0	1
Fructose-bisphosphate aldolase C (EC 4.1.2.13) (Aldolase 3) (Brain-type aldolase) (Scrapie-responsive protein 2) (Zebrin II)	P05063	7.58491	0	1
14-3-3 protein gamma [Cleaved into: 14-3-3 protein gamma, N-terminally processed]	P61982	7.58201	0	1
2-oxoisovalerate dehydrogenase subunit beta, mitochondrial (EC 1.2.4.4) (Branched-chain alpha-keto acid dehydrogenase E1 component beta chain) (BCKDE1B) (BCKDH E1-beta)	Q6P3A8	7.58076	0	1
6-phosphogluconolactonase (6PGL) (EC 3.1.1.31)	Q9CQ60	7.57786	0	1
Protein S100-A6 (5B10) (Calcyclin) (Prolactin receptor-associated protein) (S100 calcium-binding protein A6)	P14069	7.57621	0	1
Enolase-phosphatase E1 (EC 3.1.3.77) (2,3-diketo-5-methylthio-1-phosphopentane phosphatase) (MASA homolog)	Q8BGB7	7.56339	0	1
ATP-dependent (S)-NAD(P)H-hydrate dehydratase (EC 4.2.1.93) (ATP-dependent NAD(P)HX dehydratase) (Carbohydrate kinase domain-containing protein) (NAD(P)HX dehydratase)	Q9CZ42	7.56257	0	1
Presequence protease, mitochondrial (EC 3.4.24.-) (Pitrilysin metalloproteinase 1)	Q8K411	7.55268	0	1
Myosin-11 (Myosin heavy chain 11) (Myosin heavy chain, smooth muscle isoform) (SMMHC)	O08638	7.54118	0	1
Fermitin family homolog 2 (Kindlin-2) (Pleckstrin homology domain-containing family C member 1)	Q8CIB5	7.53462	0	1
Myosin-11 (Myosin heavy chain 11) (Myosin heavy chain, smooth muscle isoform) (SMMHC)	O08638	7.53094	0	1
Obg-like ATPase 1 (GTP-binding protein 9)	Q9CZ30	7.52521	0	1
Peroxiredoxin-2 (EC 1.11.1.24) (Thiol-specific antioxidant protein) (TSA) (Thioredoxin peroxidase 1) (Thioredoxin-dependent peroxide reductase 1) (Thioredoxin-dependent peroxiredoxin 2)	Q61171	7.51623	0	1
Caveolae-associated protein 2 (Cavin-2) (Phosphatidylserine-binding protein) (Serum deprivation-response protein)	Q63918	7.49956	0	1
Tubulin alpha-1B chain (Alpha-tubulin 2) (Alpha-tubulin isotype M-alpha-2) (Tubulin alpha-2 chain) [Cleaved into: Detyrosinated tubulin alpha-1B chain]	P05213	7.49146	0	1
Valine--tRNA ligase (EC 6.1.1.9) (Protein G7a) (Valyl-tRNA synthetase) (ValRS)	Q9Z1Q9	7.48499	0	1
Spectrin alpha chain, non-erythrocytic 1 (Alpha-II spectrin) (Fodrin alpha chain)	P16546	7.48135	0	1
Glutathione S-transferase Mu 2 (EC 2.5.1.18) (GST 5-5) (GST class-mu 2) (Glutathione S-transferase pmGT2)	P15626	7.47772	0	1
Synemin (Desmuslin)	Q70IV5	7.46363	0	1
Talin-1	P26039	7.41255	0	1
Glycogenin-1 (GN-1) (GN1) (EC 2.4.1.186)	Q9R062	7.40819	0	1
Myosin-11 (Myosin heavy chain 11) (Myosin heavy chain, smooth muscle isoform) (SMMHC)	O08638	7.40581	0	1
GTP-binding protein SAR1a	P36536	7.40041	0	1
Protein ABHD14B (EC 3.-.-.-) (Alpha/beta hydrolase domain-containing protein 14B) (Abhydrolase domain-containing protein 14B) (CCG1-interacting factor B)	Q8VCR7	7.39791	0	1
Peroxiredoxin-6 (EC 1.11.1.27) (1-Cys peroxiredoxin) (1-Cys PRX) (Acidic calcium-independent phospholipase A2) (aiPLA2) (EC 3.1.1.4) (Antioxidant protein 2) (Glutathione-dependent peroxiredoxin) (Lysophosphatidylcholine acyltransferase 5) (LPC acyltransferase 5) (LPCAT-5) (Lyso-PC acyltransferase 5) (EC 2.3.1.23) (Non-selenium glutathione peroxidase) (NSGPx)	O08709	7.3912	0	1
Annexin A6 (67 kDa calelectrin) (Annexin VI) (Annexin-6) (Calphobindin-II) (CPB-II) (Chromobindin-20) (Lipocortin VI) (Protein III) (p68) (p70)	P14824	7.38255	0	1
Glycogen [starch] synthase, muscle (EC 2.4.1.11)	Q9Z1E4	7.38137	0	1
WD repeat-containing protein 1 (Actin-interacting protein 1) (AIP1)	O88342	7.38058	0	1
60S ribosomal protein L22 (Heparin-binding protein HBp15)	P67984	7.3743	0	1
Collagen alpha-1(IV) chain [Cleaved into: Arresten]	P02463	7.36959	0	1
Plasma membrane calcium-transporting ATPase 1 (EC 7.2.2.10) (Plasma membrane calcium ATPase isoform 1) (PMCA1) (Plasma membrane calcium pump isoform 1)	G5E829	7.3692	0	1
Thimet oligopeptidase (EC 3.4.24.15)	Q8C1A5	7.35903	0	1
Annexin A6 (67 kDa calelectrin) (Annexin VI) (Annexin-6) (Calphobindin-II) (CPB-II) (Chromobindin-20) (Lipocortin VI) (Protein III) (p68) (p70)	P14824	7.34383	0	1
Nucleoside diphosphate kinase A (NDK A) (NDP kinase A) (EC 2.7.4.6) (Metastasis inhibition factor NM23) (NDPK-A) (Tumor metastatic process-associated protein) (nm23-M1)	P15532	7.34383	0	1
Mitochondrial import receptor subunit TOM22 homolog (Translocase of outer membrane 22 kDa subunit homolog)	Q9CPQ3	7.33761	0	1
Group XIIA secretory phospholipase A2 (GXII sPLA2) (sPLA2-XII) (EC 3.1.1.4) (Phosphatidylcholine 2-acylhydrolase 12A)	Q9EPR2	7.32056	0	1
Keratin, type I cytoskeletal 19 (Cytokeratin-19) (CK-19) (Keratin-19) (K19)	P19001	7.30474	0	1
Tubulin beta-5 chain	P99024	7.3009	0	1
Keratin, type I cytoskeletal 14 (Cytokeratin-14) (CK-14) (Keratin-14) (K14)	Q61781	7.29437	0	1
Sorcin	Q6P069	7.29245	0	1
Bifunctional epoxide hydrolase 2 [Includes: Cytosolic epoxide hydrolase 2 (CEH) (EC 3.3.2.10) (Epoxide hydratase) (Soluble epoxide hydrolase) (SEH); Lipid-phosphate phosphatase (EC 3.1.3.76)]	P34914	7.27141	0	1
Protein lin-54 homolog	Q571G4	7.26341	0	1
Puromycin-sensitive aminopeptidase (PSA) (EC 3.4.11.14) (Cytosol alanyl aminopeptidase) (AAP-S)	Q11011	7.25847	0	1
Malignant T-cell-amplified sequence 1 (MCT-1) (Multiple copies T-cell malignancies 1)	Q9DB27	7.25695	0	1
Serine/threonine-protein kinase OSR1 (EC 2.7.11.1) (Oxidative stress-responsive 1 protein)	Q6P9R2	7.25657	0	1
Calcium/calmodulin-dependent protein kinase type II subunit alpha (CaM kinase II subunit alpha) (CaMK-II subunit alpha) (EC 2.7.11.17)	P11798	7.21093	0	1
Mitochondrial uncoupling protein 3 (UCP 3) (Solute carrier family 25 member 9)	P56501	7.19931	0	1
Fructose-bisphosphate aldolase C (EC 4.1.2.13) (Aldolase 3) (Brain-type aldolase) (Scrapie-responsive protein 2) (Zebrin II)	P05063	7.19742	0	1
40S ribosomal protein SA (37 kDa laminin receptor precursor) (37LRP) (37 kDa oncofetal antigen) (37/67 kDa laminin receptor) (LRP/LR) (67 kDa laminin receptor) (67LR) (Laminin receptor 1) (LamR) (Laminin-binding protein precursor p40) (LBP/p40) (OFA/iLRP)	P14206	7.18734	0	1
Serine/threonine-protein kinase OSR1 (EC 2.7.11.1) (Oxidative stress-responsive 1 protein)	Q6P9R2	7.17136	0	1
Aminopeptidase B (AP-B) (EC 3.4.11.6) (Arginine aminopeptidase) (Arginyl aminopeptidase) (Cytosol aminopeptidase IV)	Q8VCT3	7.16876	0	1
Interleukin enhancer-binding factor 2 (Nuclear factor of activated T-cells 45 kDa)	Q9CXY6	7.16876	0	1
40S ribosomal protein S12	P63323	7.16653	0	1
3'(2'),5'-bisphosphate nucleotidase 1 (EC 3.1.3.7) (Bisphosphate 3'-nucleotidase 1) (PAP-inositol 1,4-phosphatase) (PIP)	Q9Z0S1	7.16505	0	1
AP-2 complex subunit beta (AP105B) (Adaptor protein complex AP-2 subunit beta) (Adaptor-related protein complex 2 subunit beta) (Beta-2-adaptin) (Beta-adaptin) (Clathrin assembly protein complex 2 beta large chain) (Plasma membrane adaptor HA2/AP2 adaptin beta subunit)	Q9DBG3	7.16283	0	1
Annexin A4 (Annexin IV) (Annexin-4)	P97429	7.15248	0	1
Serine/arginine-rich splicing factor 1 (ASF/SF2) (Pre-mRNA-splicing factor SRp30a) (Splicing factor, arginine/serine-rich 1)	Q6PDM2	7.15139	0	1
Rab GDP dissociation inhibitor alpha (Rab GDI alpha) (Guanosine diphosphate dissociation inhibitor 1) (GDI-1)	P50396	7.13298	0	1
Peptidyl-tRNA hydrolase 2, mitochondrial (PTH 2) (EC 3.1.1.29)	Q8R2Y8	7.12931	0	1
Thioredoxin reductase 1, cytoplasmic (TR) (EC 1.8.1.9) (Thioredoxin reductase TR1)	Q9JMH6	7.12784	0	1
Calpain-2 catalytic subunit (EC 3.4.22.53) (80 kDa M-calpain subunit) (CALP80) (Calcium-activated neutral proteinase 2) (CANP 2) (Calpain M-type) (Calpain-2 large subunit) (Millimolar-calpain) (M-calpain)	O08529	7.11614	0	1
Dihydropyrimidinase-related protein 2 (DRP-2) (Unc-33-like phosphoprotein 2) (ULIP-2)	O08553	7.1092	0	1
NIF3-like protein 1	Q9EQ80	7.10338	0	1
Phosphomannomutase 2 (PMM 2) (EC 5.4.2.8)	Q9Z2M7	7.10155	0	1
Dihydropyrimidinase-related protein 2 (DRP-2) (Unc-33-like phosphoprotein 2) (ULIP-2)	O08553	7.09102	0	1
Elongation factor 1-gamma (EF-1-gamma) (eEF-1B gamma)	Q9D8N0	7.08957	0	1
Vacuolar protein sorting-associated protein 29 (Vesicle protein sorting 29)	Q9QZ88	7.08269	0	1
Actin-related protein 2 (Actin-like protein 2)	P61161	7.0769	0	1
40S ribosomal protein S3 (EC 4.2.99.18)	P62908	7.06176	0	1
Calpain-1 catalytic subunit (EC 3.4.22.52) (Calcium-activated neutral proteinase 1) (CANP 1) (Calpain mu-type) (Calpain-1 large subunit) (Micromolar-calpain) (muCANP)	O35350	7.0614	0	1
RNA cytosine C(5)-methyltransferase NSUN2 (EC 2.1.1.-) (Myc-induced SUN domain-containing protein) (Misu) (NOL1/NOP2/Sun domain family member 2) (mRNA cytosine C(5)-methyltransferase) (EC 2.1.1.-) (tRNA cytosine C(5)-methyltransferase) (EC 2.1.1.-) (EC 2.1.1.203)	Q1HFZ0	7.05134	0	1
Tropomodulin-4 (Skeletal muscle tropomodulin) (Sk-Tmod)	Q9JLH8	7.0274	0	1
Syntaxin-4	P70452	7.02704	0	1
AMP deaminase 1 (EC 3.5.4.6) (AMP deaminase isoform M) (Myoadenylate deaminase)	Q3V1D3	7.0114	0	1
Dual specificity protein phosphatase 3 (EC 3.1.3.16) (EC 3.1.3.48) (T-DSP11) (Vaccinia H1-related phosphatase) (VHR)	Q9D7X3	6.99548	0	1
40S ribosomal protein S3a (Protein TU-11)	P97351	6.97612	0	1
Hexokinase-1 (EC 2.7.1.1) (Hexokinase type I) (HK I) (Hexokinase, tumor isozyme)	P17710	6.97156	0	1
Actin-related protein 2/3 complex subunit 1B (Arp2/3 complex 41 kDa subunit) (p41-ARC)	Q9WV32	6.97121	0	1
Aldo-keto reductase family 1 member A1 (EC 1.1.1.2) (EC 1.1.1.33) (EC 1.1.1.372) (EC 1.1.1.54) (Alcohol dehydrogenase [NADP(+)]) (Aldehyde reductase) (Glucuronate reductase) (EC 1.1.1.19) (Glucuronolactone reductase) (EC 1.1.1.20)	Q9JII6	6.95407	0	1
60S ribosomal protein L13 (A52)	P47963	6.95303	0	1
Calpain small subunit 1 (CSS1) (Calcium-activated neutral proteinase small subunit) (CANP small subunit) (Calcium-dependent protease small subunit) (CDPS) (Calcium-dependent protease small subunit 1) (Calpain regulatory subunit)	O88456	6.9471	0	1
60S acidic ribosomal protein P0 (60S ribosomal protein L10E)	P14869	6.93633	0	1
Actin-related protein 2/3 complex subunit 5 (Arp2/3 complex 16 kDa subunit) (p16-ARC)	Q9CPW4	6.93459	0	1
Myc box-dependent-interacting protein 1 (Amphiphysin II) (Amphiphysin-like protein) (Bridging integrator 1) (SH3 domain-containing protein 9)	O08539	6.93425	0	1
Actin, cytoplasmic 1 (Beta-actin) [Cleaved into: Actin, cytoplasmic 1, N-terminally processed]	P60710	6.92801	0	1
Indolethylamine N-methyltransferase (Indolamine N-methyltransferase) (EC 2.1.1.49) (EC 2.1.1.96) (Aromatic alkylamine N-methyltransferase) (Amine N-methyltransferase) (Arylamine N-methyltransferase) (Thioether S-methyltransferase) (TEMT)	P40936	6.91798	0	1
Creatine kinase U-type, mitochondrial (EC 2.7.3.2) (Acidic-type mitochondrial creatine kinase) (Mia-CK) (Ubiquitous mitochondrial creatine kinase) (U-MtCK)	P30275	6.91626	0	1
60S ribosomal protein L15	Q9CZM2	6.89905	0	1
Malectin	Q6ZQI3	6.89356	0	1
Mitochondrial fission 1 protein (FIS1 homolog) (Tetratricopeptide repeat protein 11) (TPR repeat protein 11)	Q9CQ92	6.88876	0	1
Purine nucleoside phosphorylase (PNP) (EC 2.4.2.1) (Inosine phosphorylase) (Inosine-guanosine phosphorylase)	P23492	6.88637	0	1
Small nuclear ribonucleoprotein Sm D3 (Sm-D3) (snRNP core protein D3)	P62320	6.88637	0	1
Glutathione S-transferase Mu 1 (EC 2.5.1.18) (GST 1-1) (GST class-mu 1) (Glutathione S-transferase GT8.7) (pmGT10)	P10649	6.88124	0	1
Glutathione S-transferase Mu 1 (EC 2.5.1.18) (GST 1-1) (GST class-mu 1) (Glutathione S-transferase GT8.7) (pmGT10)	P10649	6.8734	0	1
40S ribosomal protein S19	Q9CZX8	6.87271	0	1
Dynamin-1-like protein (EC 3.6.5.5) (Dynamin family member proline-rich carboxyl-terminal domain less) (Dymple) (Dynamin-related protein 1)	Q8K1M6	6.86182	0	1
60S ribosomal protein L5	P47962	6.86148	0	1
Peptidyl-prolyl cis-trans isomerase A (PPIase A) (EC 5.2.1.8) (Cyclophilin A) (Cyclosporin A-binding protein) (Rotamase A) (SP18) [Cleaved into: Peptidyl-prolyl cis-trans isomerase A, N-terminally processed]	P17742	6.85199	0	1
Adenosine kinase (AK) (EC 2.7.1.20) (Adenosine 5'-phosphotransferase)	P55264	6.8503	0	1
Sodium/potassium-transporting ATPase subunit alpha-1 (Na(+)/K(+) ATPase alpha-1 subunit) (EC 7.2.2.13) (Sodium pump subunit alpha-1)	Q8VDN2	6.8503	0	1
Alpha-actinin-1 (Alpha-actinin cytoskeletal isoform) (F-actin cross-linking protein) (Non-muscle alpha-actinin-1)	Q7TPR4	6.84488	0	1
NEDD8-activating enzyme E1 regulatory subunit (Amyloid beta precursor protein-binding protein 1, 59 kDa) (APP-BP1) (Amyloid protein-binding protein 1)	Q8VBW6	6.84421	0	1
Vacuolar protein sorting-associated protein 13C	Q8BX70	6.83341	0	1
40S ribosomal protein S9	Q6ZWN5	6.82971	0	1
Spermine synthase (SPMSY) (EC 2.5.1.22) (Spermidine aminopropyltransferase)	P97355	6.82232	0	1
60S ribosomal protein L3 (J1 protein)	P27659	6.81192	0	1
40S ribosomal protein S20	P60867	6.79789	0	1
Cysteine and glycine-rich protein 1 (Cysteine-rich protein 1) (CRP) (CRP1)	P97315	6.78492	0	1
Calcium/calmodulin-dependent protein kinase type II subunit delta (CaM kinase II subunit delta) (CaMK-II subunit delta) (EC 2.7.11.17)	Q6PHZ2	6.77497	0	1
Dipeptidyl peptidase 3 (EC 3.4.14.4) (Dipeptidyl aminopeptidase III) (Dipeptidyl arylamidase III) (Dipeptidyl peptidase III) (DPP III) (Enkephalinase B)	Q99KK7	6.76935	0	1
Ras-related protein Rab-35	Q6PHN9	6.76704	0	1
Phenylalanine--tRNA ligase alpha subunit (EC 6.1.1.20) (Phenylalanyl-tRNA synthetase alpha subunit) (PheRS)	Q8C0C7	6.75714	0	1
Glutathione S-transferase Mu 6 (EC 2.5.1.18) (GST class-mu 6) (Glutathione-S-transferase class M5)	O35660	6.75648	0	1
Glyoxalase domain-containing protein 4	Q9CPV4	6.74793	0	1
GTP-binding nuclear protein Ran (GTPase Ran) (Ras-like protein TC4) (Ras-related nuclear protein)	P62827	6.74661	0	1
Exportin-1 (Exp1) (Chromosome region maintenance 1 protein homolog)	Q6P5F9	6.74497	0	1
Mitochondrial import receptor subunit TOM70 (Mitochondrial precursor proteins import receptor) (Translocase of outer membrane 70 kDa subunit) (Translocase of outer mitochondrial membrane protein 70)	Q9CZW5	6.74465	0	1
Coronin-1C (Coronin-3)	Q9WUM4	6.74333	0	1
Ethylmalonyl-CoA decarboxylase (EC 4.1.1.94) (Enoyl-CoA hydratase domain-containing protein 1) (Methylmalonyl-CoA decarboxylase) (MMCD)	Q9D9V3	6.72959	0	1
Bifunctional purine biosynthesis protein ATIC (AICAR transformylase/inosine monophosphate cyclohydrolase) (ATIC) [Includes: Phosphoribosylaminoimidazolecarboxamide formyltransferase (EC 2.1.2.3) (5-aminoimidazole-4-carboxamide ribonucleotide formyltransferase) (AICAR formyltransferase) (AICAR transformylase); IMP cyclohydrolase (EC 3.5.4.10) (IMP synthase) (Inosinicase)]	Q9CWJ9	6.72697	0	1
Anoctamin-2 (Transmembrane protein 16B)	Q8CFW1	6.72208	0	1
Glutathione S-transferase Mu 1 (EC 2.5.1.18) (GST 1-1) (GST class-mu 1) (Glutathione S-transferase GT8.7) (pmGT10)	P10649	6.71915	0	1
60S ribosomal protein L23	P62830	6.70388	0	1
14-3-3 protein epsilon (14-3-3E)	P62259	6.69449	0	1
40S ribosomal protein S4, X isoform	P62702	6.68803	0	1
Glycogen phosphorylase, brain form (EC 2.4.1.1)	Q8CI94	6.68771	0	1
Calcium/calmodulin-dependent protein kinase type II subunit beta (CaM kinase II subunit beta) (CaMK-II subunit beta) (EC 2.7.11.17)	P28652	6.68319	0	1
Moesin (Membrane-organizing extension spike protein)	P26041	6.68094	0	1
Isocitrate dehydrogenase [NADP] cytoplasmic (IDH) (EC 1.1.1.42) (Cytosolic NADP-isocitrate dehydrogenase) (IDP) (NADP(+)-specific ICDH) (Oxalosuccinate decarboxylase)	O88844	6.66712	0	1
60S ribosomal protein L12	P35979	6.66584	0	1
Cytosol aminopeptidase (EC 3.4.11.1) (Cysteinylglycine-S-conjugate dipeptidase) (EC 3.4.13.23) (Leucine aminopeptidase 3) (LAP-3) (Leucyl aminopeptidase) (Peptidase S) (Proline aminopeptidase) (EC 3.4.11.5) (Prolyl aminopeptidase)	Q9CPY7	6.66007	0	1
Prostaglandin reductase 2 (PRG-2) (EC 1.3.1.48) (15-oxoprostaglandin 13-reductase) (Zinc-binding alcohol dehydrogenase domain-containing protein 1)	Q8VDQ1	6.65815	0	1
Fatty acid-binding protein, adipocyte (3T3-L1 lipid-binding protein) (Adipocyte lipid-binding protein) (ALBP) (Adipocyte-type fatty acid-binding protein) (A-FABP) (AFABP) (Fatty acid-binding protein 4) (Myelin P2 protein homolog) (P15) (P2 adipocyte protein) (Protein 422)	P04117	6.65783	0	1
Deoxynucleoside triphosphate triphosphohydrolase SAMHD1 (dNTPase) (EC 3.1.5.-) (Interferon-gamma-inducible protein Mg11) (SAM domain and HD domain-containing protein 1) (mSAMHD1)	Q60710	6.65464	0	1
Keratin, type I cytoskeletal 19 (Cytokeratin-19) (CK-19) (Keratin-19) (K19)	P19001	6.64826	0	1
Creatine kinase B-type (EC 2.7.3.2) (B-CK) (Creatine kinase B chain) (Creatine phosphokinase B-type) (CPK-B)	Q04447	6.64539	0	1
Pyridoxal phosphate homeostasis protein (PLP homeostasis protein) (Proline synthase co-transcribed bacterial homolog protein) (Pyridoxal phosphate-binding protein)	Q9Z2Y8	6.64316	0	1
4-trimethylaminobutyraldehyde dehydrogenase (TMABA-DH) (TMABADH) (EC 1.2.1.47) (Aldehyde dehydrogenase family 9 member A1) (EC 1.2.1.3)	Q9JLJ2	6.64284	0	1
40S ribosomal protein S8	P62242	6.64252	0	1
Ras-related protein Rap-1b (EC 3.6.5.2) (GTP-binding protein smg p21B)	Q99JI6	6.63616	0	1
Galectin-1 (Gal-1) (14 kDa lectin) (Beta-galactoside-binding lectin L-14-I) (Galaptin) (Lactose-binding lectin 1) (Lectin galactoside-binding soluble 1) (S-Lac lectin 1)	P16045	6.63394	0	1
Basigin (Basic immunoglobulin superfamily) (HT7 antigen) (Membrane glycoprotein gp42) (CD antigen CD147)	P18572	6.63299	0	1
39S ribosomal protein L1, mitochondrial (L1mt) (MRP-L1)	Q99N96	6.62412	0	1
40S ribosomal protein S23	P62267	6.61148	0	1
Elongin-C (EloC) (Elongin 15 kDa subunit) (RNA polymerase II transcription factor SIII subunit C) (SIII p15) (Stromal membrane-associated protein SMAP1B homolog) (Transcription elongation factor B polypeptide 1)	P83940	6.59481	0	1
GTP-binding nuclear protein Ran (GTPase Ran) (Ras-like protein TC4) (Ras-related nuclear protein)	P62827	6.59356	0	1
60S ribosomal protein L35a	O55142	6.59324	0	1
U1 small nuclear ribonucleoprotein 70 kDa (U1 snRNP 70 kDa) (U1-70K) (snRNP70)	Q62376	6.5826	0	1
AP-1 complex subunit beta-1 (Adaptor protein complex AP-1 subunit beta-1) (Adaptor-related protein complex 1 subunit beta-1) (Beta-1-adaptin) (Beta-adaptin 1) (Clathrin assembly protein complex 1 beta large chain) (Golgi adaptor HA1/AP1 adaptin beta subunit)	O35643	6.58009	0	1
Ubiquitin-conjugating enzyme E2 L3 (EC 2.3.2.23) (E2 ubiquitin-conjugating enzyme L3) (UbcM4) (Ubiquitin carrier protein L3) (Ubiquitin-protein ligase L3)	P68037	6.55272	0	1
GMP reductase 1 (GMPR 1) (EC 1.7.1.7) (Guanosine 5'-monophosphate oxidoreductase 1) (Guanosine monophosphate reductase 1)	Q9DCZ1	6.55211	0	1
60S ribosomal protein L11	Q9CXW4	6.55087	0	1
Myosin-10 (Cellular myosin heavy chain, type B) (Myosin heavy chain 10) (Myosin heavy chain, non-muscle IIb) (Non-muscle myosin heavy chain B) (NMMHC-B) (Non-muscle myosin heavy chain IIb) (NMMHC II-b) (NMMHC-IIB)	Q61879	6.54036	0	1
Sodium/potassium-transporting ATPase subunit alpha-3 (Na(+)/K(+) ATPase alpha-3 subunit) (EC 7.2.2.13) (Na(+)/K(+) ATPase alpha(III) subunit) (Sodium pump subunit alpha-3)	Q6PIC6	6.52865	0	1
Thiosulfate sulfurtransferase (EC 2.8.1.1) (Rhodanese)	P52196	6.5069	0	1
Transgelin (Actin-associated protein p27) (Smooth muscle protein 22-alpha) (SM22-alpha)	P37804	6.50049	0	1
Calmodulin-1	P0DP26	6.49744	0	1
60S ribosomal protein L30	P62889	6.49227	0	1
Sodium/potassium-transporting ATPase subunit alpha-3 (Na(+)/K(+) ATPase alpha-3 subunit) (EC 7.2.2.13) (Na(+)/K(+) ATPase alpha(III) subunit) (Sodium pump subunit alpha-3)	Q6PIC6	6.48741	0	1
40S ribosomal protein S2 (40S ribosomal protein S4) (Protein LLRep3)	P25444	6.48619	0	1
Guanine nucleotide-binding protein G(i) subunit alpha-1 (Adenylate cyclase-inhibiting G alpha protein)	B2RSH2	6.47862	0	1
Filamin-C (FLN-C) (ABP-280-like protein) (ABP-L) (Actin-binding-like protein) (Filamin-2) (Gamma-filamin)	Q8VHX6	6.47287	0	1
Filamin-A (FLN-A) (Actin-binding protein 280) (ABP-280) (Alpha-filamin) (Endothelial actin-binding protein) (Filamin-1) (Non-muscle filamin)	Q8BTM8	6.47226	0	1
Pyridoxal kinase (EC 2.7.1.35) (Pyridoxine kinase)	Q8K183	6.46413	0	1
Oligoribonuclease, mitochondrial (EC 3.1.-.-) (RNA exonuclease 2 homolog) (Small fragment nuclease)	Q9D8S4	6.46351	0	1
AP-2 complex subunit alpha-2 (100 kDa coated vesicle protein C) (Adaptor protein complex AP-2 subunit alpha-2) (Adaptor-related protein complex 2 subunit alpha-2) (Alpha-adaptin C) (Alpha2-adaptin) (Clathrin assembly protein complex 2 alpha-C large chain) (Plasma membrane adaptor HA2/AP2 adaptin alpha C subunit)	P17427	6.46201	0	1
40S ribosomal protein S5 [Cleaved into: 40S ribosomal protein S5, N-terminally processed]	P97461	6.44908	0	1
Calmodulin-1	P0DP26	6.44398	0	1
Annexin A3 (35-alpha calcimedin) (Annexin III) (Annexin-3) (Lipocortin III) (Placental anticoagulant protein III) (PAP-III)	O35639	6.4383	0	1
Pyruvate carboxylase, mitochondrial (EC 6.4.1.1) (Pyruvic carboxylase) (PCB)	Q05920	6.4383	0	1
Filamin-B (FLN-B) (ABP-280-like protein) (Actin-binding-like protein) (Beta-filamin)	Q80X90	6.43441	0	1
Keratin, type II cytoskeletal 6A (Cytokeratin-6A) (CK-6A) (Keratin-6-alpha) (mK6-alpha) (Keratin-6A) (K6A)	P50446	6.42726	0	1
Probable aminopeptidase NPEPL1 (EC 3.4.11.-) (Aminopeptidase-like 1)	Q6NSR8	6.42547	0	1
RNA-splicing ligase RtcB homolog (EC 6.5.1.8) (3'-phosphate/5'-hydroxy nucleic acid ligase) (Focal adhesion-associated protein) (FAAP)	Q99LF4	6.42071	0	1
60S ribosomal protein L18a	P62717	6.41684	0	1
Glutathione S-transferase Mu 1 (EC 2.5.1.18) (GST 1-1) (GST class-mu 1) (Glutathione S-transferase GT8.7) (pmGT10)	P10649	6.4112	0	1
F-actin-capping protein subunit beta (CapZ beta)	P47757	6.40854	0	1
Sodium/potassium-transporting ATPase subunit alpha-3 (Na(+)/K(+) ATPase alpha-3 subunit) (EC 7.2.2.13) (Na(+)/K(+) ATPase alpha(III) subunit) (Sodium pump subunit alpha-3)	Q6PIC6	6.40439	0	1
60S ribosomal protein L4	Q9D8E6	6.39612	0	1
Dolichyl-diphosphooligosaccharide--protein glycosyltransferase 48 kDa subunit (DDOST 48 kDa subunit) (Oligosaccharyl transferase 48 kDa subunit)	O54734	6.39494	0	1
Cytosolic non-specific dipeptidase (EC 3.4.13.18) (CNDP dipeptidase 2) (Glutamate carboxypeptidase-like protein 1)	Q9D1A2	6.38728	0	1
UMP-CMP kinase (EC 2.7.4.14) (Deoxycytidylate kinase) (CK) (dCMP kinase) (Nucleoside-diphosphate kinase) (EC 2.7.4.6) (Uridine monophosphate/cytidine monophosphate kinase) (UMP/CMP kinase) (UMP/CMPK)	Q9DBP5	6.38375	0	1
40S ribosomal protein S17	P63276	6.37817	0	1
40S ribosomal protein S6 (Phosphoprotein NP33)	P62754	6.37582	0	1
Fumarylacetoacetase (FAA) (EC 3.7.1.2) (Beta-diketonase) (Fumarylacetoacetate hydrolase)	P35505	6.37084	0	1
Keratin, type II cytoskeletal 5 (Cytokeratin-5) (CK-5) (Keratin-5) (K5) (Type-II keratin Kb5)	Q922U2	6.37025	0	1
60S ribosomal protein L27a (L29)	P14115	6.36499	0	1
Splicing factor, proline- and glutamine-rich (DNA-binding p52/p100 complex, 100 kDa subunit) (Polypyrimidine tract-binding protein-associated-splicing factor) (PSF) (PTB-associated-splicing factor)	Q8VIJ6	6.36354	0	1
40S ribosomal protein S11	P62281	6.35915	0	1
60S acidic ribosomal protein P1	P47955	6.35419	0	1
40S ribosomal protein S14	P62264	6.3475	0	1
Hydroxymethylglutaryl-CoA lyase, mitochondrial (HL) (HMG-CoA lyase) (EC 4.1.3.4) (3-hydroxy-3-methylglutarate-CoA lyase)	P38060	6.3414	0	1
40S ribosomal protein S13	P62301	6.33648	0	1
60S ribosomal protein L27	P61358	6.32664	0	1
Actin, cytoplasmic 2 (Gamma-actin) [Cleaved into: Actin, cytoplasmic 2, N-terminally processed]	P63260	6.32409	0	1
60S ribosomal protein L18	P35980	6.3203	0	1
Adapter molecule crk (Proto-oncogene c-Crk) (p38)	Q64010	6.30766	0	1
Acidic leucine-rich nuclear phosphoprotein 32 family member A (Acidic nuclear phosphoprotein pp32) (Leucine-rich acidic nuclear protein) (LANP) (Potent heat-stable protein phosphatase 2A inhibitor I1PP2A)	O35381	6.29991	0	1
Phosphorylase b kinase regulatory subunit alpha, skeletal muscle isoform (Phosphorylase kinase alpha M subunit)	P18826	6.29533	0	1
Mitochondrial brown fat uncoupling protein 1 (UCP 1) (Solute carrier family 25 member 7) (Thermogenin)	P12242	6.29333	0	1
Macrophage-capping protein (Actin regulatory protein CAP-G) (Actin-capping protein GCAP39) (Myc basic motif homolog 1)	P24452	6.28819	0	1
60S ribosomal protein L9	P51410	6.28249	0	1
Transketolase (TK) (EC 2.2.1.1) (P68)	P40142	6.28164	0	1
Glycerol-3-phosphate dehydrogenase [NAD(+)], cytoplasmic (GPD-C) (GPDH-C) (EC 1.1.1.8)	P13707	6.28021	0	1
Transmembrane emp24 domain-containing protein 5 (p24 family protein gamma-2) (p24gamma2)	Q9CXE7	6.27851	0	1
60S ribosomal protein L7	P14148	6.26517	0	1
60S ribosomal protein L31	P62900	6.25669	0	1
Prostaglandin F2 receptor negative regulator (CD9 partner 1) (CD9P-1) (Glu-Trp-Ile EWI motif-containing protein F) (EWI-F) (Prostaglandin F2-alpha receptor regulatory protein) (Prostaglandin F2-alpha receptor-associated protein) (CD antigen CD315)	Q9WV91	6.25304	0	1
40S ribosomal protein S21	Q9CQR2	6.25105	0	1
Sorting nexin-6 [Cleaved into: Sorting nexin-6, N-terminally processed]	Q6P8X1	6.24654	0	1
Ankyrin-2 (ANK-2) (Ankyrin-B) (Brain ankyrin)	Q8C8R3	6.24627	0	1
Sorbin and SH3 domain-containing protein 2 (Arg-binding protein 2) (ArgBP2) (Arg/Abl-interacting protein 2)	Q3UTJ2	6.23586	0	1
Translin (EC 3.1.-.-) (Component 3 of promoter of RISC) (C3PO) (Testis/brain RNA-binding protein) (TB-RBP)	Q62348	6.22299	0	1
UTP--glucose-1-phosphate uridylyltransferase (EC 2.7.7.9) (UDP-glucose pyrophosphorylase) (UDPGP) (UGPase)	Q91ZJ5	6.211	0	1
Flotillin-1	O08917	6.20128	0	1
Actin, cytoplasmic 1 (Beta-actin) [Cleaved into: Actin, cytoplasmic 1, N-terminally processed]	P60710	6.20127	0	1
cAMP-dependent protein kinase catalytic subunit alpha (PKA C-alpha) (EC 2.7.11.11)	P05132	6.18937	0	1
Synaptic vesicle membrane protein VAT-1 homolog (EC 1.-.-.-)	Q62465	6.18826	0	1
40S ribosomal protein S25	P62852	6.18743	0	1
Dolichyl-diphosphooligosaccharide--protein glycosyltransferase subunit 1 (Dolichyl-diphosphooligosaccharide--protein glycosyltransferase 67 kDa subunit) (Ribophorin I) (RPN-I) (Ribophorin-1)	Q91YQ5	6.1855	0	1
Dihydropyrimidinase-related protein 3 (DRP-3) (Unc-33-like phosphoprotein 1) (ULIP-1)	Q62188	6.17861	0	1
Actin-related protein 2/3 complex subunit 3 (Arp2/3 complex 21 kDa subunit) (p21-ARC)	Q9JM76	6.17833	0	1
Glycerol-3-phosphate dehydrogenase 1-like protein (EC 1.1.1.8)	Q3ULJ0	6.17421	0	1
40S ribosomal protein S15a	P62245	6.16981	0	1
PRA1 family protein 3 (ADP-ribosylation factor-like protein 6-interacting protein 5) (ARL-6-interacting protein 5) (Aip-5) (Addicsin) (GTRAP3-18) (Glutamate transporter EAAC1-interacting protein) (Prenylated Rab acceptor protein 2) (Protein JWa)	Q8R5J9	6.16871	0	1
Proteasome subunit alpha type-7 (Proteasome subunit RC6-1)	Q9Z2U0	6.16761	0	1
40S ribosomal protein S7	P62082	6.1657	0	1
Ferrochelatase, mitochondrial (EC 4.99.1.1) (Heme synthase) (Protoheme ferro-lyase)	P22315	6.16077	0	1
60S ribosomal protein L7a (Surfeit locus protein 3)	P12970	6.16076	0	1
Leucine-rich PPR motif-containing protein, mitochondrial (130 kDa leucine-rich protein) (LRP 130) (mLRP130)	Q6PB66	6.15201	0	1
Solute carrier family 25 member 35	Q5SWT3	6.15092	0	1
Ubiquitin-conjugating enzyme E2 variant 1 (UEV-1) (CROC-1)	Q9CZY3	6.14247	0	1
GTP:AMP phosphotransferase AK3, mitochondrial (EC 2.7.4.10) (Adenylate kinase 3) (AK 3) (Adenylate kinase 3 alpha-like 1)	Q9WTP7	6.13377	0	1
NHL repeat-containing protein 2	Q8BZW8	6.127	0	1
26S proteasome non-ATPase regulatory subunit 5 (26S protease subunit S5 basic) (26S proteasome subunit S5B)	Q8BJY1	6.12321	0	1
Regulator of microtubule dynamics protein 3 (RMD-3) (mRMD-3) (Protein FAM82A2) (Protein FAM82C)	Q3UJU9	6.11807	0	1
Elongation factor 1-beta (EF-1-beta)	O70251	6.10837	0	1
Heat shock-related 70 kDa protein 2 (Heat shock protein 70.2)	P17156	6.09897	0	1
Platelet glycoprotein 4 (Glycoprotein IIIb) (GPIIIB) (PAS IV) (PAS-4) (Platelet glycoprotein IV) (GPIV) (CD antigen CD36)	Q08857	6.09735	0	1
60S ribosomal protein L8	P62918	6.09655	0	1
Galactokinase (EC 2.7.1.6) (Galactose kinase)	Q9R0N0	6.09307	0	1
Ubiquitin-like modifier-activating enzyme 1 (EC 6.2.1.45) (Ubiquitin-activating enzyme E1) (Ubiquitin-activating enzyme E1 X) (Ubiquitin-like modifier-activating enzyme 1 X)	Q02053	6.08959	0	1
Septin-7 (CDC10 protein homolog)	O55131	6.08665	0	1
Stress-70 protein, mitochondrial (75 kDa glucose-regulated protein) (GRP-75) (Heat shock 70 kDa protein 9) (Mortalin) (Peptide-binding protein 74) (PBP74) (p66 MOT)	P38647	6.08531	0	1
Shootin-1 (Shootin1)	Q8K2Q9	6.07891	0	1
Septin-2 (Neural precursor cell expressed developmentally down-regulated protein 5) (NEDD-5)	P42208	6.07438	0	1
Tryptophan--tRNA ligase, cytoplasmic (EC 6.1.1.2) (Tryptophanyl-tRNA synthetase) (TrpRS) [Cleaved into: T1-TrpRS; T2-TrpRS]	P32921	6.07331	0	1
Cytosolic acyl coenzyme A thioester hydrolase (EC 3.1.2.2) (Acyl-CoA thioesterase 7) (Brain acyl-CoA hydrolase) (BACH) (CTE-IIa) (CTE-II) (Long chain acyl-CoA thioester hydrolase)	Q91V12	6.06747	0	1
Eukaryotic translation initiation factor 3 subunit K (eIF3k) (Eukaryotic translation initiation factor 3 subunit 12) (eIF-3 p25)	Q9DBZ5	6.06481	0	1
Prolyl-tRNA synthetase associated domain-containing protein 1 (PrdX deacylase domain-containing protein 1)	Q9D820	6.06189	0	1
Immunity-related GTPase family M protein 1 (EC 3.6.5.-) (Interferon-inducible GTPase 3) (Interferon-inducible protein 1) (LPS-stimulated RAW 264.7 macrophage protein 47) (LRG-47)	Q60766	6.05634	0	1
Cytoplasmic aconitate hydratase (Aconitase) (EC 4.2.1.3) (Citrate hydro-lyase) (Iron regulatory protein 1) (IRP1) (Iron-responsive element-binding protein 1) (IRE-BP 1)	P28271	6.05157	0	1
Platelet-activating factor acetylhydrolase IB subunit alpha2 (EC 3.1.1.47) (PAF acetylhydrolase 30 kDa subunit) (PAF-AH 30 kDa subunit) (PAF-AH subunit beta) (PAFAH subunit beta)	Q61206	6.05157	0	1
40S ribosomal protein S18 (Ke-3) (Ke3)	P62270	6.05104	0	1
Proteasome subunit alpha type-6 (Macropain iota chain) (Multicatalytic endopeptidase complex iota chain) (Proteasome iota chain)	Q9QUM9	6.04315	0	1
Vesicle-associated membrane protein-associated protein A (VAMP-A) (VAMP-associated protein A) (VAP-A) (33 kDa VAMP-associated protein) (VAP-33)	Q9WV55	6.03472	0	1
Protein lin-7 homolog C (Lin-7C) (mLin7C) (Mammalian lin-seven protein 3) (MALS-3) (Vertebrate lin-7 homolog 3) (Veli-3)	O88952	6.02527	0	1
U6 snRNA-associated Sm-like protein LSm7	Q9CQQ8	6.0203	0	1
UDP-glucose:glycoprotein glucosyltransferase 1 (UGT1) (EC 2.4.1.-) (UDP--Glc:glycoprotein glucosyltransferase) (UDP-glucose ceramide glucosyltransferase-like 1)	Q6P5E4	6.01273	0	1
Cullin-associated NEDD8-dissociated protein 1 (Cullin-associated and neddylation-dissociated protein 1) (p120 CAND1)	Q6ZQ38	6.01194	0	1
Transmembrane emp24 domain-containing protein 2 (COPI-coated vesicle membrane protein p24) (Membrane protein p24A) (Sid 394) (p24 family protein beta-1) (p24beta1)	Q9R0Q3	6.00804	0	1
Glycine--tRNA ligase (EC 6.1.1.14) (Diadenosine tetraphosphate synthetase) (Ap4A synthetase) (EC 2.7.7.-) (Glycyl-tRNA synthetase 1) (GlyRS)	Q9CZD3	6.00726	0	1
60S ribosomal protein L17	Q9CPR4	6.00621	0	1
Proteasome subunit beta type-5 (EC 3.4.25.1) (Macropain epsilon chain) (Multicatalytic endopeptidase complex epsilon chain) (Proteasome chain 6) (Proteasome epsilon chain) (Proteasome subunit X)	O55234	6.00361	0	1
Spliceosome RNA helicase Ddx39b (EC 3.6.4.13) (56 kDa U2AF65-associated protein) (DEAD box protein UAP56) (HLA-B-associated transcript 1 protein)	Q9Z1N5	5.98754	0	1
Calmodulin-1	P0DP26	5.97798	0	1
40S ribosomal protein S10	P63325	5.97773	0	1
Protein SEC13 homolog (GATOR complex protein SEC13) (SEC13-like protein 1) (SEC13-related protein)	Q9D1M0	5.97773	0	1
Four and a half LIM domains protein 3 (FHL-3) (Skeletal muscle LIM-protein 2) (SLIM-2)	Q9R059	5.9767	0	1
Myotilin (Myofibrillar titin-like Ig domains protein) (Titin immunoglobulin domain protein)	Q9JIF9	5.96718	0	1
Ubiquitin carboxyl-terminal hydrolase 5 (EC 3.4.19.12) (Deubiquitinating enzyme 5) (Isopeptidase T) (Ubiquitin thioesterase 5) (Ubiquitin-specific-processing protease 5)	P56399	5.95794	0	1
60S ribosomal protein L10a (CSA-19) (Neural precursor cell expressed developmentally down-regulated protein 6) (NEDD-6)	P53026	5.95769	0	1
Ecto-ADP-ribosyltransferase 3 (EC 2.4.2.31) (ADP-ribosyltransferase C2 and C3 toxin-like 3) (ARTC3) (Mono(ADP-ribosyl)transferase 3) (NAD(P)(+)--arginine ADP-ribosyltransferase 3)	Q8R2G4	5.95538	0	1
60S ribosomal protein L36	P47964	5.94952	0	1
AP-2 complex subunit mu (AP-2 mu chain) (Adaptor protein complex AP-2 subunit mu) (Adaptor-related protein complex 2 subunit mu) (Clathrin assembly protein complex 2 mu medium chain) (Clathrin coat assembly protein AP50) (Clathrin coat-associated protein AP50) (Mu2-adaptin) (Plasma membrane adaptor AP-2 50 kDa protein)	P84091	5.94695	0	1
60S ribosomal protein L24	Q8BP67	5.94084	0	1
60S ribosomal protein L23a	P62751	5.93677	0	1
ATP-dependent RNA helicase DDX39A (EC 3.6.4.13) (DEAD box protein 39)	Q8VDW0	5.93346	0	1
Actin, cytoplasmic 1 (Beta-actin) [Cleaved into: Actin, cytoplasmic 1, N-terminally processed]	P60710	5.9294	0	1
NADP-dependent malic enzyme (NADP-ME) (EC 1.1.1.40) (Malic enzyme 1)	P06801	5.92408	0	1
Integrin beta-1 (Fibronectin receptor subunit beta) (VLA-4 subunit beta) (CD antigen CD29)	P09055	5.89436	0	1
Septin-8	Q8CHH9	5.89156	0	1
Sodium/potassium-transporting ATPase subunit alpha-2 (Na(+)/K(+) ATPase alpha-2 subunit) (EC 7.2.2.13) (Na(+)/K(+) ATPase alpha(+) subunit) (Sodium pump subunit alpha-2)	Q6PIE5	5.8906	0	1
Arginine--tRNA ligase, cytoplasmic (EC 6.1.1.19) (Arginyl-tRNA synthetase) (ArgRS)	Q9D0I9	5.8851	0	1
Annexin A8 (Annexin VIII) (Annexin-8)	O35640	5.87961	0	1
Small nuclear ribonucleoprotein-associated protein B (snRNP-B) (snRPB) (Sm protein B) (Sm-B) (SmB)	P27048	5.87911	0	1
Peptidyl-prolyl cis-trans isomerase FKBP3 (PPIase FKBP3) (EC 5.2.1.8) (25 kDa FK506-binding protein) (25 kDa FKBP) (FKBP-25) (FK506-binding protein 3) (FKBP-3) (Immunophilin FKBP25) (Rapamycin-selective 25 kDa immunophilin) (Rotamase)	Q62446	5.87712	0	1
Clathrin heavy chain 1	Q68FD5	5.87562	0	1
Leucine-rich repeat-containing protein 59 [Cleaved into: Leucine-rich repeat-containing protein 59, N-terminally processed]	Q922Q8	5.87388	0	1
Sodium/potassium-transporting ATPase subunit alpha-3 (Na(+)/K(+) ATPase alpha-3 subunit) (EC 7.2.2.13) (Na(+)/K(+) ATPase alpha(III) subunit) (Sodium pump subunit alpha-3)	Q6PIC6	5.87065	0	1
Methylthioribulose-1-phosphate dehydratase (MTRu-1-P dehydratase) (EC 4.2.1.109) (APAF1-interacting protein) (Monocyte/macrophage protein 19)	Q9WVQ5	5.86717	0	1
Pentatricopeptide repeat domain-containing protein 3, mitochondrial (28S ribosomal protein S39, mitochondrial) (MRP-S39)	Q14C51	5.86667	0	1
Heterogeneous nuclear ribonucleoprotein A3 (hnRNP A3)	Q8BG05	5.85527	0	1
Medium-chain acyl-CoA ligase ACSF2, mitochondrial (EC 6.2.1.2)	Q8VCW8	5.84392	0	1
Ubiquitin-like modifier-activating enzyme 1 Y (EC 6.2.1.45) (Ubiquitin-activating enzyme E1) (Ubiquitin-activating enzyme E1 Y)	P31254	5.84146	0	1
60S ribosomal protein L21	O09167	5.83703	0	1
60S ribosomal protein L6 (TAX-responsive enhancer element-binding protein 107) (TAXREB107)	P47911	5.83359	0	1
Sarcoplasmic/endoplasmic reticulum calcium ATPase 2 (SERCA2) (SR Ca(2+)-ATPase 2) (EC 7.2.2.10) (Calcium pump 2) (Calcium-transporting ATPase sarcoplasmic reticulum type, slow twitch skeletal muscle isoform) (Endoplasmic reticulum class 1/2 Ca(2+) ATPase)	O55143	5.82232	0	1
AP-2 complex subunit alpha-1 (100 kDa coated vesicle protein A) (Adaptor protein complex AP-2 subunit alpha-1) (Adaptor-related protein complex 2 subunit alpha-1) (Alpha-adaptin A) (Alpha1-adaptin) (Clathrin assembly protein complex 2 alpha-A large chain) (Plasma membrane adaptor HA2/AP2 adaptin alpha A subunit)	P17426	5.80915	0	1
Bleomycin hydrolase (BH) (BLM hydrolase) (BMH) (EC 3.4.22.40)	Q8R016	5.80598	0	1
Catechol O-methyltransferase (EC 2.1.1.6)	O88587	5.80598	0	1
Transforming growth factor-beta-induced protein ig-h3 (Beta ig-h3)	P82198	5.8055	0	1
Proteasome subunit beta type-1 (EC 3.4.25.1) (Macropain subunit C5) (Multicatalytic endopeptidase complex subunit C5) (Proteasome component C5) (Proteasome gamma chain)	O09061	5.80379	0	1
Methanethiol oxidase (MTO) (EC 1.8.3.4) (56 kDa selenium-binding protein) (SBP56) (SP56) (Selenium-binding protein 1)	P17563	5.80258	0	1
Tubulin beta-5 chain	P99024	5.79167	0	1
Proteasome subunit beta type-2 (EC 3.4.25.1) (Macropain subunit C7-I) (Multicatalytic endopeptidase complex subunit C7-I) (Proteasome component C7-I)	Q9R1P3	5.78804	0	1
RNA-binding protein Musashi homolog 2 (Musashi-2)	Q920Q6	5.78539	0	1
Argininosuccinate lyase (ASAL) (EC 4.3.2.1) (Arginosuccinase)	Q91YI0	5.7808	0	1
6-phosphogluconate dehydrogenase, decarboxylating (EC 1.1.1.44)	Q9DCD0	5.77719	0	1
Methanethiol oxidase (MTO) (EC 1.8.3.4) (56 kDa selenium-binding protein) (SBP56) (SP56) (Selenium-binding protein 1)	P17563	5.77695	0	1
Heterochromatin protein 1-binding protein 3	Q3TEA8	5.77599	0	1
DnaJ homolog subfamily B member 11 (APOBEC1-binding protein 2) (ABBP-2) (ER-associated DNAJ) (ER-associated Hsp40 co-chaperone) (Endoplasmic reticulum DNA J domain-containing protein 3) (ER-resident protein ERdj3) (ERdj3) (ERj3p)	Q99KV1	5.7755	0	1
ADP-ribosylation factor 3	P61205	5.75943	0	1
F-actin-capping protein subunit alpha-1 (CapZ alpha-1)	P47753	5.74273	0	1
Profilin-1 (Profilin I)	P62962	5.73228	0	1
Eukaryotic translation elongation factor 1 epsilon-1 (Elongation factor p18) (Multisynthase complex auxiliary component p18)	Q9D1M4	5.73181	0	1
40S ribosomal protein S29	P62274	5.7266	0	1
COP9 signalosome complex subunit 4 (SGN4) (Signalosome subunit 4) (JAB1-containing signalosome subunit 4)	O88544	5.71833	0	1
Band 4.1-like protein 2 (Erythrocyte membrane protein band 4.1-like 2) (Generally expressed protein 4.1) (4.1G)	O70318	5.71668	0	1
Tyrosine--tRNA ligase, cytoplasmic (EC 6.1.1.1) (Tyrosyl-tRNA synthetase) (TyrRS) [Cleaved into: Tyrosine--tRNA ligase, cytoplasmic, N-terminally processed]	Q91WQ3	5.70867	0	1
Proteasome subunit alpha type-5 (Macropain zeta chain) (Multicatalytic endopeptidase complex zeta chain) (Proteasome zeta chain)	Q9Z2U1	5.70186	0	1
Glutathione S-transferase theta-3 (EC 2.5.1.18)	Q99L20	5.70163	0	1
Tropomyosin alpha-4 chain (Tropomyosin-4)	Q6IRU2	5.69671	0	1
Stomatin (Erythrocyte band 7 integral membrane protein) (Erythrocyte membrane protein band 7.2) (Protein 7.2b)	P54116	5.67689	0	1
Gelsolin (Actin-depolymerizing factor) (ADF) (Brevin)	P13020	5.66922	0	1
Vacuolar protein sorting-associated protein 35 (Maternal-embryonic 3) (Vesicle protein sorting 35)	Q9EQH3	5.66899	0	1
RNA-binding protein 14 (RNA-binding motif protein 14)	Q8C2Q3	5.6676	0	1
Peroxiredoxin-1 (EC 1.11.1.24) (Macrophage 23 kDa stress protein) (Osteoblast-specific factor 3) (OSF-3) (Thioredoxin peroxidase 2) (Thioredoxin-dependent peroxide reductase 2) (Thioredoxin-dependent peroxiredoxin 1)	P35700	5.66737	0	1
Putative adenosylhomocysteinase 3 (AdoHcyase 3) (EC 3.3.1.1) (Long-IRBIT) (S-adenosyl-L-homocysteine hydrolase 3) (S-adenosylhomocysteine hydrolase-like protein 2)	Q68FL4	5.66482	0	1
COP9 signalosome complex subunit 5 (SGN5) (Signalosome subunit 5) (EC 3.4.-.-) (Jun activation domain-binding protein 1) (Kip1 C-terminus-interacting protein 2)	O35864	5.66366	0	1
COP9 signalosome complex subunit 3 (SGN3) (Signalosome subunit 3) (JAB1-containing signalosome subunit 3)	O88543	5.66181	0	1
14-3-3 protein zeta/delta (Protein kinase C inhibitor protein 1) (KCIP-1) (SEZ-2)	P63101	5.65627	0	1
Proteasome subunit alpha type-4 (Macropain subunit C9) (Multicatalytic endopeptidase complex subunit C9) (Proteasome component C9) (Proteasome subunit L)	Q9R1P0	5.65511	0	1
40S ribosomal protein S16	P14131	5.65309	0	1
Proteasome activator complex subunit 2 (11S regulator complex subunit beta) (REG-beta) (Activator of multicatalytic protease subunit 2) (Proteasome activator 28 subunit beta) (PA28b) (PA28beta)	P97372	5.65281	0	1
NADH-cytochrome b5 reductase 3 (B5R) (Cytochrome b5 reductase) (EC 1.6.2.2) (Diaphorase-1) [Cleaved into: NADH-cytochrome b5 reductase 3 membrane-bound form; NADH-cytochrome b5 reductase 3 soluble form]	Q9DCN2	5.65096	0	1
PDZ and LIM domain protein 3 (Actinin-associated LIM protein) (Alpha-actinin-2-associated LIM protein)	O70209	5.64544	0	1
Arginase-1 (EC 3.5.3.1) (Liver-type arginase) (Type I arginase)	Q61176	5.63168	0	1
Mitochondrial import inner membrane translocase subunit Tim13	P62075	5.62848	0	1
Transmembrane emp24 domain-containing protein 9 (Glycoprotein 25L2) (p24 family protein alpha-2) (p24alpha2)	Q99KF1	5.62072	0	1
RuvB-like 2 (EC 3.6.4.12) (p47 protein)	Q9WTM5	5.61571	0	1
Keratin, type I cytoskeletal 14 (Cytokeratin-14) (CK-14) (Keratin-14) (K14)	Q61781	5.61526	0	1
Proteasome subunit alpha type-3 (Macropain subunit C8) (Multicatalytic endopeptidase complex subunit C8) (Proteasome component C8) (Proteasome subunit K)	O70435	5.61253	0	1
Lysosome membrane protein 2 (85 kDa lysosomal membrane sialoglycoprotein) (LGP85) (Lysosome membrane protein II) (LIMP II) (Scavenger receptor class B member 2)	O35114	5.60459	0	1
Tubulin alpha-1C chain (Alpha-tubulin 6) (Alpha-tubulin isotype M-alpha-6) (Tubulin alpha-6 chain) [Cleaved into: Detyrosinated tubulin alpha-1C chain]	P68373	5.60277	0	1
Transmembrane emp24 domain-containing protein 4 (Endoplasmic reticulum stress-response protein 25) (ERS25) (p24 family protein alpha-3) (p24alpha3) (p26)	Q8R1V4	5.60187	0	1
Cytokine receptor-like factor 3 (Cytokine receptor-like molecule 9) (CREME-9) (Cytokine receptor-related factor 4)	Q9Z2L7	5.60006	0	1
Heterogeneous nuclear ribonucleoprotein M (hnRNP M)	Q9D0E1	5.59441	0	1
Acidic leucine-rich nuclear phosphoprotein 32 family member A (Acidic nuclear phosphoprotein pp32) (Leucine-rich acidic nuclear protein) (LANP) (Potent heat-stable protein phosphatase 2A inhibitor I1PP2A)	O35381	5.59238	0	1
Leukocyte surface antigen CD47 (Integrin-associated protein) (IAP) (CD antigen CD47)	Q61735	5.589	0	1
Dolichyl-diphosphooligosaccharide--protein glycosyltransferase subunit 2 (Dolichyl-diphosphooligosaccharide--protein glycosyltransferase 63 kDa subunit) (Ribophorin II) (RPN-II) (Ribophorin-2)	Q9DBG6	5.58877	0	1
28S ribosomal protein S29, mitochondrial (MRP-S29) (S29mt) (Death-associated protein 3) (DAP-3)	Q9ER88	5.58855	0	1
Tubulin beta-2A chain	Q7TMM9	5.57842	0	1
Phosphatidylinositol transfer protein alpha isoform (PI-TP-alpha) (PtdIns transfer protein alpha) (PtdInsTP alpha)	P53810	5.57599	0	1
Bifunctional coenzyme A synthase (CoA synthase) [Includes: Phosphopantetheine adenylyltransferase (EC 2.7.7.3) (Dephospho-CoA pyrophosphorylase) (Pantetheine-phosphate adenylyltransferase) (PPAT); Dephospho-CoA kinase (DPCK) (EC 2.7.1.24) (Dephosphocoenzyme A kinase) (DPCOAK)]	Q9DBL7	5.57284	0	1
Transaldolase (EC 2.2.1.2)	Q93092	5.56857	0	1
Heterogeneous nuclear ribonucleoprotein A1 (hnRNP A1) (HDP-1) (Helix-destabilizing protein) (Single-strand-binding protein) (Topoisomerase-inhibitor suppressed) (hnRNP core protein A1) [Cleaved into: Heterogeneous nuclear ribonucleoprotein A1, N-terminally processed]	P49312	5.56365	0	1
Rab GDP dissociation inhibitor beta (Rab GDI beta) (GDI-3) (Guanosine diphosphate dissociation inhibitor 2) (GDI-2)	Q61598	5.5603	0	1
Elongation factor 1-alpha 1 (EF-1-alpha-1) (Elongation factor Tu) (EF-Tu) (Eukaryotic elongation factor 1 A-1) (eEF1A-1)	P10126	5.54939	0	1
Tubulin alpha-1B chain (Alpha-tubulin 2) (Alpha-tubulin isotype M-alpha-2) (Tubulin alpha-2 chain) [Cleaved into: Detyrosinated tubulin alpha-1B chain]	P05213	5.53986	0	1
Costars family protein ABRACL (ABRA C-terminal-like protein)	Q4KML4	5.5381	0	1
Reticulocalbin-2 (Taipoxin-associated calcium-binding protein 49) (TCBP-49)	Q8BP92	5.52727	0	1
5-oxoprolinase (EC 3.5.2.9) (5-oxo-L-prolinase) (5-OPase) (Pyroglutamase)	Q8K010	5.52155	0	1
Protein farnesyltransferase/geranylgeranyltransferase type-1 subunit alpha (EC 2.5.1.58) (EC 2.5.1.59) (CAAX farnesyltransferase subunit alpha) (FTase-alpha) (Ras proteins prenyltransferase subunit alpha) (Type I protein geranyl-geranyltransferase subunit alpha) (GGTase-I-alpha)	Q61239	5.51298	0	1
Vesicle-trafficking protein SEC22b (ER-Golgi SNARE of 24 kDa) (ERS-24) (ERS24) (SEC22 vesicle-trafficking protein homolog B) (SEC22 vesicle-trafficking protein-like 1) (mSec22b)	O08547	5.5086	0	1
Destrin (Actin-depolymerizing factor) (ADF) (Sid 23)	Q9R0P5	5.49332	0	1
Receptor of activated protein C kinase 1 (12-3) (Guanine nucleotide-binding protein subunit beta-2-like 1) (Receptor for activated C kinase) (Receptor of activated protein kinase C 1) (p205) [Cleaved into: Receptor of activated protein C kinase 1, N-terminally processed (Guanine nucleotide-binding protein subunit beta-2-like 1, N-terminally processed)]	P68040	5.49049	0	1
Monoglyceride lipase (MGL) (EC 3.1.1.23) (Monoacylglycerol lipase) (MAGL)	O35678	5.48528	0	1
Sarcoplasmic/endoplasmic reticulum calcium ATPase 2 (SERCA2) (SR Ca(2+)-ATPase 2) (EC 7.2.2.10) (Calcium pump 2) (Calcium-transporting ATPase sarcoplasmic reticulum type, slow twitch skeletal muscle isoform) (Endoplasmic reticulum class 1/2 Ca(2+) ATPase)	O55143	5.47878	0	1
RNA transcription, translation and transport factor protein	Q9CQE8	5.47596	0	1
Coronin-7 (Crn7) (70 kDa WD repeat tumor rejection antigen homolog)	Q9D2V7	5.47467	0	1
Endoplasmic reticulum-Golgi intermediate compartment protein 1 (ER-Golgi intermediate compartment 32 kDa protein) (ERGIC-32)	Q9DC16	5.46819	0	1
Ran-specific GTPase-activating protein (HpaII tiny fragments locus 9a protein) (Ran-binding protein 1) (RANBP1)	P34022	5.46775	0	1
Lymphocyte antigen 6C1 (Ly-6C1)	P0CW02	5.46215	0	1
Nucleophosmin (NPM) (Nucleolar phosphoprotein B23) (Nucleolar protein NO38) (Numatrin)	Q61937	5.45678	0	1
N-acetylneuraminate lyase (NALase) (EC 4.1.3.3) (N-acetylneuraminate pyruvate-lyase) (N-acetylneuraminic acid aldolase) (Sialate lyase) (Sialate-pyruvate lyase) (Sialic acid aldolase) (Sialic acid lyase)	Q9DCJ9	5.45613	0	1
ATP-dependent RNA helicase DDX1 (EC 3.6.4.13) (DEAD box protein 1)	Q91VR5	5.45313	0	1
Pirin (EC 1.13.11.24) (Probable quercetin 2,3-dioxygenase PIR) (Probable quercetinase)	Q9D711	5.44499	0	1
Thioredoxin, mitochondrial (MTRX) (Mt-Trx) (Thioredoxin-2)	P97493	5.44307	0	1
Histidine--tRNA ligase, cytoplasmic (EC 6.1.1.21) (Histidyl-tRNA synthetase) (HisRS)	Q61035	5.44136	0	1
Kelch-like protein 40 (Kelch repeat and BTB domain-containing protein 5)	Q9D783	5.42708	0	1
Far upstream element-binding protein 1 (FBP) (FUSE-binding protein 1)	Q91WJ8	5.42602	0	1
Proliferation-associated protein 2G4 (IRES-specific cellular trans-acting factor 45 kDa) (ITAF45) (Mpp1) (Proliferation-associated protein 1) (Protein p38-2G4)	P50580	5.42093	0	1
Heterogeneous nuclear ribonucleoproteins A2/B1 (hnRNP A2/B1)	O88569	5.41818	0	1
Cullin-5 (CUL-5)	Q9D5V5	5.39561	0	1
Cysteine sulfinic acid decarboxylase (EC 4.1.1.29) (Aspartate 1-decarboxylase) (EC 4.1.1.11) (Cysteine-sulfinate decarboxylase) (Sulfinoalanine decarboxylase)	Q9DBE0	5.39226	0	1
Paxillin	Q8VI36	5.38409	0	1
Keratin, type II cytoskeletal 1 (67 kDa cytokeratin) (Cytokeratin-1) (CK-1) (Keratin-1) (K1) (Type-II keratin Kb1)	P04104	5.3797	0	1
Mannose-P-dolichol utilization defect 1 protein (Suppressor of Lec15 and Lec35 glycosylation mutation homolog) (SL15)	Q9R0Q9	5.37866	0	1
Eukaryotic translation initiation factor 2 subunit 1 (Eukaryotic translation initiation factor 2 subunit alpha) (eIF-2-alpha) (eIF-2A) (eIF-2alpha)	Q6ZWX6	5.37053	0	1
Elongation factor 1-delta (EF-1-delta)	P57776	5.36284	0	1
Transaldolase (EC 2.2.1.2)	Q93092	5.35456	0	1
EKC/KEOPS complex subunit Tprkb (PRPK-binding protein) (TP53RK-binding protein)	Q8QZZ7	5.35188	0	1
Perilipin-4 (Adipocyte protein S3-12)	O88492	5.34919	0	1
Trifunctional purine biosynthetic protein adenosine-3 [Includes: Phosphoribosylamine--glycine ligase (EC 6.3.4.13) (Glycinamide ribonucleotide synthetase) (GARS) (Phosphoribosylglycinamide synthetase); Phosphoribosylformylglycinamidine cyclo-ligase (EC 6.3.3.1) (AIR synthase) (AIRS) (Phosphoribosyl-aminoimidazole synthetase); Phosphoribosylglycinamide formyltransferase (EC 2.1.2.2) (5'-phosphorib…	Q64737	5.33716	0	1
Glutaredoxin-3 (PKC-interacting cousin of thioredoxin) (PICOT) (PKC-theta-interacting protein) (PKCq-interacting protein) (Thioredoxin-like protein 2)	Q9CQM9	5.33354	0	1
Syntaxin-binding protein 3 (MUNC-18-3) (Mammalian homolog of Unc-18c) (Munc-18c) (Protein unc-18 homolog 3) (Unc18-3) (Protein unc-18 homolog C) (Unc-18C)	Q60770	5.33314	0	1
Proteasome subunit beta type-7 (EC 3.4.25.1) (Macropain chain Z) (Multicatalytic endopeptidase complex chain Z) (Proteasome subunit Z)	P70195	5.33211	0	1
Kelch-like protein 41 (Kelch repeat and BTB domain-containing protein 10)	A2AUC9	5.3317	0	1
Extended synaptotagmin-1 (E-Syt1) (Membrane-bound C2 domain-containing protein)	Q3U7R1	5.3231	0	1
Mesencephalic astrocyte-derived neurotrophic factor (Arginine-rich protein) (Protein ARMET)	Q9CXI5	5.32289	0	1
Protein ERGIC-53 (ER-Golgi intermediate compartment 53 kDa protein) (Lectin mannose-binding 1) (p58)	Q9D0F3	5.32024	0	1
Atypical kinase COQ8A, mitochondrial (EC 2.7.-.-) (Chaperone activity of bc1 complex-like) (Chaperone-ABC1-like) (Coenzyme Q protein 8A) (aarF domain-containing protein kinase 3)	Q60936	5.31799	0	1
Ras GTPase-activating-like protein IQGAP2	Q3UQ44	5.31086	0	1
Ester hydrolase C11orf54 homolog (EC 3.1.-.-)	Q91V76	5.31005	0	1
Paraspeckle component 1 (Paraspeckle protein 1) (mPSP1)	Q8R326	5.30213	0	1
Talin-1	P26039	5.29666	0	1
Rho-related GTP-binding protein RhoC (Silica-induced gene 61 protein) (SIG-61)	Q62159	5.29261	0	1
Cytoskeleton-associated protein 4 (63-kDa cytoskeleton-linking membrane protein) (Climp-63) (p63)	Q8BMK4	5.29241	0	1
EH domain-containing protein 4 (PAST homolog 2) (mPAST2)	Q9EQP2	5.27911	0	1
Heat shock protein beta-1 (HspB1) (Growth-related 25 kDa protein) (Heat shock 25 kDa protein) (HSP 25) (Heat shock 27 kDa protein) (HSP 27) (p25)	P14602	5.27108	0	1
C-1-tetrahydrofolate synthase, cytoplasmic (C1-THF synthase) [Cleaved into: C-1-tetrahydrofolate synthase, cytoplasmic, N-terminally processed] [Includes: Methylenetetrahydrofolate dehydrogenase (EC 1.5.1.5); Methenyltetrahydrofolate cyclohydrolase (EC 3.5.4.9); Formyltetrahydrofolate synthetase (EC 6.3.4.3)]	Q922D8	5.27009	0	1
V-type proton ATPase 16 kDa proteolipid subunit (V-ATPase 16 kDa proteolipid subunit) (PL16) (Vacuolar proton pump 16 kDa proteolipid subunit)	P63082	5.26848	0	1
Ras-related protein Rab-10 (EC 3.6.5.2)	P61027	5.25331	0	1
60S acidic ribosomal protein P2	P99027	5.24833	0	1
14-3-3 protein eta	P68510	5.24813	0	1
Serum paraoxonase/lactonase 3 (EC 3.1.1.2) (EC 3.1.1.81) (EC 3.1.8.1)	Q62087	5.24496	0	1
Eukaryotic translation initiation factor 5A-1 (eIF-5A-1) (eIF-5A1) (Eukaryotic initiation factor 5A isoform 1) (eIF-5A) (eIF-4D)	P63242	5.24178	0	1
Myosin light chain kinase, smooth muscle (MLCK) (smMLCK) (EC 2.7.11.18) (Kinase-related protein) (KRP) (Telokin) [Cleaved into: Myosin light chain kinase, smooth muscle, deglutamylated form]	Q6PDN3	5.22834	0	1
Xanthine dehydrogenase/oxidase [Includes: Xanthine dehydrogenase (XD) (EC 1.17.1.4); Xanthine oxidase (XO) (EC 1.17.3.2) (Xanthine oxidoreductase) (XOR)]	Q00519	5.22029	0	1
Transmembrane emp24 domain-containing protein 10 (Protein Tmed10) (21 kDa transmembrane-trafficking protein) (Transmembrane protein Tmp21) (p24 family protein delta-1) (p24delta1)	Q9D1D4	5.21693	0	1
Elongation factor 1-alpha 1 (EF-1-alpha-1) (Elongation factor Tu) (EF-Tu) (Eukaryotic elongation factor 1 A-1) (eEF1A-1)	P10126	5.2001	0	1
26S proteasome non-ATPase regulatory subunit 12 (26S proteasome regulatory subunit RPN5) (26S proteasome regulatory subunit p55)	Q9D8W5	5.18338	0	1
Protein transport protein Sec23A (SEC23-related protein A)	Q01405	5.18241	0	1
TAR DNA-binding protein 43 (TDP-43)	Q921F2	5.17989	0	1
Aquaporin-1 (AQP-1) (Aquaporin-CHIP) (Delayed early response protein 2) (DER2) (Water channel protein for red blood cells and kidney proximal tubule)	Q02013	5.1768	0	1
Myeloid-derived growth factor (MYDGF)	Q9CPT4	5.16811	0	1
Cofilin-1 (Cofilin, non-muscle isoform)	P18760	5.15332	0	1
[Pyruvate dehydrogenase (acetyl-transferring)] kinase isozyme 2, mitochondrial (EC 2.7.11.2) (Pyruvate dehydrogenase kinase isoform 2) (PDH kinase 2)	Q9JK42	5.13576	0	1
Proteasome subunit alpha type-1 (Macropain subunit C2) (Multicatalytic endopeptidase complex subunit C2) (Proteasome component C2) (Proteasome nu chain)	Q9R1P4	5.13293	0	1
26S proteasome non-ATPase regulatory subunit 1 (26S proteasome regulatory subunit RPN2) (26S proteasome regulatory subunit S1)	Q3TXS7	5.13157	0	1
Cytoplasmic FMR1-interacting protein 2 (p53-inducible protein 121)	Q5SQX6	5.12891	0	1
Long-chain fatty acid transport protein 1 (FATP-1) (Fatty acid transport protein 1) (EC 6.2.1.15) (Fatty acid transport protein) (Solute carrier family 27 member 1)	Q60714	5.1238	0	1
Polypyrimidine tract-binding protein 1 (PTB) (Heterogeneous nuclear ribonucleoprotein I) (hnRNP I)	P17225	5.1185	0	1
Polyadenylate-binding protein 1 (PABP-1) (Poly(A)-binding protein 1)	P29341	5.11623	0	1
26S proteasome non-ATPase regulatory subunit 7 (26S proteasome regulatory subunit RPN8) (26S proteasome regulatory subunit S12) (Mov34 protein) (Proteasome subunit p40)	P26516	5.11472	0	1
Transmembrane 9 superfamily member 3	Q9ET30	5.10907	0	1
All-trans-retinol dehydrogenase [NAD(+)] ADH7 (EC 1.1.1.105) (ADH-C2) (Alcohol dehydrogenase 7) (Alcohol dehydrogenase class 4 mu/sigma chain) (EC 1.1.1.1) (Alcohol dehydrogenase class IV mu/sigma chain) (Gastric alcohol dehydrogenase) (Omega-hydroxydecanoate dehydrogenase ADH7) (EC 1.1.1.66) (Retinol dehydrogenase)	Q64437	5.10888	0	1
Glutathione S-transferase A4 (EC 2.5.1.18) (GST A4-4) (GSTA4-4) (GST class-alpha member 4) (Glutathione S-transferase 5.7) (GST 5.7)	P24472	5.09573	0	1
Cullin-associated NEDD8-dissociated protein 2 (Cullin-associated and neddylation-dissociated protein 2) (TBP-interacting protein of 120 kDa B) (TBP-interacting protein 120B) (p120 CAND2)	Q6ZQ73	5.09405	0	1
NSFL1 cofactor p47 (p97 cofactor p47)	Q9CZ44	5.09218	0	1
Signal peptidase complex subunit 3 (EC 3.4.-.-) (Microsomal signal peptidase 22/23 kDa subunit) (SPC22/23) (SPase 22/23 kDa subunit)	Q6ZWQ7	5.08863	0	1
26S proteasome regulatory subunit 7 (26S proteasome AAA-ATPase subunit RPT1) (Proteasome 26S subunit ATPase 2) (Protein MSS1)	P46471	5.08098	0	1
Bifunctional glutamate/proline--tRNA ligase (Bifunctional aminoacyl-tRNA synthetase) [Includes: Glutamate--tRNA ligase (EC 6.1.1.17) (Glutamyl-tRNA synthetase) (GluRS); Proline--tRNA ligase (EC 6.1.1.15) (Prolyl-tRNA synthetase) (ProRS)]	Q8CGC7	5.08098	0	1
BAG family molecular chaperone regulator 3 (BAG-3) (Bcl-2-associated athanogene 3) (Bcl-2-binding protein Bis)	Q9JLV1	5.07838	0	1
Exopolyphosphatase PRUNE1 (EC 3.6.1.1) (PRUNEM1)	Q8BIW1	5.07391	0	1
Calumenin (Crocalbin)	O35887	5.04952	0	1
14-3-3 protein beta/alpha (Protein kinase C inhibitor protein 1) (KCIP-1) [Cleaved into: 14-3-3 protein beta/alpha, N-terminally processed]	Q9CQV8	5.04915	0	1
Staphylococcal nuclease domain-containing protein 1 (EC 3.1.31.1) (100 kDa coactivator) (p100 co-activator)	Q78PY7	5.04897	0	1
UDP-glucose 6-dehydrogenase (UDP-Glc dehydrogenase) (UDP-GlcDH) (UDPGDH) (EC 1.1.1.22)	O70475	5.04272	0	1
UPF0600 protein C5orf51 homolog	Q8BR90	5.04126	0	1
Atlastin-2 (EC 3.6.5.-) (ADP-ribosylation factor-like protein 6-interacting protein 2) (ARL-6-interacting protein 2) (Aip-2)	Q6PA06	5.02208	0	1
Alpha-crystallin B chain (Alpha(B)-crystallin) (P23)	P23927	5.01209	0	1
COP9 signalosome complex subunit 2 (SGN2) (Signalosome subunit 2) (Alien homolog) (JAB1-containing signalosome subunit 2) (Thyroid receptor-interacting protein 15) (TR-interacting protein 15) (TRIP-15)	P61202	5.01137	0	1
Coatomer subunit gamma-2 (Gamma-2-coat protein) (Gamma-2-COP)	Q9QXK3	5.00938	0	1
Heterogeneous nuclear ribonucleoprotein D0 (hnRNP D0) (AU-rich element RNA-binding protein 1)	Q60668	5.00756	0	1
Peroxiredoxin-like 2A (Peroxiredoxin-like 2 activated in M-CSF stimulated monocytes) (Protein PAMM) (Redox-regulatory protein FAM213A)	Q9CYH2	5.0054	0	1
Short/branched chain specific acyl-CoA dehydrogenase, mitochondrial (SBCAD) (EC 1.3.8.5) (2-methyl branched chain acyl-CoA dehydrogenase) (2-MEBCAD) (2-methylbutyryl-coenzyme A dehydrogenase) (2-methylbutyryl-CoA dehydrogenase)	Q9DBL1	4.98362	0	1
Ras-related protein Rab-8B	P61028	4.98273	0	1
Aspartate--tRNA ligase, cytoplasmic (EC 6.1.1.12) (Aspartyl-tRNA synthetase) (AspRS)	Q922B2	4.97647	0	1
Plastin-3 (T-plastin)	Q99K51	4.97557	0	1
Perilipin-1 (Lipid droplet-associated protein) (Perilipin A)	Q8CGN5	4.97111	0	1
Glutamine--tRNA ligase (EC 6.1.1.18) (Glutaminyl-tRNA synthetase) (GlnRS)	Q8BML9	4.96733	0	1
Ras-related protein Rab-1A (YPT1-related protein)	P62821	4.95796	0	1
CXXC motif containing zinc binding protein (UPF0587 protein C1orf123 homolog)	Q8BHG2	4.95743	0	1
Lysine--tRNA ligase (EC 2.7.7.-) (EC 6.1.1.6) (Lysyl-tRNA synthetase) (LysRS)	Q99MN1	4.95654	0	1
14-3-3 protein theta (14-3-3 protein tau)	P68254	4.95247	0	1
Transforming growth factor beta-1-induced transcript 1 protein (Androgen receptor-associated protein of 55 kDa) (Hydrogen peroxide-inducible clone 5 protein) (Hic-5) (TGF beta-stimulated clone 5) (TSC-5)	Q62219	4.94875	0	1
Protein PRRC1 (Proline-rich and coiled-coil-containing protein 1)	Q3UPH1	4.94646	0	1
GDP-mannose 4,6 dehydratase (EC 4.2.1.47) (GDP-D-mannose dehydratase) (GMD)	Q8K0C9	4.94311	0	1
Protein phosphatase 1 regulatory subunit 12B (Myosin phosphatase-targeting subunit 2) (Myosin phosphatase target subunit 2)	Q8BG95	4.94064	0	1
[Protein ADP-ribosylarginine] hydrolase (ADP-ribosylarginine hydrolase) (EC 3.2.2.19) (ADP-ribose-L-arginine cleaving enzyme)	P54923	4.93519	0	1
Calreticulin (CRP55) (Calregulin) (Endoplasmic reticulum resident protein 60) (ERp60) (HACBP)	P14211	4.93466	0	1
Lys-63-specific deubiquitinase BRCC36 (EC 3.4.19.-) (BRCA1-A complex subunit BRCC36) (BRCA1/BRCA2-containing complex subunit 3) (BRCA1/BRCA2-containing complex subunit 36) (BRISC complex subunit BRCC36)	P46737	4.92519	0	1
DnaJ homolog subfamily A member 4 (MmDjA4)	Q9JMC3	4.92117	0	1
Endoplasmic reticulum resident protein 44 (ER protein 44) (ERp44) (Thioredoxin domain-containing protein 4)	Q9D1Q6	4.9203	0	1
Endoplasmic reticulum resident protein 29 (ERp29)	P57759	4.91385	0	1
Serine/threonine-protein phosphatase 2A 65 kDa regulatory subunit A alpha isoform (PP2A subunit A isoform PR65-alpha) (PP2A subunit A isoform R1-alpha)	Q76MZ3	4.91211	0	1
Coatomer subunit beta (Beta-coat protein) (Beta-COP)	Q9JIF7	4.90654	0	1
Dynactin subunit 2 (50 kDa dynein-associated polypeptide) (Dynactin complex 50 kDa subunit) (DCTN-50) (Growth cone membrane protein 23-48K) (GMP23-48K) (p50 dynamitin)	Q99KJ8	4.90463	0	1
Coactosin-like protein	Q9CQI6	4.89943	0	1
Protein disulfide-isomerase A4 (EC 5.3.4.1) (Endoplasmic reticulum resident protein 72) (ER protein 72) (ERp-72) (ERp72)	P08003	4.89857	0	1
Spermidine synthase (SPDSY) (EC 2.5.1.16) (Putrescine aminopropyltransferase)	Q64674	4.88665	0	1
Stress-induced-phosphoprotein 1 (STI1) (mSTI1) (Hsc70/Hsp90-organizing protein) (Hop)	Q60864	4.88252	0	1
Eukaryotic translation initiation factor 5A-1 (eIF-5A-1) (eIF-5A1) (Eukaryotic initiation factor 5A isoform 1) (eIF-5A) (eIF-4D)	P63242	4.88201	0	1
ATP-dependent 6-phosphofructokinase, muscle type (ATP-PFK) (PFK-M) (EC 2.7.1.11) (6-phosphofructokinase type A) (Phosphofructo-1-kinase isozyme A) (PFK-A) (Phosphohexokinase)	P47857	4.87634	0	1
Thyroglobulin (Tg)	O08710	4.8748	0	1
Calponin-2 (Calponin H2, smooth muscle) (Neutral calponin)	Q08093	4.87103	0	1
Alpha-aminoadipic semialdehyde synthase, mitochondrial (LKR/SDH) [Includes: Lysine ketoglutarate reductase (LKR) (LOR) (EC 1.5.1.8); Saccharopine dehydrogenase (SDH) (EC 1.5.1.9)]	Q99K67	4.86334	0	1
Heterogeneous nuclear ribonucleoprotein Q (hnRNP Q) (Glycine- and tyrosine-rich RNA-binding protein) (GRY-RBP) (NS1-associated protein 1) (Synaptotagmin-binding, cytoplasmic RNA-interacting protein) (pp68)	Q7TMK9	4.86129	0	1
Serine/threonine-protein phosphatase 2A 55 kDa regulatory subunit B alpha isoform (PP2A subunit B isoform B55-alpha) (PP2A subunit B isoform PR55-alpha) (PP2A subunit B isoform R2-alpha) (PP2A subunit B isoform alpha)	Q6P1F6	4.85567	0	1
Exportin-2 (Exp2) (Chromosome segregation 1-like protein) (Importin-alpha re-exporter)	Q9ERK4	4.85431	0	1
ATPase GET3 (EC 3.6.-.-) (Arsenical pump-driving ATPase) (Arsenite-stimulated ATPase) (Guided entry of tail-anchored proteins factor 3, ATPase)	O54984	4.85363	0	1
Vesicle-fusing ATPase (EC 3.6.4.6) (N-ethylmaleimide-sensitive fusion protein) (NEM-sensitive fusion protein) (Suppressor of K(+) transport growth defect 2) (Protein SKD2) (Vesicular-fusion protein NSF)	P46460	4.84401	0	1
Ras-related protein Rab-8A (Oncogene c-mel)	P55258	4.84177	0	1
Alpha-parvin (Actopaxin)	Q9EPC1	4.84041	0	1
Mitogen-activated protein kinase 3 (MAP kinase 3) (MAPK 3) (EC 2.7.11.24) (ERT2) (Extracellular signal-regulated kinase 1) (ERK-1) (Insulin-stimulated MAP2 kinase) (MAP kinase isoform p44) (p44-MAPK) (MNK1) (Microtubule-associated protein 2 kinase) (p44-ERK1)	Q63844	4.83046	0	1
Prostaglandin reductase 1 (PRG-1) (15-oxoprostaglandin 13-reductase) (EC 1.3.1.48) (Dithiolethione-inducible gene 1 protein) (D3T-inducible gene 1 protein) (DIG-1) (Leukotriene B4 12-hydroxydehydrogenase) (NAD(P)H-dependent alkenal/one oxidoreductase) (EC 1.3.1.74)	Q91YR9	4.81938	0	1
Heterogeneous nuclear ribonucleoprotein H2 (hnRNP H2) (Heterogeneous nuclear ribonucleoprotein H') (hnRNP H') [Cleaved into: Heterogeneous nuclear ribonucleoprotein H2, N-terminally processed]	P70333	4.8162	0	1
Aspartyl/asparaginyl beta-hydroxylase (EC 1.14.11.16) (Aspartate beta-hydroxylase) (ASP beta-hydroxylase) (Peptide-aspartate beta-dioxygenase)	Q8BSY0	4.81135	0	1
Hexokinase-2 (EC 2.7.1.1) (Hexokinase type II) (HK II)	O08528	4.80751	0	1
Sulfide:quinone oxidoreductase, mitochondrial (SQOR) (EC 1.8.5.8) (Sulfide quinone oxidoreductase)	Q9R112	4.7972	0	1
Coatomer subunit alpha (Alpha-coat protein) (Alpha-COP) [Cleaved into: Xenin (Xenopsin-related peptide); Proxenin]	Q8CIE6	4.79355	0	1
Annexin A11 (Annexin XI) (Annexin-11) (Calcyclin-associated annexin 50) (CAP-50)	P97384	4.79106	0	1
Peptidyl-prolyl cis-trans isomerase B (PPIase B) (EC 5.2.1.8) (CYP-S1) (Cyclophilin B) (Rotamase B) (S-cyclophilin) (SCYLP)	P24369	4.7909	0	1
Coatomer subunit gamma-2 (Gamma-2-coat protein) (Gamma-2-COP)	Q9QXK3	4.78858	0	1
Protein disulfide-isomerase (PDI) (EC 5.3.4.1) (Cellular thyroid hormone-binding protein) (Endoplasmic reticulum resident protein 59) (ER protein 59) (ERp59) (Prolyl 4-hydroxylase subunit beta) (p55)	P09103	4.77901	0	1
Peptidyl-prolyl cis-trans isomerase D (PPIase D) (EC 5.2.1.8) (40 kDa peptidyl-prolyl cis-trans isomerase) (Cyclophilin-40) (CYP-40) (Rotamase D)	Q9CR16	4.77851	0	1
Programmed cell death protein 4 (Protein MA-3) (Topoisomerase-inhibitor suppressed protein)	Q61823	4.77392	0	1
Methylmalonyl-CoA mutase, mitochondrial (MCM) (EC 5.4.99.2) (Methylmalonyl-CoA isomerase)	P16332	4.76849	0	1
Alpha-actinin-4 (Non-muscle alpha-actinin 4)	P57780	4.76636	0	1
5'-AMP-activated protein kinase subunit gamma-1 (AMPK gamma1) (AMPK subunit gamma-1) (AMPKg)	O54950	4.76112	0	1
F-actin-uncapping protein LRRC16A (CARMIL homolog) (Capping protein regulator and myosin 1 linker protein 1) (Capping protein, Arp2/3 and myosin-I linker homolog 1) (Capping protein, Arp2/3 and myosin-I linker protein 1) (CARML1) (Leucine-rich repeat-containing protein 16A)	Q6EDY6	4.75981	0	1
Aldehyde dehydrogenase family 3 member A2 (EC 1.2.1.3) (EC 1.2.1.94) (Aldehyde dehydrogenase 3) (Fatty aldehyde dehydrogenase)	P47740	4.75589	0	1
X-ray repair cross-complementing protein 5 (EC 3.6.4.-) (ATP-dependent DNA helicase 2 subunit 2) (ATP-dependent DNA helicase II 80 kDa subunit) (CTC box-binding factor 85 kDa subunit) (CTC85) (CTCBF) (DNA repair protein XRCC5) (Ku autoantigen protein p86 homolog) (Ku80) (Nuclear factor IV)	P27641	4.75556	0	1
Coatomer subunit gamma-1 (Gamma-1-coat protein) (Gamma-1-COP)	Q9QZE5	4.75149	0	1
Heat shock 70 kDa protein 4 (Heat shock 70-related protein APG-2)	Q61316	4.74807	0	1
Importin subunit beta-1 (Karyopherin subunit beta-1) (Nuclear factor p97) (Pore targeting complex 97 kDa subunit) (PTAC97) (SCG)	P70168	4.74466	0	1
BRO1 domain-containing protein BROX (BRO1 domain- and CAAX motif-containing protein)	Q8K2Q7	4.74206	0	1
Actin-related protein 10 (Actin-related protein 11)	Q9QZB7	4.74012	0	1
Coatomer subunit zeta-1 (Zeta-1-coat protein) (Zeta-1 COP)	P61924	4.7385	0	1
Ribonuclease inhibitor (Ribonuclease/angiogenin inhibitor 1)	Q91VI7	4.73219	0	1
Keratin, type I cytoskeletal 15 (Cytokeratin-15) (CK-15) (Keratin-15) (K15)	Q61414	4.73138	0	1
Serine/threonine-protein phosphatase 2B catalytic subunit alpha isoform (EC 3.1.3.16) (CAM-PRP catalytic subunit) (Calmodulin-dependent calcineurin A subunit alpha isoform) (CNA alpha)	P63328	4.72541	0	1
Glutamate--cysteine ligase catalytic subunit (EC 6.3.2.2) (GCS heavy chain) (Gamma-ECS) (Gamma-glutamylcysteine synthetase)	P97494	4.71753	0	1
Tudor domain-containing protein 5	Q5VCS6	4.71112	0	1
ATP-binding cassette sub-family E member 1 (RNase L inhibitor) (Ribonuclease 4 inhibitor) (RNS4I)	P61222	4.71082	0	1
ADP-ribosylation factor 3	P61205	4.70808	0	1
Ubiquitin-60S ribosomal protein L40 (Ubiquitin A-52 residue ribosomal protein fusion product 1) [Cleaved into: Ubiquitin; 60S ribosomal protein L40 (CEP52)]	P62984	4.70185	0	1
7-methylguanosine phosphate-specific 5'-nucleotidase (7-methylguanosine nucleotidase) (EC 3.1.3.91) (Cytosolic 5'-nucleotidase 3B) (Cytosolic 5'-nucleotidase III-like protein) (cN-III-like protein) (EC 3.1.3.5) (N(7)-methylguanylate 5'-phosphatase)	Q3UFY7	4.7001	0	1
Tumor necrosis factor alpha-induced protein 8 (TNF alpha-induced protein 8)	Q921Z5	4.69946	0	1
von Willebrand factor A domain-containing protein 5A (Loss of heterozygosity 11 chromosomal region 2 gene A protein homolog)	Q99KC8	4.69135	0	1
Elongation factor 2 (EF-2)	P58252	4.68897	0	1
Adenylyl cyclase-associated protein 1 (CAP 1)	P40124	4.68818	0	1
GrpE protein homolog 1, mitochondrial (Mt-GrpE#1)	Q99LP6	4.68644	0	1
Heterogeneous nuclear ribonucleoprotein A/B (hnRNP A/B) (CArG-binding factor-A) (CBF-A)	Q99020	4.66954	0	1
Cell division control protein 42 homolog (EC 3.6.5.2) (G25K GTP-binding protein)	P60766	4.66656	0	1
Nascent polypeptide-associated complex subunit alpha, muscle-specific form (Alpha-NAC, muscle-specific form) (skNAC)	P70670	4.66467	0	1
26S proteasome regulatory subunit 10B (26S proteasome AAA-ATPase subunit RPT4) (Proteasome 26S subunit ATPase 6) (Proteasome subunit p42)	P62334	4.66044	0	1
Endoplasmin (94 kDa glucose-regulated protein) (GRP-94) (Endoplasmic reticulum resident protein 99) (ERp99) (Heat shock protein 90 kDa beta member 1) (Polymorphic tumor rejection antigen 1) (Tumor rejection antigen gp96)	P08113	4.65574	0	1
Cysteine--tRNA ligase, cytoplasmic (EC 6.1.1.16) (Cysteinyl-tRNA synthetase) (CysRS)	Q9ER72	4.65543	0	1
Cytochrome b5	P56395	4.64887	0	1
Prostaglandin E synthase 3 (EC 5.3.99.3) (Cytosolic prostaglandin E2 synthase) (cPGES) (Hsp90 co-chaperone) (Progesterone receptor complex p23) (Sid 3177) (Telomerase-binding protein p23)	Q9R0Q7	4.64732	0	1
Astrocytic phosphoprotein PEA-15 (15 kDa phosphoprotein enriched in astrocytes)	Q62048	4.61437	0	1
Transient receptor potential cation channel subfamily M member 2 (Long transient receptor potential channel 2) (LTrpC-2) (LTrpC2) (Transient receptor potential channel 7) (TrpC7)	Q91YD4	4.60854	0	1
Pyridoxal-dependent decarboxylase domain-containing protein 1 (EC 4.1.1.-)	Q99K01	4.60731	0	1
Protein disulfide-isomerase A6 (EC 5.3.4.1) (Thioredoxin domain-containing protein 7)	Q922R8	4.5954	0	1
U4/U6.U5 tri-snRNP-associated protein 2 (Inactive ubiquitin-specific peptidase 39)	Q3TIX9	4.59449	0	1
X-ray repair cross-complementing protein 5 (EC 3.6.4.-) (ATP-dependent DNA helicase 2 subunit 2) (ATP-dependent DNA helicase II 80 kDa subunit) (CTC box-binding factor 85 kDa subunit) (CTC85) (CTCBF) (DNA repair protein XRCC5) (Ku autoantigen protein p86 homolog) (Ku80) (Nuclear factor IV)	P27641	4.5919	0	1
Hypoxia up-regulated protein 1 (GRP-170) (140 kDa Ca(2+)-binding protein) (CBP-140)	Q9JKR6	4.58947	0	1
Activated RNA polymerase II transcriptional coactivator p15 (Positive cofactor 4) (PC4) (SUB1 homolog) (Single-stranded DNA-binding protein p9) (p14)	P11031	4.5878	0	1
GTP-binding protein SAR1b	Q9CQC9	4.58582	0	1
Transmembrane 9 superfamily member 4	Q8BH24	4.58431	0	1
Protein SET (Phosphatase 2A inhibitor I2PP2A) (I-2PP2A) (Template-activating factor I) (TAF-I)	Q9EQU5	4.58203	0	1
Protein NDRG2 (N-myc downstream-regulated gene 2 protein) (Protein Ndr2)	Q9QYG0	4.57946	0	1
Tumor protein D52 (mD52)	Q62393	4.56604	0	1
60S ribosomal protein L10-like	P86048	4.55748	0	1
Stromal interaction molecule 1	P70302	4.55479	0	1
Cytoplasmic dynein 1 heavy chain 1 (Cytoplasmic dynein heavy chain 1) (Dynein heavy chain, cytosolic)	Q9JHU4	4.55224	0	1
Dimethylaniline monooxygenase [N-oxide-forming] 1 (EC 1.14.13.8) (Dimethylaniline oxidase 1) (Hepatic flavin-containing monooxygenase 1) (FMO 1)	P50285	4.54925	0	1
Non-POU domain-containing octamer-binding protein (NonO protein)	Q99K48	4.54821	0	1
Transforming protein RhoA (EC 3.6.5.2)	Q9QUI0	4.54597	0	1
Transitional endoplasmic reticulum ATPase (TER ATPase) (EC 3.6.4.6) (15S Mg(2+)-ATPase p97 subunit) (Valosin-containing protein) (VCP)	Q01853	4.54329	0	1
Ras GTPase-activating-like protein IQGAP1	Q9JKF1	4.52712	0	1
Dehydrogenase/reductase SDR family member 7 (EC 1.1.-.-) (Retinal short-chain dehydrogenase/reductase 4) (retSDR4)	Q9CXR1	4.52623	0	1
Glucosidase 2 subunit beta (80K-H protein) (Glucosidase II subunit beta) (Protein kinase C substrate 60.1 kDa protein heavy chain) (PKCSH)	O08795	4.52239	0	1
Hexokinase-2 (EC 2.7.1.1) (Hexokinase type II) (HK II)	O08528	4.52225	0	1
Protein phosphatase 1 regulatory subunit 12A (Myosin phosphatase-targeting subunit 1) (Myosin phosphatase target subunit 1)	Q9DBR7	4.5193	0	1
Heterogeneous nuclear ribonucleoprotein U (hnRNP U) (Scaffold-attachment factor A) (SAF-A)	Q8VEK3	4.51797	0	1
Ubiquitin carboxyl-terminal hydrolase isozyme L1 (UCH-L1) (EC 3.4.19.12) (Neuron cytoplasmic protein 9.5) (PGP 9.5) (PGP9.5) (Ubiquitin thioesterase L1)	Q9R0P9	4.51474	0	1
Protein disulfide-isomerase A3 (EC 5.3.4.1) (58 kDa glucose-regulated protein) (58 kDa microsomal protein) (p58) (Disulfide isomerase ER-60) (Endoplasmic reticulum resident protein 57) (ER protein 57) (ERp57) (Endoplasmic reticulum resident protein 60) (ER protein 60) (ERp60)	P27773	4.5115	0	1
Poly(rC)-binding protein 2 (Alpha-CP2) (CTBP) (CBP) (Putative heterogeneous nuclear ribonucleoprotein X) (hnRNP X)	Q61990	4.50886	0	1
Peptidyl-prolyl cis-trans isomerase FKBP2 (PPIase FKBP2) (EC 5.2.1.8) (13 kDa FK506-binding protein) (13 kDa FKBP) (FKBP-13) (FK506-binding protein 2) (FKBP-2) (Immunophilin FKBP13) (Rotamase)	P45878	4.50564	0	1
Elongin-B (EloB) (Elongin 18 kDa subunit) (RNA polymerase II transcription factor SIII subunit B) (SIII p18) (Transcription elongation factor B polypeptide 2)	P62869	4.5052	0	1
Tubulin polymerization-promoting protein family member 3	Q9CRB6	4.50227	0	1
Retinal dehydrogenase 1 (RALDH 1) (RalDH1) (EC 1.2.1.-) (EC 1.2.1.36) (ALDH-E1) (ALHDII) (Aldehyde dehydrogenase family 1 member A1) (Aldehyde dehydrogenase, cytosolic)	P24549	4.49177	0	1
Epoxide hydrolase 1 (EC 3.3.2.9) (Epoxide hydratase) (Microsomal epoxide hydrolase) (mEH)	Q9D379	4.48842	0	1
Phosphoserine aminotransferase (PSAT) (EC 2.6.1.52) (Endometrial progesterone-induced protein) (EPIP) (Phosphohydroxythreonine aminotransferase)	Q99K85	4.4877	0	1
Roundabout homolog 2	Q7TPD3	4.46975	0	1
Aldehyde dehydrogenase, dimeric NADP-preferring (EC 1.2.1.5) (Aldehyde dehydrogenase 4) (Aldehyde dehydrogenase family 3 member A1) (Dioxin-inducible aldehyde dehydrogenase 3)	P47739	4.46112	0	1
Aldehyde dehydrogenase, cytosolic 1 (EC 1.2.1.3) (ALDH class 1) (ALDH-E1) (ALHDII) (Aldehyde dehydrogenase family 1 member A7) (Aldehyde dehydrogenase phenobarbital-inducible)	O35945	4.45453	0	1
Ras-related protein Rab-1A (YPT1-related protein)	P62821	4.45124	0	1
Carboxylesterase 1D (Carboxylesterase 3) (EC 3.1.1.1) (EC 3.1.1.67) (Fatty acid ethyl ester synthase) (FAEE synthase) (Triacylglycerol hydrolase) (TGH)	Q8VCT4	4.44995	0	1
Heat shock cognate 71 kDa protein (Heat shock 70 kDa protein 8)	P63017	4.44753	0	1
Heat shock 70 kDa protein 1-like (Heat shock 70 kDa protein 1L) (Heat shock 70 kDa-like protein 1) (Spermatid-specific heat shock protein 70)	P16627	4.44482	0	1
Isoleucine--tRNA ligase, cytoplasmic (EC 6.1.1.5) (Isoleucyl-tRNA synthetase) (IRS) (IleRS)	Q8BU30	4.44339	0	1
Embigin (Teratocarcinoma glycoprotein Gp-70)	P21995	4.44269	0	1
ARF GTPase-activating protein GIT1 (ARF GAP GIT1) (G protein-coupled receptor kinase-interactor 1) (GRK-interacting protein 1)	Q68FF6	4.43586	0	1
PDZ and LIM domain protein 1 (C-terminal LIM domain protein 1) (Elfin) (LIM domain protein CLP-36)	O70400	4.43203	0	1
26S proteasome regulatory subunit 4 (P26s4) (26S proteasome AAA-ATPase subunit RPT2) (Proteasome 26S subunit ATPase 1)	P62192	4.42552	0	1
17-beta-hydroxysteroid dehydrogenase 13 (17-beta-HSD 13) (EC 1.1.-.-) (Alcohol dehydrogenase PAN1B-like) (Short-chain dehydrogenase/reductase 9)	Q8VCR2	4.42326	0	1
Ubiquitin-fold modifier 1	P61961	4.41411	0	1
Plastin-2 (65 kDa macrophage protein) (L-plastin) (Lymphocyte cytosolic protein 1) (LCP-1) (pp65)	Q61233	4.40863	0	1
Endoplasmic reticulum chaperone BiP (EC 3.6.4.10) (78 kDa glucose-regulated protein) (GRP-78) (Binding-immunoglobulin protein) (BiP) (Heat shock protein 70 family protein 5) (HSP70 family protein 5) (Heat shock protein family A member 5) (Immunoglobulin heavy chain-binding protein)	P20029	4.40066	0	1
Ras-related protein Rab-27B (EC 3.6.5.2)	Q99P58	4.39271	0	1
Ubiquitin-conjugating enzyme E2 D3 (EC 2.3.2.23) ((E3-independent) E2 ubiquitin-conjugating enzyme D3) (EC 2.3.2.24) (E2 ubiquitin-conjugating enzyme D3) (Ubiquitin carrier protein D3) (Ubiquitin-conjugating enzyme E2(17)KB 3) (Ubiquitin-conjugating enzyme E2-17 kDa 3) (Ubiquitin-protein ligase D3)	P61079	4.39271	0	1
T-complex protein 1 subunit zeta (TCP-1-zeta) (CCT-zeta-1)	P80317	4.39006	0	1
Estradiol 17-beta-dehydrogenase 11 (EC 1.1.1.62) (17-beta-hydroxysteroid dehydrogenase 11) (17-beta-HSD 11) (17bHSD11) (17betaHSD11) (17-beta-hydroxysteroid dehydrogenase XI) (17-beta-HSD XI) (17betaHSDXI) (Dehydrogenase/reductase SDR family member 8)	Q9EQ06	4.38979	0	1
Ubiquitin-conjugating enzyme E2 D1 (EC 2.3.2.23) ((E3-independent) E2 ubiquitin-conjugating enzyme D1) (EC 2.3.2.24) (E2 ubiquitin-conjugating enzyme D1) (Ubiquitin carrier protein D1) (Ubiquitin-conjugating enzyme E2(17)KB 1) (Ubiquitin-conjugating enzyme E2-17 kDa 1) (Ubiquitin-protein ligase D1)	P61080	4.38576	0	1
T-complex protein 1 subunit epsilon (TCP-1-epsilon) (CCT-epsilon)	P80316	4.38437	0	1
60S ribosomal protein L10 (Protein QM homolog) (Ribosomal protein L10)	Q6ZWV3	4.38091	0	1
Delta(3,5)-Delta(2,4)-dienoyl-CoA isomerase, mitochondrial (EC 5.3.3.-)	O35459	4.37911	0	1
Sister chromatid cohesion protein PDS5 homolog B (Androgen-induced proliferation inhibitor) (Androgen-induced prostate proliferative shutoff-associated protein AS3)	Q4VA53	4.37773	0	1
RNA-binding protein FUS (Protein pigpen)	P56959	4.37759	0	1
Vesicular integral-membrane protein VIP36 (Lectin mannose-binding 2) (Vesicular integral-membrane protein 36) (VIP36)	Q9DBH5	4.37648	0	1
26S proteasome non-ATPase regulatory subunit 2 (26S proteasome regulatory subunit RPN1) (26S proteasome regulatory subunit S2) (26S proteasome subunit p97)	Q8VDM4	4.36986	0	1
Aldehyde dehydrogenase, cytosolic 1 (EC 1.2.1.3) (ALDH class 1) (ALDH-E1) (ALHDII) (Aldehyde dehydrogenase family 1 member A7) (Aldehyde dehydrogenase phenobarbital-inducible)	O35945	4.36931	0	1
Ras-related protein Rab-14	Q91V41	4.36371	0	1
Heat shock 70 kDa protein 1-like (Heat shock 70 kDa protein 1L) (Heat shock 70 kDa-like protein 1) (Spermatid-specific heat shock protein 70)	P16627	4.35175	0	1
Glutathione S-transferase omega-1 (GSTO-1) (EC 2.5.1.18) (Glutathione S-transferase omega 1-1) (GSTO 1-1) (Glutathione-dependent dehydroascorbate reductase) (EC 1.8.5.1) (Monomethylarsonic acid reductase) (MMA(V) reductase) (EC 1.20.4.2) (S-(Phenacyl)glutathione reductase) (SPG-R) (p28)	O09131	4.31962	0	1
Pro-cathepsin H (Cathepsin B3) (Cathepsin BA) [Cleaved into: Cathepsin H mini chain; Cathepsin H (EC 3.4.22.16); Cathepsin H heavy chain; Cathepsin H light chain]	P49935	4.31895	0	1
Myosin-10 (Cellular myosin heavy chain, type B) (Myosin heavy chain 10) (Myosin heavy chain, non-muscle IIb) (Non-muscle myosin heavy chain B) (NMMHC-B) (Non-muscle myosin heavy chain IIb) (NMMHC II-b) (NMMHC-IIB)	Q61879	4.31854	0	1
Heterogeneous nuclear ribonucleoprotein U-like protein 2 (MLF1-associated nuclear protein)	Q00PI9	4.31424	0	1
Spectrin beta chain, erythrocytic (Beta-I spectrin)	P15508	4.31317	0	1
Translocon-associated protein subunit delta (TRAP-delta) (Signal sequence receptor subunit delta) (SSR-delta)	Q62186	4.31317	0	1
Coatomer subunit beta' (Beta'-coat protein) (Beta'-COP) (p102)	O55029	4.31317	0	1
PDZ and LIM domain protein 4 (LIM protein RIL) (Reversion-induced LIM protein)	P70271	4.31169	0	1
ATP-dependent RNA helicase A (EC 3.6.4.13) (DEAH box protein 9) (mHEL-5) (Nuclear DNA helicase II) (NDH II) (RNA helicase A) (RHA)	O70133	4.30486	0	1
Mitochondrial amidoxime reducing component 2 (mARC2) (EC 1.7.-.-) (Molybdenum cofactor sulfurase C-terminal domain-containing protein 2) (MOSC domain-containing protein 2) (Moco sulfurase C-terminal domain-containing protein 2)	Q922Q1	4.30379	0	1
Thrombospondin-1 (Glycoprotein G)	P35441	4.30166	0	1
26S proteasome regulatory subunit 6A (26S proteasome AAA-ATPase subunit RPT5) (Proteasome 26S subunit ATPase 3) (Tat-binding protein 1) (TBP-1)	O88685	4.30019	0	1
Keratin, type I cytoskeletal 13 (47 kDa cytokeratin) (Cytokeratin-13) (CK-13) (Keratin-13) (K13)	P08730	4.29966	0	1
Transgelin-2 (SM22-beta)	Q9WVA4	4.29379	0	1
Splicing factor U2AF 26 kDa subunit (U2 auxiliary factor 26) (U2 small nuclear RNA auxiliary factor 1-like protein 4) (U2AF1-like 4)	Q8BGJ9	4.2906	0	1
Signal peptidase complex subunit 2 (EC 3.4.-.-) (Microsomal signal peptidase 25 kDa subunit) (SPase 25 kDa subunit)	Q9CYN2	4.28745	0	1
Plastin-2 (65 kDa macrophage protein) (L-plastin) (Lymphocyte cytosolic protein 1) (LCP-1) (pp65)	Q61233	4.28425	0	1
AP-1 complex subunit gamma-1 (Adaptor protein complex AP-1 subunit gamma-1) (Adaptor-related protein complex 1 subunit gamma-1) (Clathrin assembly protein complex 1 gamma-1 large chain) (Gamma-adaptin) (Gamma1-adaptin) (Golgi adaptor HA1/AP1 adaptin subunit gamma-1)	P22892	4.27974	0	1
Lupus La protein homolog (La autoantigen homolog) (La ribonucleoprotein)	P32067	4.27236	0	1
Dynamin-1 (EC 3.6.5.5)	P39053	4.26736	0	1
Acyl-coenzyme A synthetase ACSM1, mitochondrial (EC 6.2.1.2) (Acyl-CoA synthetase medium-chain family member 1) (Benzoate--CoA ligase) (EC 6.2.1.25) (Butyrate--CoA ligase 1) (Butyryl-coenzyme A synthetase 1) (Lipoate-activating enzyme) (Middle-chain acyl-CoA synthetase 1)	Q91VA0	4.26716	0	1
DnaJ homolog subfamily A member 2 (mDj3)	Q9QYJ0	4.26684	0	1
Major vault protein (MVP)	Q9EQK5	4.26395	0	1
T-complex protein 1 subunit gamma (TCP-1-gamma) (CCT-gamma) (Matricin) (mTRiC-P5)	P80318	4.26355	0	1
RNA-binding protein 3 (RNA-binding motif protein 3)	O89086	4.26316	0	1
D-3-phosphoglycerate dehydrogenase (3-PGDH) (EC 1.1.1.95) (A10)	Q61753	4.26067	0	1
Myotrophin (Granule cell differentiation protein) (Protein V-1)	P62774	4.25439	0	1
Transmembrane protein 43 (Protein LUMA)	Q9DBS1	4.25335	0	1
Heat shock-related 70 kDa protein 2 (Heat shock protein 70.2)	P17156	4.24592	0	1
Epidermal growth factor receptor kinase substrate 8-like protein 2 (EPS8-like protein 2) (Epidermal growth factor receptor pathway substrate 8-related protein 2) (EPS8-related protein 2)	Q99K30	4.24138	0	1
Anterior gradient protein 2 homolog (AG-2) (mAG-2) (Protein Gob-4) (Secreted cement gland protein XAG-2 homolog)	O88312	4.23827	0	1
Protein S100-A11 (Calgizzarin) (Endothelial monocyte-activating polypeptide) (EMAP) (Protein S100-C) (S100 calcium-binding protein A11)	P50543	4.23141	0	1
Heat shock factor-binding protein 1	Q9CQZ1	4.22406	0	1
Serine--tRNA ligase, cytoplasmic (EC 6.1.1.11) (Seryl-tRNA synthetase) (SerRS) (Seryl-tRNA(Ser/Sec) synthetase)	P26638	4.22007	0	1
Acidic leucine-rich nuclear phosphoprotein 32 family member E (Cerebellar postnatal development protein 1) (LANP-like protein) (LANP-L)	P97822	4.21648	0	1
Galectin-3 (Gal-3) (35 kDa lectin) (Carbohydrate-binding protein 35) (CBP 35) (Galactose-specific lectin 3) (IgE-binding protein) (L-34 galactoside-binding lectin) (Laminin-binding protein) (Lectin L-29) (Mac-2 antigen)	P16110	4.20701	0	1
Ras-related protein Rab-11B	P46638	4.20484	0	1
WD repeat-containing protein 61 (Meiotic recombination REC14 protein homolog) [Cleaved into: WD repeat-containing protein 61, N-terminally processed]	Q9ERF3	4.19898	0	1
V-type proton ATPase catalytic subunit A (V-ATPase subunit A) (EC 7.1.2.2) (V-ATPase 69 kDa subunit) (Vacuolar proton pump subunit alpha)	P50516	4.1972	0	1
Eukaryotic translation initiation factor 1A (eIF-1A) (Eukaryotic translation initiation factor 4C) (eIF-4C)	Q60872	4.19416	0	1
Peroxisomal coenzyme A diphosphatase NUDT7 (EC 3.6.1.-) (Nucleoside diphosphate-linked moiety X motif 7) (Nudix motif 7)	Q99P30	4.18176	0	1
T-complex protein 1 subunit beta (TCP-1-beta) (CCT-beta)	P80314	4.15917	0	1
Vacuolar protein sorting-associated protein 26A (H<beta>58 protein) (H beta 58) (Vesicle protein sorting 26A) (mVPS26)	P40336	4.15406	0	1
T-complex protein 1 subunit alpha (TCP-1-alpha) (CCT-alpha) (Tailless complex polypeptide 1A) (TCP-1-A) (Tailless complex polypeptide 1B) (TCP-1-B)	P11983	4.14959	0	1
T-complex protein 1 subunit eta (TCP-1-eta) (CCT-eta)	P80313	4.14128	0	1
Conserved oligomeric Golgi complex subunit 3 (COG complex subunit 3) (Component of oligomeric Golgi complex 3)	Q8CI04	4.13202	0	1
Aldehyde dehydrogenase, mitochondrial (EC 1.2.1.3) (AHD-M1) (ALDH class 2) (ALDH-E2) (ALDHI)	P47738	4.13104	0	1
N-alpha-acetyltransferase 25, NatB auxiliary subunit (Mitochondrial distribution and morphology protein 20) (N-terminal acetyltransferase B complex subunit MDM20) (NatB complex subunit MDM20) (N-terminal acetyltransferase B complex subunit NAA25)	Q8BWZ3	4.12919	0	1
Ezrin (Cytovillin) (Villin-2) (p81)	P26040	4.12379	0	1
Serine/threonine-protein phosphatase 2B catalytic subunit beta isoform (EC 3.1.3.16) (CAM-PRP catalytic subunit) (Calmodulin-dependent calcineurin A subunit beta isoform) (CNA beta)	P48453	4.11718	0	1
Heterogeneous nuclear ribonucleoprotein H (hnRNP H) [Cleaved into: Heterogeneous nuclear ribonucleoprotein H, N-terminally processed]	O35737	4.11351	0	1
Chloride intracellular channel protein 1 (Nuclear chloride ion channel 27) (NCC27)	Q9Z1Q5	4.10001	0	1
Hsc70-interacting protein (Hip) (Protein FAM10A1) (Protein ST13 homolog)	Q99L47	4.0925	0	1
26S proteasome non-ATPase regulatory subunit 8 (26S proteasome regulatory subunit RPN12) (26S proteasome regulatory subunit S14)	Q9CX56	4.07422	0	1
Thioredoxin domain-containing protein 5 (Endoplasmic reticulum resident protein 46) (ER protein 46) (ERp46) (Plasma cell-specific thioredoxin-related protein) (PC-TRP) (Thioredoxin-like protein p46)	Q91W90	4.06968	0	1
Rho GTPase-activating protein 1 (Rho-type GTPase-activating protein 1)	Q5FWK3	4.06669	0	1
Serine/threonine-protein kinase 26 (EC 2.7.11.1) (Mammalian STE20-like protein kinase 4) (MST-4) (STE20-like kinase MST4) (Serine/threonine-protein kinase MST4)	Q99JT2	4.06109	0	1
Twinfilin-1 (Protein A6)	Q91YR1	4.04109	0	1
Very-long-chain 3-oxoacyl-CoA reductase (EC 1.1.1.330) (17-beta-hydroxysteroid dehydrogenase 12) (17-beta-HSD 12) (3-ketoacyl-CoA reductase) (KAR) (Estradiol 17-beta-dehydrogenase 12) (EC 1.1.1.62) (KIK-I)	O70503	4.04014	0	1
Nucleolin (Protein C23)	P09405	4.03755	0	1
Protein FAM98A	Q3TJZ6	4.03216	0	1
ATP-citrate synthase (EC 2.3.3.8) (ATP-citrate (pro-S-)-lyase) (Citrate cleavage enzyme)	Q91V92	4.0318	0	1
Chloride intracellular channel protein 4 (mc3s5/mtCLIC)	Q9QYB1	4.02852	0	1
Rho GTPase-activating protein 17 (Neuron-associated developmentally-regulated protein) (Nadrin) (Rho-type GTPase-activating protein 17)	Q3UIA2	4.02829	0	1
Phosphatidylinositol-binding clathrin assembly protein (Clathrin assembly lymphoid myeloid leukemia) (CALM)	Q7M6Y3	4.02583	0	1
A-kinase anchor protein 1, mitochondrial (Dual specificity A-kinase-anchoring protein 1) (D-AKAP-1) (Protein kinase A-anchoring protein 1) (PRKA1) (Spermatid A-kinase anchor protein) (S-AKAP)	O08715	4.02525	0	1
Serum paraoxonase/arylesterase 1 (PON 1) (EC 3.1.1.2) (EC 3.1.1.81) (EC 3.1.8.1) (Aromatic esterase 1) (A-esterase 1) (Serum aryldialkylphosphatase 1)	P52430	4.02431	0	1
Glutathione S-transferase omega-1 (GSTO-1) (EC 2.5.1.18) (Glutathione S-transferase omega 1-1) (GSTO 1-1) (Glutathione-dependent dehydroascorbate reductase) (EC 1.8.5.1) (Monomethylarsonic acid reductase) (MMA(V) reductase) (EC 1.20.4.2) (S-(Phenacyl)glutathione reductase) (SPG-R) (p28)	O09131	4.01894	0	1
Heat shock 70 kDa protein 4L (Heat shock 70-related protein APG-1) (Osmotic stress protein 94)	P48722	4.01336	0	1
Protein LYRIC (3D3/LYRIC) (Lysine-rich CEACAM1 co-isolated protein) (Metadherin) (Metastasis adhesion protein)	Q80WJ7	4.0122	0	1
Splicing factor 3B subunit 4	Q8QZY9	4.01197	0	1
Coatomer subunit epsilon (Epsilon-coat protein) (Epsilon-COP)	O89079	4.00131	0	1
cAMP-dependent protein kinase type II-beta regulatory subunit	P31324	3.99635	0	1
Ferritin heavy chain (Ferritin H subunit) (EC 1.16.3.1) [Cleaved into: Ferritin heavy chain, N-terminally processed]	P09528	3.99624	0	1
Podocan	Q7TQ62	3.99555	0	1
Ras-related protein Ral-A (EC 3.6.5.2)	P63321	3.99429	0	1
Calnexin	P35564	3.98934	0	1
Eukaryotic translation initiation factor 3 subunit H (eIF3h) (Eukaryotic translation initiation factor 3 subunit 3) (eIF-3-gamma) (eIF3 p40 subunit)	Q91WK2	3.9867	0	1
Serine/threonine-protein phosphatase PP1-beta catalytic subunit (PP-1B) (EC 3.1.3.16) (EC 3.1.3.53)	P62141	3.98612	0	1
Myosin-9 (Cellular myosin heavy chain, type A) (Myosin heavy chain 9) (Myosin heavy chain, non-muscle IIa) (Non-muscle myosin heavy chain A) (NMMHC-A) (Non-muscle myosin heavy chain IIa) (NMMHC II-a) (NMMHC-IIA)	Q8VDD5	3.98212	0	1
Serine-threonine kinase receptor-associated protein (UNR-interacting protein)	Q9Z1Z2	3.98098	0	1
Collagen alpha-1(XXVIII) chain	Q2UY11	3.98006	0	1
Leucine--tRNA ligase, cytoplasmic (EC 6.1.1.4) (Leucyl-tRNA synthetase) (LeuRS)	Q8BMJ2	3.97641	0	1
Spectrin beta chain, non-erythrocytic 1 (Beta-II spectrin) (Embryonic liver fodrin) (Fodrin beta chain)	Q62261	3.96639	0	1
Protein Dr1 (Down-regulator of transcription 1) (Negative cofactor 2-beta) (NC2-beta) (TATA-binding protein-associated phosphoprotein)	Q91WV0	3.95677	0	1
Heat shock protein HSP 90-alpha (Heat shock 86 kDa) (HSP 86) (HSP86) (Tumor-specific transplantation 86 kDa antigen) (TSTA)	P07901	3.95643	0	1
Serine/threonine-protein phosphatase 2A 56 kDa regulatory subunit gamma isoform (PP2A B subunit isoform B'-alpha-3) (PP2A B subunit isoform B'-gamma) (PP2A B subunit isoform B56-gamma) (PP2A B subunit isoform PR61-gamma) (PP2A B subunit isoform R5-gamma)	Q60996	3.95632	0	1
V-type proton ATPase subunit B, brain isoform (V-ATPase subunit B 2) (Endomembrane proton pump 58 kDa subunit) (Vacuolar proton pump subunit B 2)	P62814	3.95576	0	1
Translationally-controlled tumor protein (TCTP) (21 kDa polypeptide) (p21) (p23)	P63028	3.94854	0	1
Tyrosine-protein phosphatase non-receptor type 23 (EC 3.1.3.48)	Q6PB44	3.94506	0	1
Ferritin light chain 1 (Ferritin L subunit 1)	P29391	3.93108	0	1
Dimethylaniline monooxygenase [N-oxide-forming] 2 (EC 1.14.13.8) (Dimethylaniline oxidase 2) (Pulmonary flavin-containing monooxygenase 2) (FMO 2)	Q8K2I3	3.91941	0	1
26S proteasome non-ATPase regulatory subunit 11 (26S proteasome regulatory subunit RPN6) (26S proteasome regulatory subunit S9) (26S proteasome regulatory subunit p44.5)	Q8BG32	3.91919	0	1
Importin subunit alpha-4 (Importin alpha Q2) (Qip2) (Karyopherin subunit alpha-3)	O35344	3.90803	0	1
Mitogen-activated protein kinase 14 (MAP kinase 14) (MAPK 14) (EC 2.7.11.24) (CRK1) (Mitogen-activated protein kinase p38 alpha) (MAP kinase p38 alpha)	P47811	3.90341	0	1
Dimethylaniline monooxygenase [N-oxide-forming] 3 (EC 1.14.13.8) (EC 1.14.14.73) (Dimethylaniline oxidase 3) (Hepatic flavin-containing monooxygenase 3) (FMO 3) (Trimethylamine monooxygenase) (EC 1.14.13.148)	P97501	3.89419	0	1
Eukaryotic translation initiation factor 2 subunit 3, X-linked (EC 3.6.5.3) (Eukaryotic translation initiation factor 2 subunit gamma, X-linked) (eIF-2-gamma X)	Q9Z0N1	3.88688	0	1
Dynamin-1 (EC 3.6.5.5)	P39053	3.88655	0	1
Protein arginine N-methyltransferase 1 (EC 2.1.1.319) (Histone-arginine N-methyltransferase PRMT1)	Q9JIF0	3.88644	0	1
T-complex protein 1 subunit theta (TCP-1-theta) (CCT-theta)	P42932	3.8679	0	1
Hippocalcin-like protein 1 (Neural visinin-like protein 3) (NVL-3) (NVP-3) (Visinin-like protein 3) (VILIP-3)	P62748	3.85125	0	1
Membrane-associated progesterone receptor component 1 (mPR)	O55022	3.84217	0	1
Beta-1,4-galactosyltransferase 1 (Beta-1,4-GalTase 1) (Beta4Gal-T1) (b4Gal-T1) (EC 2.4.1.-) (Beta-N-acetylglucosaminyl-glycolipid beta-1,4-galactosyltransferase) (Beta-N-acetylglucosaminylglycopeptide beta-1,4-galactosyltransferase) (EC 2.4.1.38) (Lactose synthase A protein) (EC 2.4.1.22) (N-acetyllactosamine synthase) (EC 2.4.1.90) (Nal synthase) (Neolactotriaosylceramide beta-1,4-galactosyltran…	P15535	3.83973	0	1
ADP-ribosylation factor-like protein 8A (ADP-ribosylation factor-like protein 10B) (Novel small G protein indispensable for equal chromosome segregation 2)	Q8VEH3	3.82743	0	1
Keratin, type II cytoskeletal 4 (Cytokeratin-4) (CK-4) (Cytoskeletal 57 kDa keratin) (Keratin-4) (K4) (Type-II keratin Kb4)	P07744	3.81458	0	1
Glutathione peroxidase 3 (GPx-3) (GSHPx-3) (EC 1.11.1.9) (Plasma glutathione peroxidase) (GPx-P) (GSHPx-P)	P46412	3.81269	0	1
Acyl-coenzyme A thioesterase 11 (Acyl-CoA thioesterase 11) (EC 3.1.2.-) (Acyl-CoA thioester hydrolase 11) (Adipose-associated thioesterase) (Brown fat-inducible thioesterase) (BFIT) (Palmitoyl-coenzyme A thioesterase) (EC 3.1.2.2)	Q8VHQ9	3.80474	0	1
Nucleosome assembly protein 1-like 4	Q78ZA7	3.80349	0	1
Kinesin-like protein KIF17 (MmKIF17)	Q99PW8	3.80317	0	1
Ceruloplasmin (EC 1.16.3.1) (Ferroxidase)	Q61147	3.80286	0	1
Myosin light polypeptide 6 (17 kDa myosin light chain) (LC17) (Myosin light chain 3) (MLC-3) (Myosin light chain alkali 3) (Myosin light chain A3) (Smooth muscle and nonmuscle myosin light chain alkali 6)	Q60605	3.7936	0	1
ADP-ribosylation factor 4	P61750	3.78842	0	1
Translocon-associated protein subunit alpha (TRAP-alpha) (Signal sequence receptor subunit alpha) (SSR-alpha)	Q9CY50	3.7817	0	1
ARF GTPase-activating protein GIT2 (ARF GAP GIT2) (Cool-interacting tyrosine-phosphorylated protein 2) (CAT-2) (CAT2) (G protein-coupled receptor kinase-interactor 2) (GRK-interacting protein 2)	Q9JLQ2	3.77819	0	1
Glucose-6-phosphate 1-dehydrogenase X (G6PD) (EC 1.1.1.49)	Q00612	3.77778	0	1
Eukaryotic translation initiation factor 3 subunit J-A (eIF3j-A) (Eukaryotic translation initiation factor 3 subunit 1-A) (eIF-3-alpha-A) (eIF3 p35)	Q3UGC7	3.77336	0	1
Coatomer subunit delta (Archain) (Delta-coat protein) (Delta-COP)	Q5XJY5	3.77141	0	1
Protein dpy-30 homolog (Dpy-30-like protein) (Dpy-30L)	Q99LT0	3.74796	0	1
Cleavage and polyadenylation specificity factor subunit 7	Q8BTV2	3.74371	0	1
Target of Myb protein 1	O88746	3.74249	0	1
Elongation factor G, mitochondrial (EF-Gmt) (Elongation factor G 1, mitochondrial) (mEF-G 1) (Elongation factor G1)	Q8K0D5	3.73866	0	1
Y-box-binding protein 1 (YB-1) (CCAAT-binding transcription factor I subunit A) (CBF-A) (DNA-binding protein B) (DBPB) (Enhancer factor I subunit A) (EFI-A) (Nuclease-sensitive element-binding protein 1) (Y-box transcription factor)	P62960	3.7265	0	1
Protein argonaute-4 (Argonaute4) (mAgo4) (Argonaute RISC catalytic component 4) (Eukaryotic translation initiation factor 2C 4) (eIF-2C 4) (eIF2C 4) (Piwi/argonaute family protein meIF2C4)	Q8CJF8	3.7234	0	1
Septin-9 (SL3-3 integration site 1 protein)	Q80UG5	3.7189	0	1
Copine-3 (Copine III)	Q8BT60	3.70469	0	1
Calcium-regulated heat stable protein 1 (Calcium-regulated heat-stable protein of 24 kDa) (CRHSP-24)	Q9CR86	3.69866	0	1
Annexin A1 (Annexin I) (Annexin-1) (Calpactin II) (Calpactin-2) (Chromobindin-9) (Lipocortin I) (Phospholipase A2 inhibitory protein) (p35)	P10107	3.69432	0	1
DnaJ homolog subfamily B member 4	Q9D832	3.68108	0	1
Delta-1-pyrroline-5-carboxylate synthase (P5CS) (Aldehyde dehydrogenase family 18 member A1) [Includes: Glutamate 5-kinase (GK) (EC 2.7.2.11) (Gamma-glutamyl kinase); Gamma-glutamyl phosphate reductase (GPR) (EC 1.2.1.41) (Glutamate-5-semialdehyde dehydrogenase) (Glutamyl-gamma-semialdehyde dehydrogenase)]	Q9Z110	3.68098	0	1
Endoplasmin (94 kDa glucose-regulated protein) (GRP-94) (Endoplasmic reticulum resident protein 99) (ERp99) (Heat shock protein 90 kDa beta member 1) (Polymorphic tumor rejection antigen 1) (Tumor rejection antigen gp96)	P08113	3.68039	0	1
Sorting nexin-3 (SDP3 protein)	O70492	3.67961	0	1
Translation initiation factor eIF-2B subunit alpha (eIF-2B GDP-GTP exchange factor subunit alpha)	Q99LC8	3.67123	0	1
Nck-associated protein 1 (NAP 1) (Brain protein H19) (MH19) (Membrane-associated protein HEM-2) (p125Nap1)	P28660	3.6711	0	1
Multifunctional protein ADE2 [Includes: Phosphoribosylaminoimidazole-succinocarboxamide synthase (EC 6.3.2.6) (SAICAR synthetase); Phosphoribosylaminoimidazole carboxylase (EC 4.1.1.21) (AIR carboxylase) (AIRC)]	Q9DCL9	3.67065	0	1
Transient receptor potential cation channel subfamily V member 3 (TrpV3)	Q8K424	3.66872	0	1
AP-3 complex subunit delta-1 (AP-3 complex subunit delta) (Adaptor-related protein complex 3 subunit delta-1) (Delta-adaptin) (mBLVR1)	O54774	3.66038	0	1
Decorin (Bone proteoglycan II) (PG-S2) (PG40)	P28654	3.65758	0	1
Protein kinase C and casein kinase substrate in neurons protein 2 (Syndapin-2) (Syndapin-II) (SdpII)	Q9WVE8	3.65526	0	1
Chondroadherin (Cartilage leucine-rich protein)	O55226	3.6517	0	1
Hemopexin	Q91X72	3.64335	0	1
Eukaryotic initiation factor 4A-I (eIF-4A-I) (eIF4A-I) (EC 3.6.4.13) (ATP-dependent RNA helicase eIF4A-1)	P60843	3.64258	0	1
Twinfilin-2 (A6-related protein) (mA6RP) (Twinfilin-1-like protein)	Q9Z0P5	3.64144	0	1
NADPH--cytochrome P450 reductase (CPR) (P450R) (EC 1.6.2.4)	P37040	3.64077	0	1
Formin-like protein 2 (Protein Man)	A2APV2	3.62288	0	1
Proteasome adapter and scaffold protein ECM29 (Proteasome-associated protein ECM29 homolog)	Q6PDI5	3.6078	0	1
Heterogeneous nuclear ribonucleoprotein K (hnRNP K)	P61979	3.60301	0	1
Eukaryotic translation initiation factor 4H (eIF-4H) (Williams-Beuren syndrome chromosomal region 1 protein homolog)	Q9WUK2	3.60095	0	1
SUMO-conjugating enzyme UBC9 (EC 2.3.2.-) (RING-type E3 SUMO transferase UBC9) (SUMO-protein ligase) (Ubiquitin carrier protein 9) (mUBC9) (Ubiquitin carrier protein I) (Ubiquitin-conjugating enzyme E2 I) (Ubiquitin-protein ligase I)	P63280	3.60011	0	1
Kinectin	Q61595	3.59404	0	1
Albumin	P07724	3.59367	0	1
Mitogen-activated protein kinase 1 (MAP kinase 1) (MAPK 1) (EC 2.7.11.24) (ERT1) (Extracellular signal-regulated kinase 2) (ERK-2) (MAP kinase isoform p42) (p42-MAPK) (Mitogen-activated protein kinase 2) (MAP kinase 2) (MAPK 2)	P63085	3.58977	0	1
Bifunctional 3'-phosphoadenosine 5'-phosphosulfate synthase 2 (PAPS synthase 2) (PAPSS 2) (Sulfurylase kinase 2) (SK 2) (SK2) [Includes: Sulfate adenylyltransferase (EC 2.7.7.4) (ATP-sulfurylase) (Sulfate adenylate transferase) (SAT); Adenylyl-sulfate kinase (EC 2.7.1.25) (3'-phosphoadenosine-5'-phosphosulfate synthase) (APS kinase) (Adenosine-5'-phosphosulfate 3'-phosphotransferase) (Adenylylsul…	O88428	3.58948	0	1
Charged multivesicular body protein 4b (Chromatin-modifying protein 4b) (CHMP4b)	Q9D8B3	3.5779	0	1
Non-specific lipid-transfer protein (NSL-TP) (EC 2.3.1.176) (Propanoyl-CoA C-acyltransferase) (SCP-chi) (SCPX) (Sterol carrier protein 2) (SCP-2) (Sterol carrier protein X) (SCP-X)	P32020	3.57726	0	1
Glycylpeptide N-tetradecanoyltransferase 1 (EC 2.3.1.97) (Myristoyl-CoA:protein N-myristoyltransferase 1) (NMT 1) (Type I N-myristoyltransferase) (Peptide N-myristoyltransferase 1)	O70310	3.56475	0	1
26S proteasome regulatory subunit 6B (26S proteasome AAA-ATPase subunit RPT3) (CIP21) (MB67-interacting protein) (MIP224) (Proteasome 26S subunit ATPase 4) (Tat-binding protein 7) (TBP-7)	P54775	3.56392	0	1
Myosin-14 (Myosin heavy chain 14) (Myosin heavy chain, non-muscle IIc) (Non-muscle myosin heavy chain IIc) (NMHC II-C)	Q6URW6	3.56026	0	1
Nucleobindin-2 (DNA-binding protein NEFA) (Prepronesfatin) [Cleaved into: Nesfatin-1]	P81117	3.55287	0	1
Polyadenylate-binding protein 2 (PABP-2) (Poly(A)-binding protein 2) (Nuclear poly(A)-binding protein 1) (Poly(A)-binding protein II) (PABII) (Polyadenylate-binding nuclear protein 1)	Q8CCS6	3.5526	0	1
Protein Niban 2 (Meg-3) (Niban-like protein 1) (Protein FAM129B)	Q8R1F1	3.55132	0	1
KH domain-containing, RNA-binding, signal transduction-associated protein 1 (GAP-associated tyrosine phosphoprotein p62) (Src-associated in mitosis 68 kDa protein) (Sam68) (p21 Ras GTPase-activating protein-associated p62) (p68)	Q60749	3.55041	0	1
STE20-like serine/threonine-protein kinase (STE20-like kinase) (mSLK) (EC 2.7.11.1) (Etk4) (STE20-related kinase SMAK) (STE20-related serine/threonine-protein kinase) (STE20-related kinase) (Serine/threonine-protein kinase 2)	O54988	3.54506	0	1
Vacuolar protein sorting-associated protein 4A (EC 3.6.4.6)	Q8VEJ9	3.54433	0	1
eIF-2-alpha kinase activator GCN1 (GCN1 eIF-2-alpha kinase activator homolog) (GCN1-like protein 1) (General control of amino-acid synthesis 1-like protein 1) (Translational activator GCN1)	E9PVA8	3.538	0	1
Importin-5 (Imp5) (Importin subunit beta-3) (Karyopherin beta-3) (Ran-binding protein 5) (RanBP5)	Q8BKC5	3.52567	0	1
Sec1 family domain-containing protein 1 (Syntaxin-binding protein 1-like 2)	Q8BRF7	3.52236	0	1
Pyrroline-5-carboxylate reductase 1, mitochondrial (P5C reductase 1) (P5CR 1) (EC 1.5.1.2)	Q922W5	3.51843	0	1
Serine/threonine-protein phosphatase PP1-alpha catalytic subunit (PP-1A) (EC 3.1.3.16)	P62137	3.5153	0	1
Tubulin-folding cofactor B (Cytoskeleton-associated protein 1) (Cytoskeleton-associated protein CKAPI) (Tubulin-specific chaperone B)	Q9D1E6	3.48639	0	1
CD166 antigen (Activated leukocyte cell adhesion molecule) (BEN) (Protein DM-GRASP) (CD antigen CD166)	Q61490	3.48501	0	1
Platelet-activating factor acetylhydrolase IB subunit beta (Lissencephaly-1 protein) (LIS-1) (PAF acetylhydrolase 45 kDa subunit) (PAF-AH 45 kDa subunit) (PAF-AH alpha) (PAFAH alpha)	P63005	3.47782	0	1
Poly(rC)-binding protein 1 (Alpha-CP1) (Heterogeneous nuclear ribonucleoprotein E1) (hnRNP E1)	P60335	3.47294	0	1
Aldehyde oxidase 3 (EC 1.2.3.1) (Aldehyde oxidase homolog 1) (Azaheterocycle hydroxylase 3) (EC 1.17.3.-)	G3X982	3.47286	0	1
Protein piccolo (Aczonin) (Brain-derived HLMN protein) (Multidomain presynaptic cytomatrix protein)	Q9QYX7	3.46644	0	1
GTP-binding protein SAR1a	P36536	3.45649	0	1
Ragulator complex protein LAMTOR3 (Late endosomal/lysosomal adaptor and MAPK and MTOR activator 3) (MEK-binding partner 1) (Mp1) (Mitogen-activated protein kinase kinase 1-interacting protein 1) (Mitogen-activated protein kinase scaffold protein 1)	O88653	3.45451	0	1
S-phase kinase-associated protein 1 (Cyclin-A/CDK2-associated protein p19) (S-phase kinase-associated protein 1A) (p19A) (p19skp1)	Q9WTX5	3.44875	0	1
Cathepsin D (EC 3.4.23.5)	P18242	3.44045	0	1
Retinoid-inducible serine carboxypeptidase (EC 3.4.16.-) (Serine carboxypeptidase 1)	Q920A5	3.43125	0	1
Heat shock protein HSP 90-beta (Heat shock 84 kDa) (HSP 84) (HSP84) (Tumor-specific transplantation 84 kDa antigen) (TSTA)	P11499	3.42557	0	1
Eukaryotic initiation factor 4A-II (eIF-4A-II) (eIF4A-II) (EC 3.6.4.13) (ATP-dependent RNA helicase eIF4A-2)	P10630	3.42219	0	1
Adenylosuccinate synthetase isozyme 2 (AMPSase 2) (AdSS 2) (EC 6.3.4.4) (Adenylosuccinate synthetase, acidic isozyme) (Adenylosuccinate synthetase, liver isozyme) (L-type adenylosuccinate synthetase) (IMP--aspartate ligase 2)	P46664	3.40563	0	1
Heat shock protein HSP 90-alpha (Heat shock 86 kDa) (HSP 86) (HSP86) (Tumor-specific transplantation 86 kDa antigen) (TSTA)	P07901	3.39429	0	1
Microtubule-associated protein 4 (MAP-4)	P27546	3.39055	0	1
Ezrin (Cytovillin) (Villin-2) (p81)	P26040	3.38831	0	1
26S proteasome non-ATPase regulatory subunit 4 (26S proteasome regulatory subunit RPN10) (26S proteasome regulatory subunit S5A) (Multiubiquitin chain-binding protein)	O35226	3.38079	0	1
Cyclic nucleotide-binding domain-containing protein 2 (Cyclic nucleotide receptor involved in sperm function)	Q9D5U8	3.36913	0	1
Intraflagellar transport protein 20 homolog (mIFT20)	Q61025	3.36464	0	1
Eukaryotic initiation factor 4A-III (eIF-4A-III) (eIF4A-III) (EC 3.6.4.13) (ATP-dependent RNA helicase DDX48) (ATP-dependent RNA helicase eIF4A-3) (DEAD box protein 48) (Eukaryotic translation initiation factor 4A isoform 3) [Cleaved into: Eukaryotic initiation factor 4A-III, N-terminally processed]	Q91VC3	3.36031	0	1
Ezrin (Cytovillin) (Villin-2) (p81)	P26040	3.35797	0	1
Activator of 90 kDa heat shock protein ATPase homolog 1 (AHA1)	Q8BK64	3.35616	0	1
Peptidyl-prolyl cis-trans isomerase C (PPIase C) (EC 5.2.1.8) (Cyclophilin C) (Rotamase C)	P30412	3.34031	0	1
ADP-ribosylation factor-like protein 1	P61211	3.33076	0	1
Heterogeneous nuclear ribonucleoprotein F (hnRNP F) [Cleaved into: Heterogeneous nuclear ribonucleoprotein F, N-terminally processed]	Q9Z2X1	3.32764	0	1
Alanine--tRNA ligase, cytoplasmic (EC 6.1.1.7) (Alanyl-tRNA synthetase) (AlaRS) (Protein sticky) (Sti)	Q8BGQ7	3.3262	0	1
Prolyl 4-hydroxylase subunit alpha-1 (4-PH alpha-1) (EC 1.14.11.2) (Procollagen-proline,2-oxoglutarate-4-dioxygenase subunit alpha-1)	Q60715	3.3258	0	1
Plasminogen activator inhibitor 1 RNA-binding protein (PAI1 RNA-binding protein 1) (PAI-RBP1) (SERPINE1 mRNA-binding protein 1)	Q9CY58	3.3223	0	1
Ubiquitin carboxyl-terminal hydrolase 15 (EC 3.4.19.12) (Deubiquitinating enzyme 15) (Ubiquitin thioesterase 15) (Ubiquitin-specific-processing protease 15)	Q8R5H1	3.31008	0	1
FAS-associated factor 1	P54731	3.30227	0	1
14-3-3 protein sigma (Stratifin)	O70456	3.28802	0	1
Acetyl-CoA carboxylase 2 (EC 6.4.1.2) (ACC-beta)	E9Q4Z2	3.28662	0	1
Golgi phosphoprotein 3 (Coat protein GPP34)	Q9CRA5	3.28358	0	1
Alanyl-tRNA editing protein Aarsd1 (Alanyl-tRNA deacylase alaX) (AlaX) (AlaXp-II) (Alanyl-tRNA synthetase domain-containing protein 1)	Q3THG9	3.28241	0	1
Eukaryotic translation initiation factor 3 subunit I (eIF3i) (Eukaryotic translation initiation factor 3 subunit 2) (TGF-beta receptor-interacting protein 1) (TRIP-1) (eIF-3-beta) (eIF3 p36)	Q9QZD9	3.27072	0	1
Cytochrome P450 2B10 (EC 1.14.14.1) (CYPIIB10) (CYPIIB20) (Cytochrome P450 2B20) (Cytochrome P450 clone PF3/46) (Cytochrome P450-16-alpha) (P24) (Testosterone 16-alpha hydroxylase)	P12791	3.25964	0	1
Transmembrane 9 superfamily member 2	P58021	3.24986	0	1
Protein unc-45 homolog B (Unc-45B)	Q8CGY6	3.23168	0	1
Heat shock protein beta-7 (HspB7) (Cardiovascular heat shock protein) (cvHsp) (Heat shock protein 25 kDa 2) (Protein p19/6.8)	P35385	3.23085	0	1
E3 ubiquitin-protein ligase HUWE1 (EC 2.3.2.26) (E3Histone) (HECT, UBA and WWE domain-containing protein 1) (HECT-type E3 ubiquitin transferase HUWE1) (Upstream regulatory element-binding protein 1) (URE-B1) (URE-binding protein 1)	Q7TMY8	3.22125	0	1
FUN14 domain-containing protein 1	Q9DB70	3.21758	0	1
Serine/threonine-protein kinase PAK 2 (EC 2.7.11.1) (Gamma-PAK) (p21-activated kinase 2) (PAK-2) [Cleaved into: PAK-2p27; PAK-2p34]	Q8CIN4	3.21229	0	1
Enhancer of mRNA-decapping protein 4	Q3UJB9	3.19254	0	1
Nucleosome assembly protein 1-like 1 (Brain protein DN38) (NAP-1-related protein)	P28656	3.19099	0	1
Luc7-like protein 3 (Cisplatin resistance-associated-overexpressed protein)	Q5SUF2	3.18711	0	1
Translocon-associated protein subunit gamma (TRAP-gamma) (Signal sequence receptor subunit gamma) (SSR-gamma)	Q9DCF9	3.18483	0	1
Ras-related protein Rab-7a	P51150	3.18315	0	1
Polyunsaturated fatty acid lipoxygenase ALOX15 (12/15-lipoxygenase) (12/15-LO) (Arachidonate 12-lipoxygenase, leukocyte-type) (12-LOX) (L-12LO) (EC 1.13.11.31) (Arachidonate 15-lipoxygenase) (15-LOX) (EC 1.13.11.33) (Arachidonate omega-6 lipoxygenase) (Hepoxilin A3 synthase Alox15) (EC 1.13.11.-) (Linoleate 13S-lipoxygenase) (EC 1.13.11.12)	P39654	3.17121	0	1
DNA damage-binding protein 1 (DDB p127 subunit) (Damage-specific DNA-binding protein 1) (UV-damaged DNA-binding factor)	Q3U1J4	3.1673	0	1
DNA topoisomerase 2-beta (EC 5.6.2.2) (DNA topoisomerase II, beta isozyme)	Q64511	3.14802	0	1
Acetyl-CoA carboxylase 1 (ACC1) (EC 6.4.1.2) (ACC-alpha) (Acetyl-CoA carboxylase 265)	Q5SWU9	3.13478	0	1
Pregnancy zone protein (Alpha-2-macroglobulin) (Alpha-2-M) [Cleaved into: Alpha-2-macroglobulin 165 kDa subunit; Alpha-2-macroglobulin 35 kDa subunit]	Q61838	3.13237	0	1
Alpha-2-macroglobulin receptor-associated protein (Alpha-2-MRAP) (Heparin-binding protein 44) (HBP-44) (Low density lipoprotein receptor-related protein-associated protein 1) (RAP)	P55302	3.12461	0	1
Sulfotransferase 1 family member D1 (ST1D1) (EC 2.8.2.-) (Amine N-sulfotransferase) (SULT-N) (Dopamine sulfotransferase Sult1d1) (Tyrosine-ester sulfotransferase)	Q3UZZ6	3.10828	0	1
Protein transport protein Sec31A (SEC31-like protein 1) (SEC31-related protein A)	Q3UPL0	3.103	0	1
Protein SGT1 homolog (Suppressor of G2 allele of SKP1 homolog)	Q9CX34	3.09213	0	1
Aldehyde oxidase 1 (EC 1.2.3.1) (Azaheterocycle hydroxylase 1) (EC 1.17.3.-) (Retinal oxidase)	O54754	3.08752	0	1
Thrombospondin-4	Q9Z1T2	3.06981	0	1
Threonine--tRNA ligase 2, cytoplasmic (EC 6.1.1.3) (Threonyl-tRNA synthetase) (ThrRS) (Threonyl-tRNA synthetase protein 3)	Q8BLY2	3.05136	0	1
Heterogeneous nuclear ribonucleoprotein A0 (hnRNP A0)	Q9CX86	3.03115	0	1
Hsp90 co-chaperone Cdc37 (Hsp90 chaperone protein kinase-targeting subunit) (p50Cdc37) [Cleaved into: Hsp90 co-chaperone Cdc37, N-terminally processed]	Q61081	3.03062	0	1
Mitofusin-1 (EC 3.6.5.-) (Transmembrane GTPase MFN1)	Q811U4	3.02499	0	1
Importin-7 (Imp7) (Ran-binding protein 7) (RanBP7)	Q9EPL8	3.02407	0	1
Importin-4 (Imp4) (Importin-4a) (Imp4a) (Ran-binding protein 4) (RanBP4)	Q8VI75	3.01959	0	1
Importin subunit alpha-3 (Importin alpha Q1) (Qip1) (Karyopherin subunit alpha-4)	O35343	3.01473	0	1
Peptidyl-prolyl cis-trans isomerase E (PPIase E) (EC 5.2.1.8) (Cyclophilin E) (Cyclophilin-33) (Rotamase E)	Q9QZH3	3.01277	0	1
Prosaposin (Sulfated glycoprotein 1) (SGP-1) [Cleaved into: Saposin-A; Saposin-B-Val; Saposin-B; Saposin-C; Saposin-D]	Q61207	3.00995	0	1
Insulin-degrading enzyme (EC 3.4.24.56) (Insulin protease) (Insulinase) (Insulysin)	Q9JHR7	2.99772	0	1
Fatty acid synthase (EC 2.3.1.85) (Type I Fatty Acid Synthase) [Includes: [Acyl-carrier-protein] S-acetyltransferase (EC 2.3.1.38); [Acyl-carrier-protein] S-malonyltransferase (EC 2.3.1.39); 3-oxoacyl-[acyl-carrier-protein] synthase (EC 2.3.1.41); 3-oxoacyl-[acyl-carrier-protein] reductase (EC 1.1.1.100); 3-hydroxyacyl-[acyl-carrier-protein] dehydratase (EC 4.2.1.59); Enoyl-[acyl-carrier-protein]…	P19096	2.98237	0	1
Cilia- and flagella-associated protein 157	Q0VFX2	2.94812	0	1
Myopalladin	Q5DTJ9	2.94361	0	1
cAMP-dependent protein kinase type I-alpha regulatory subunit [Cleaved into: cAMP-dependent protein kinase type I-alpha regulatory subunit, N-terminally processed]	Q9DBC7	2.94224	0	1
Leiomodin-2 (Cardiac leiomodin) (C-LMOD) (Leiomodin)	Q3UHZ5	2.93452	0	1
TOM1-like protein 2 (Target of Myb-like protein 2)	Q5SRX1	2.91362	0	1
Ribosome-binding protein 1 (Ribosome receptor protein) (RRp) (mRRp)	Q99PL5	2.91336	0	1
Iron-sulfur cluster assembly enzyme ISCU, mitochondrial (NifU-like N-terminal domain-containing protein) (NifU-like protein)	Q9D7P6	2.90982	0	1
Serine/arginine-rich splicing factor 5 (Delayed-early protein HRS) (Pre-mRNA-splicing factor SRP40) (Splicing factor, arginine/serine-rich 5)	O35326	2.90701	0	1
Dynein light chain roadblock-type 1 (Dynein light chain 2A, cytoplasmic)	P62627	2.88325	0	1
Splicing factor 1 (CW17) (Mammalian branch point-binding protein) (BBP) (mBBP) (Transcription factor ZFM1) (mZFM) (Zinc finger gene in MEN1 locus) (Zinc finger protein 162)	Q64213	2.88073	0	1
Basic leucine zipper and W2 domain-containing protein 1	Q9CQC6	2.84689	0	1
Cathepsin B (EC 3.4.22.1) (Cathepsin B1) [Cleaved into: Cathepsin B light chain; Cathepsin B heavy chain]	P10605	2.82548	0	1
Ubiquitin-conjugating enzyme E2 G1 (EC 2.3.2.23) (E2 ubiquitin-conjugating enzyme G1) (E217K) (UBC7) (Ubiquitin carrier protein G1) (Ubiquitin-protein ligase G1) [Cleaved into: Ubiquitin-conjugating enzyme E2 G1, N-terminally processed]	P62254	2.82307	0	1
Importin subunit alpha-7 (Importin alpha-S2) (Karyopherin subunit alpha-6)	O35345	2.82209	0	1
Ornithine aminotransferase, mitochondrial (EC 2.6.1.13) (Ornithine--oxo-acid aminotransferase)	P29758	2.81985	0	1
Epithelial cell adhesion molecule (Ep-CAM) (Epithelial glycoprotein 314) (EGP314) (mEGP314) (Protein 289A) (Tumor-associated calcium signal transducer 1) (CD antigen CD326)	Q99JW5	2.81253	0	1
Eukaryotic initiation factor 4A-II (eIF-4A-II) (eIF4A-II) (EC 3.6.4.13) (ATP-dependent RNA helicase eIF4A-2)	P10630	2.80797	0	1
Telethonin (Titin cap protein)	O70548	2.78082	0	1
BPI fold-containing family B member 1 (Long palate, lung and nasal epithelium carcinoma-associated protein 1)	Q61114	2.77737	0	1
Bromodomain-containing protein 4 (Mitotic chromosome-associated protein) (MCAP)	Q9ESU6	2.77032	0	1
Neuroligin-2	Q69ZK9	2.76612	0	1
Riboflavin kinase (EC 2.7.1.26) (ATP:riboflavin 5'-phosphotransferase) (Flavokinase) (KOI-4)	Q8CFV9	2.73652	0	1
Signal recognition particle receptor subunit alpha (SR-alpha) (Docking protein alpha) (DP-alpha)	Q9DBG7	2.72764	0	1
Transcobalamin-2 (TC-2) (Transcobalamin II) (TC II) (TCII)	O88968	2.72603	0	1
E3 ubiquitin-protein ligase TRIM32 (EC 2.3.2.27) (RING-type E3 ubiquitin transferase TRIM32) (Tripartite motif-containing protein 32)	Q8CH72	2.71609	0	1
Glutamine--fructose-6-phosphate aminotransferase [isomerizing] 1 (EC 2.6.1.16) (D-fructose-6-phosphate amidotransferase 1) (Glutamine:fructose-6-phosphate amidotransferase 1) (GFAT 1) (GFAT1) (Hexosephosphate aminotransferase 1)	P47856	2.70792	0	1
Glutamine synthetase (GS) (EC 6.3.1.2) (Glutamate--ammonia ligase) (Palmitoyltransferase GLUL) (EC 2.3.1.225)	P15105	2.68839	0	1
Tensin-3 (Tensin-like SH2 domain-containing protein 1)	Q5SSZ5	2.68225	0	1
Vigilin (High density lipoprotein-binding protein) (HDL-binding protein)	Q8VDJ3	2.6822	0	1
Signal recognition particle 14 kDa protein (SRP14)	P16254	2.67124	0	1
Protein SON (Negative regulatory element-binding protein) (NRE-binding protein)	Q9QX47	2.65548	0	1
Probable ATP-dependent RNA helicase DDX5 (EC 3.6.4.13) (DEAD box RNA helicase DEAD1) (mDEAD1) (DEAD box protein 5) (RNA helicase p68)	Q61656	2.65233	0	1
Nuclear autoantigenic sperm protein (NASP)	Q99MD9	2.64772	0	1
Golgi apparatus protein 1 (E-selectin ligand 1) (ESL-1) (Selel) (Golgi sialoglycoprotein MG-160)	Q61543	2.64056	0	1
Beta-hexosaminidase subunit beta (EC 3.2.1.52) (Beta-N-acetylhexosaminidase subunit beta) (Hexosaminidase subunit B) (N-acetyl-beta-glucosaminidase subunit beta)	P20060	2.63534	0	1
Fibrinogen alpha chain [Cleaved into: Fibrinopeptide A; Fibrinogen alpha chain]	E9PV24	2.6273	0	1
Poly(U)-binding-splicing factor PUF60 (60 kDa poly(U)-binding-splicing factor)	Q3UEB3	2.61763	0	1
Thyroid hormone-inducible hepatic protein (Spot 14 protein) (S14) (SPOT14)	Q62264	2.60029	0	1
Importin subunit alpha-5 (Importin alpha-S1) (Karyopherin subunit alpha-1) (Nucleoprotein interactor 1) (NPI-1) (RAG cohort protein 2) (SRP1-beta)	Q60960	2.57298	0	1
Complement C4-B [Cleaved into: Complement C4 beta chain; Complement C4 alpha chain; C4a anaphylatoxin; Complement C4 gamma chain]	P01029	2.57155	0	1
Dynein heavy chain 1, axonemal (Axonemal beta dynein heavy chain 1) (Ciliary dynein heavy chain 1) (mDHC7)	E9Q8T7	2.56916	0	1
Histone-binding protein RBBP4 (Chromatin assembly factor 1 subunit C) (CAF-1 subunit C) (Chromatin assembly factor I p48 subunit) (CAF-I 48 kDa subunit) (CAF-I p48) (Nucleosome-remodeling factor subunit RBAP48) (Retinoblastoma-binding protein 4) (RBBP-4) (Retinoblastoma-binding protein p48)	Q60972	2.55944	0	1
Fibrinogen gamma chain	Q8VCM7	2.54399	0	1
Procollagen galactosyltransferase 2 (EC 2.4.1.50) (Collagen beta(1-O)galactosyltransferase 2) (Glycosyltransferase 25 family member 2) (Hydroxylysine galactosyltransferase 2)	Q6NVG7	2.51852	0	1
Legumain (EC 3.4.22.34) (Asparaginyl endopeptidase) (Protease, cysteine 1)	O89017	2.51656	0	1
Fibrinogen beta chain [Cleaved into: Fibrinopeptide B; Fibrinogen beta chain]	Q8K0E8	2.51601	0	1
Catenin alpha-1 (102 kDa cadherin-associated protein) (Alpha E-catenin) (CAP102)	P26231	2.4877	0	1
Murinoglobulin-1 (MuG1)	P28665	2.48476	0	1
Glucocorticoid receptor (GR) (Nuclear receptor subfamily 3 group C member 1)	P06537	2.4842	0	1
Ganglioside GM2 activator (Cerebroside sulfate activator protein) (GM2-AP) (Sphingolipid activator protein 3) (SAP-3)	Q60648	2.46803	0	1
Nucleobindin-1 (CALNUC)	Q02819	2.4588	0	1
Myb-binding protein 1A (Myb-binding protein of 160 kDa)	Q7TPV4	2.44682	0	1
Plastin-1	Q3V0K9	2.44609	0	1
Chromodomain-helicase-DNA-binding protein 4 (CHD-4) (EC 3.6.4.12)	Q6PDQ2	2.43663	0	1
Mitogen-activated protein kinase kinase kinase kinase 1 (EC 2.7.11.1) (Hematopoietic progenitor kinase) (HPK) (MAPK/ERK kinase kinase kinase 1) (MEK kinase kinase 1) (MEKKK 1)	P70218	2.43449	0	1
Polyunsaturated fatty acid (12S)/(13S)-lipoxygenase, epidermal-type (EC 1.13.11.-) (Arachidonate (12S)-lipoxygenase, epidermal-type) (12-LOX-e) (e(12S)-LOX) (EC 1.13.11.31) (Linoleate (13S)-lipoxygenase)	P55249	2.4193	0	1
Peroxisomal biogenesis factor 19 (Peroxin-19) (Peroxisomal farnesylated protein) (PxF)	Q8VCI5	2.41174	0	1
Alpha-2-HS-glycoprotein (Countertrypin) (Fetuin-A)	P29699	2.40247	0	1
Putative ATP-dependent RNA helicase Pl10 (EC 3.6.4.13)	P16381	2.38979	0	1
Heat shock protein 105 kDa (42 degrees C-HSP) (Heat shock 110 kDa protein) (Heat shock-related 100 kDa protein E7I) (HSP-E7I)	Q61699	2.38572	0	1
Cyclin-dependent kinase 11B (Cell division cycle 2-like protein kinase 1) (Cell division protein kinase 11) (Cyclin-dependent kinase 11) (EC 2.7.11.22) (Galactosyltransferase-associated protein kinase p58/GTA) (PITSLRE serine/threonine-protein kinase CDC2L1)	P24788	2.372	0	1
Ly6/PLAUR domain-containing protein 2 (Protein H8C4)	Q9DD23	2.36994	0	1
Protein transport protein Sec23B (SEC23-related protein B)	Q9D662	2.34826	0	1
Serotransferrin (Transferrin) (Beta-1 metal-binding globulin) (Siderophilin)	Q921I1	2.33934	0	1
Ubiquitin carboxyl-terminal hydrolase 19 (EC 3.4.19.12) (Deubiquitinating enzyme 19) (Ubiquitin thioesterase 19) (Ubiquitin-specific-processing protease 19)	Q3UJD6	2.33175	0	1
Protein S100-A16 (Protein S100F) (S100 calcium binding protein A16)	Q9D708	2.31446	0	1
Procollagen C-endopeptidase enhancer 1 (P14) (Procollagen COOH-terminal proteinase enhancer 1) (PCPE-1) (Procollagen C-proteinase enhancer 1) (Type 1 procollagen C-proteinase enhancer protein) (Type I procollagen COOH-terminal proteinase enhancer)	Q61398	2.3088	0	1
Signal recognition particle 54 kDa protein (SRP54) (EC 3.6.5.-)	P14576	2.28505	0	1
Peptidyl-prolyl cis-trans isomerase FKBP10 (PPIase FKBP10) (EC 5.2.1.8) (65 kDa FK506-binding protein) (65 kDa FKBP) (FKBP-65) (FK506-binding protein 10) (FKBP-10) (Immunophilin FKBP65) (Rotamase)	Q61576	2.28028	0	1
Adenosine deaminase (EC 3.5.4.4) (Adenosine aminohydrolase)	P03958	2.27261	0	1
Unconventional myosin-Ie (Unconventional myosin 1E)	E9Q634	2.26849	0	1
Keratin, type I cytoskeletal 13 (47 kDa cytokeratin) (Cytokeratin-13) (CK-13) (Keratin-13) (K13)	P08730	2.25888	0	1
Reversion-inducing cysteine-rich protein with Kazal motifs (mRECK)	Q9Z0J1	2.24251	0	1
Caprin-1 (Cytoplasmic activation- and proliferation-associated protein 1) (GPI-anchored membrane protein 1) (GPI-anchored protein p137) (GPI-p137) (p137GPI) (Membrane component chromosome 11 surface marker 1) (RNA granule protein 105)	Q60865	2.24015	0	1
Complement C3 (HSE-MSF) [Cleaved into: Complement C3 beta chain; C3-beta-c (C3bc); Complement C3 alpha chain; C3a anaphylatoxin; Acylation stimulating protein (ASP) (C3adesArg); Complement C3b alpha' chain; Complement C3c alpha' chain fragment 1; Complement C3dg fragment; Complement C3g fragment; Complement C3d fragment; Complement C3f fragment; Complement C3c alpha' chain fragment 2]	P01027	2.23189	0	1
Serotransferrin (Transferrin) (Beta-1 metal-binding globulin) (Siderophilin)	Q921I1	2.21676	0	1
Serpin H1 (47 kDa heat shock protein) (Collagen-binding protein) (Colligin) (Serine protease inhibitor J6)	P19324	2.20716	0	1
N(4)-(beta-N-acetylglucosaminyl)-L-asparaginase (EC 3.5.1.26) (Aspartylglucosaminidase) (AGA) (Glycosylasparaginase) (N4-(N-acetyl-beta-glucosaminyl)-L-asparagine amidase) [Cleaved into: Glycosylasparaginase alpha chain; Glycosylasparaginase beta chain]	Q64191	2.19642	0	1
Carboxylesterase 1C (EC 3.1.1.1) (Liver carboxylesterase N) (Lung surfactant convertase) (PES-N)	P23953	2.18949	0	1
Tetranectin (TN) (C-type lectin domain family 3 member B) (Plasminogen kringle 4-binding protein)	P43025	2.18459	0	1
Calponin-3 (Calponin, acidic isoform)	Q9DAW9	2.17495	0	1
Kininogen-1 [Cleaved into: Kininogen-1 heavy chain; Bradykinin; Kininogen-1 light chain]	O08677	2.16805	0	1
Myocilin (Trabecular meshwork-induced glucocorticoid response protein) [Cleaved into: Myocilin, N-terminal fragment (Myocilin 20 kDa N-terminal fragment); Myocilin, C-terminal fragment (Myocilin 35 kDa N-terminal fragment)]	O70624	2.16619	0	1
Erbin (Densin-180-like protein) (Erbb2-interacting protein) (Protein LAP2)	Q80TH2	2.14783	0	1
B-cell lymphoma/leukemia 11B (BCL-11B) (B-cell CLL/lymphoma 11B) (COUP-TF-interacting protein 2) (Radiation-induced tumor suppressor gene 1 protein) (mRit1)	Q99PV8	2.1436	0	1
Serine protease inhibitor A3K (Serpin A3K) (Contrapsin) (SPI-2)	P07759	2.11438	0	1
Pre-mRNA-processing-splicing factor 8 (Splicing factor Prp8)	Q99PV0	2.11116	0	1
Complement factor D (EC 3.4.21.46) (28 kDa adipocyte protein) (Adipsin) (C3 convertase activator) (Properdin factor D)	P03953	2.10869	0	1
FYVE and coiled-coil domain-containing protein 1	Q8VDC1	2.10323	0	1
Lysozyme C-2 (EC 3.2.1.17) (1,4-beta-N-acetylmuramidase C) (Lysozyme C type M)	P08905	2.09635	0	1
RNA-binding protein Raly (Maternally-expressed hnRNP C-related protein) (hnRNP associated with lethal yellow protein)	Q64012	2.09369	0	1
Mesothelin (Pre-pro-megakaryocyte-potentiating factor) [Cleaved into: Megakaryocyte-potentiating factor (MPF); Mesothelin, cleaved form]	Q61468	2.08701	0	1
Cytochrome P450 4B1 (EC 1.14.14.1) (CYPIVB1)	Q64462	2.02657	0	1
Alpha-1-antitrypsin 1-1 (AAT) (Alpha-1 protease inhibitor 1) (Alpha-1-antiproteinase) (Serine protease inhibitor 1-1) (Serine protease inhibitor A1a) (Serpin A1a)	P07758	2.0095	0	1
Alpha-1-antitrypsin 1-1 (AAT) (Alpha-1 protease inhibitor 1) (Alpha-1-antiproteinase) (Serine protease inhibitor 1-1) (Serine protease inhibitor A1a) (Serpin A1a)	P07758	1.99723	0	1
Probable ATP-dependent RNA helicase DDX17 (EC 3.6.4.13) (DEAD box protein 17)	Q501J6	1.97712	0	1
Cytochrome P450 2F2 (EC 1.14.14.-) (CYPIIF2) (Cytochrome P450-NAH-2) (Naphthalene dehydrogenase) (Naphthalene hydroxylase)	P33267	1.96301	0	1
Gastric triacylglycerol lipase (GL) (Gastric lipase) (EC 3.1.1.3)	Q9CPP7	1.92066	0	1
Alpha-1-antitrypsin 1-1 (AAT) (Alpha-1 protease inhibitor 1) (Alpha-1-antiproteinase) (Serine protease inhibitor 1-1) (Serine protease inhibitor A1a) (Serpin A1a)	P07758	1.91522	0	1
Serine protease inhibitor A3K (Serpin A3K) (Contrapsin) (SPI-2)	P07759	1.90117	0	1
Transthyretin (Prealbumin)	P07309	1.86996	0	1
E3 ubiquitin-protein ligase NEDD4 (EC 2.3.2.26) (HECT-type E3 ubiquitin transferase NEDD4) (Neural precursor cell expressed developmentally down-regulated protein 4) (NEDD-4)	P46935	1.84711	0	1
Lactotransferrin (Lactoferrin) (EC 3.4.21.-)	P08071	1.81528	0	1
NAD(P)H dehydrogenase [quinone] 1 (EC 1.6.5.2) (Azoreductase) (DT-diaphorase) (DTD) (Menadione reductase) (NAD(P)H:quinone oxidoreductase 1) (Phylloquinone reductase) (Quinone reductase 1) (QR1)	Q64669	1.78819	0	1
ATP-dependent RNA helicase DDX3X (EC 3.6.4.13) (D1Pas1-related sequence 2) (DEAD box RNA helicase DEAD3) (mDEAD3) (DEAD box protein 3, X-chromosomal) (Embryonic RNA helicase)	Q62167	1.78258	0	1
Cystatin-C (Cystatin-3)	P21460	1.76627	0	1
Cytochrome P450 2A4 (EC 1.14.14.1) (CYPIIA4) (Cytochrome P450-15-alpha) (Cytochrome P450-IIA3.1) (Testosterone 15-alpha-hydroxylase)	P15392	1.75741	0	1
Lysosome-associated membrane glycoprotein 2 (LAMP-2) (Lysosome-associated membrane protein 2) (CD107 antigen-like family member B) (Lysosomal membrane glycoprotein type B) (LGP-B) (CD antigen CD107b)	P17047	1.7504	0	1
Vitamin D-binding protein (DBP) (VDB) (Gc-globulin) (Group-specific component)	P21614	1.73086	0	1
Plasminogen (EC 3.4.21.7) [Cleaved into: Plasmin heavy chain A; Activation peptide; Angiostatin; Plasmin heavy chain A, short form; Plasmin light chain B]	P20918	1.70194	0	1
Alpha-1-antitrypsin 1-1 (AAT) (Alpha-1 protease inhibitor 1) (Alpha-1-antiproteinase) (Serine protease inhibitor 1-1) (Serine protease inhibitor A1a) (Serpin A1a)	P07758	1.69347	0	1
Antithrombin-III (ATIII) (Serpin C1)	P32261	1.64694	0	1
Cytochrome P450 2E1 (EC 1.14.14.1) (4-nitrophenol 2-hydroxylase) (EC 1.14.13.n7) (CYPIIE1) (Cytochrome P450-ALC) (Cytochrome P450-J)	Q05421	1.60559	0	1
Kinesin-like protein KIF1C	O35071	1.5889	0	1
Apolipoprotein A-I (Apo-AI) (ApoA-I) (Apolipoprotein A1) [Cleaved into: Proapolipoprotein A-I (ProapoA-I); Truncated apolipoprotein A-I]	Q00623	1.57344	0	1
Uteroglobin (Clara cell 17 kDa protein) (Clara cell phospholipid-binding protein) (CCPBP) (Clara cells 10 kDa secretory protein) (CC10) (PCB-binding protein) (Secretoglobin family 1A member 1)	Q06318	1.50966	0	1
Vomeromodulin (BPI fold-containing family B member 9A)	Q80XI7	1.42796	0	1
Guanylate-binding protein 5 (EC 3.6.5.-) (GTP-binding protein 5) (GBP-5) (MuGBP-5) (Guanine nucleotide-binding protein 5)	Q8CFB4	1.37249	0	1
Ribonuclease 3 (EC 3.1.26.3) (Protein Drosha) (Ribonuclease III) (RNase III)	Q5HZJ0	1.35223	0	1
Keratin, type II cytoskeletal 6A (Cytokeratin-6A) (CK-6A) (Keratin-6-alpha) (mK6-alpha) (Keratin-6A) (K6A)	P50446	1.26229	0	1
Apolipoprotein A-IV (Apo-AIV) (ApoA-IV) (Apolipoprotein A4)	P06728	1.21007	0	1
Regulator of G-protein signaling 1 (RGS1)	Q9JL25	1.04632	0	1
Glucosamine-6-phosphate isomerase 2 (EC 3.5.99.6) (Glucosamine-6-phosphate deaminase 2) (GNPDA 2) (GlcN6P deaminase 2)	Q9CRC9	0.776005	0	1

## Sheet: Process
GO term	Description	P-value	FDR q-value	Enrichment (N, B, n, b)	Genes
GO:0009887	animal organ morphogenesis	1.23e-07	0.000959	6.89 (1444,32,72,11)	[+] Show genes
GO:0007155	cell adhesion	1.27e-07	0.000497	4.46 (1444,72,72,16)	[+] Show genes
GO:0022610	biological adhesion	1.57e-07	0.000408	4.40 (1444,73,72,16)	[+] Show genes
GO:0030198	extracellular matrix organization	7.8e-06	0.0152	5.28 (1444,38,72,10)	[+] Show genes
GO:0043062	extracellular structure organization	2.07e-05	0.0323	4.78 (1444,42,72,10)	[+] Show genes
GO:0040029	regulation of gene expression, epigenetic	2.73e-05	0.0355	8.60 (1444,14,72,6)	[+] Show genes
GO:0000018	regulation of DNA recombination	2.74e-05	0.0306	16.04 (1444,5,72,4)	[+] Show genes
GO:0006325	chromatin organization	3.97e-05	0.0387	4.46 (1444,45,72,10)	[+] Show genes
GO:0001501	skeletal system development	5.57e-05	0.0483	10.03 (1444,10,72,5)	[+] Show genes
GO:0006333	chromatin assembly or disassembly	5.57e-05	0.0435	10.03 (1444,10,72,5)	[+] Show genes
GO:0006334	nucleosome assembly	6.72e-05	0.0477	7.52 (1444,16,72,6)	[+] Show genes
GO:0034728	nucleosome organization	9.99e-05	0.065	7.08 (1444,17,72,6)	[+] Show genes
GO:0045910	negative regulation of DNA recombination	0.000119	0.0715	20.06 (1444,3,72,3)	[+] Show genes
GO:0016584	nucleosome positioning	0.000119	0.0664	20.06 (1444,3,72,3)	[+] Show genes
GO:0031935	regulation of chromatin silencing	0.000119	0.062	20.06 (1444,3,72,3)	[+] Show genes
GO:0031936	negative regulation of chromatin silencing	0.000119	0.0581	20.06 (1444,3,72,3)	[+] Show genes
GO:0009888	tissue development	0.000124	0.0569	3.62 (1444,61,72,11)	[+] Show genes
GO:0065004	protein-DNA complex assembly	0.000144	0.0624	6.69 (1444,18,72,6)	[+] Show genes
GO:0009653	anatomical structure morphogenesis	0.000179	0.0737	2.63 (1444,122,72,16)	[+] Show genes
GO:0071824	protein-DNA complex subunit organization	0.000202	0.0789	6.33 (1444,19,72,6)	[+] Show genes
GO:0006342	chromatin silencing	0.000342	0.127	10.03 (1444,8,72,4)	[+] Show genes
GO:0045814	negative regulation of gene expression, epigenetic	0.000342	0.121	10.03 (1444,8,72,4)	[+] Show genes
GO:0060968	regulation of gene silencing	0.000342	0.116	10.03 (1444,8,72,4)	[+] Show genes
GO:0030261	chromosome condensation	0.000459	0.149	15.04 (1444,4,72,3)	[+] Show genes
GO:0006323	DNA packaging	0.000459	0.143	15.04 (1444,4,72,3)	[+] Show genes
GO:0038065	collagen-activated signaling pathway	0.000459	0.138	15.04 (1444,4,72,3)	[+] Show genes
GO:0038063	collagen-activated tyrosine kinase receptor signaling pathway	0.000459	0.133	15.04 (1444,4,72,3)	[+] Show genes
GO:0071230	cellular response to amino acid stimulus	0.000593	0.165	8.91 (1444,9,72,4)	[+] Show genes

## Sheet: Function
GO term	Description	P-value	FDR q-value	Enrichment (N, B, n, b)	Genes
GO:0005201	extracellular matrix structural constituent	1.83e-17	3.49e-14	9.57 (1444,44,72,21)	[+] Show genes
GO:0030020	extracellular matrix structural constituent conferring tensile strength	1.1e-08	1.05e-05	13.37 (1444,12,72,8)	[+] Show genes
GO:0005198	structural molecule activity	4.44e-06	0.00282	2.62 (1444,176,72,23)	[+] Show genes
GO:0048407	platelet-derived growth factor binding	2.74e-05	0.0131	16.04 (1444,5,72,4)	[+] Show genes
GO:0050839	cell adhesion molecule binding	0.000311	0.119	4.34 (1444,37,72,8)	[+] Show genes
GO:0005178	integrin binding	0.000641	0.204	5.23 (1444,23,72,6)	[+] Show genes

## Sheet: Component
GO term	Description	P-value	FDR q-value	Enrichment (N, B, n, b)	Genes
GO:0044420	extracellular matrix component	3.79e-14	4.18e-11	16.04 (1444,15,72,12)	[+] Show genes
GO:0062023	collagen-containing extracellular matrix	3.13e-12	1.73e-09	5.18 (1444,89,72,23)	[+] Show genes
GO:0031012	extracellular matrix	1.41e-11	5.19e-09	4.86 (1444,95,72,23)	[+] Show genes
GO:0005581	collagen trimer	3.21e-10	8.85e-08	12.53 (1444,16,72,10)	[+] Show genes
GO:0000786	nucleosome	3.8e-09	8.4e-07	14.59 (1444,11,72,8)	[+] Show genes
GO:0044815	DNA packaging complex	3.8e-09	7e-07	14.59 (1444,11,72,8)	[+] Show genes
GO:0032993	protein-DNA complex	1e-08	1.58e-06	11.28 (1444,16,72,9)	[+] Show genes
GO:0005576	extracellular region	1.77e-08	2.45e-06	3.23 (1444,155,72,25)	[+] Show genes
GO:0043256	laminin complex	5.7e-06	0.0007	20.06 (1444,4,72,4)	[+] Show genes
GO:0005604	basement membrane	2.68e-05	0.00296	5.94 (1444,27,72,8)	[+] Show genes
GO:0005694	chromosome	3.6e-05	0.00362	5.73 (1444,28,72,8)	[+] Show genes
GO:0044421	extracellular region part	4.14e-05	0.00381	2.31 (1444,200,72,23)	[+] Show genes
GO:0043083	synaptic cleft	7.92e-05	0.00673	13.37 (1444,6,72,4)	[+] Show genes
GO:0043259	laminin-10 complex	0.000119	0.00939	20.06 (1444,3,72,3)	[+] Show genes
GO:0044427	chromosomal part	0.000383	0.0282	3.46 (1444,58,72,10)	[+] Show genes
GO:0001527	microfibril	0.000459	0.0317	15.04 (1444,4,72,3)	[+] Show genes
GO:0005583	fibrillar collagen trimer	0.000459	0.0298	15.04 (1444,4,72,3)	[+] Show genes
