# Supplementary material for: An atlas of protein turnover rates in mouse tissues
Source: Nat Commun. 2021 Nov 26;12:6778. doi: 10.1038/s41467-021-26842-3 (PMC8626426; doi:10.1038/s41467-021-26842-3)
Supplement: Supplementary file 5 — Supplementary Data 3 [file 41467_2021_26842_MOESM5_ESM.xlsx]

## Sheet: Supp. Data 3 ProteoformSummary
Supplementary Data 3. Summary of Differentially Expressed Proteoforms
P-values are calculated by normalizing the observed ratios for all timepoints and implementing a two-tailed t-test.
Arytenoid Cartilage
Proteoform A	Proteoform B	Half-life A	Half-life B	Log2(Fold Change)	Neg. log10(P-Value)
P05977_Common Biological:Carboxylation on E@135	P05977_Unmodified@135	12.6004	15.121	0.263087	4.94985
P21550_Common Biological:Hydroxylation on P@140	P21550_Unmodified@140	7.26379	10.435	0.522641	11.6336
P38647_Common Biological:Methylation on R@217	P38647_Unmodified@217	3.28778	5.3498	0.70237	16.3624
P48962_Common Biological:Acetylation on K@22	P48962_Unmodified@22	31.5067	15.8488	-0.991284	24.602
P60710;P63260_Common Biological:Hydroxylation on N@91	P60710;P63260_Unmodified@91	4.77177	15.953	1.74123	8.48506
P60710;P63260_Common Biological:Hydroxylation on P@97	P60710;P63260_Unmodified@97	4.77177	15.953	1.74123	8.48506
P60710;P63260_Common Biological:Nitrosylation on Y@90	P60710;P63260_Unmodified@90	29.9545	4.96257	-2.59361	58.0867
P63268;P68033;P68134_Common Biological:Acetylation on K@85	P63268;P68033;P68134_Unmodified@85	24.2063	28.9294	0.257152	5.58284
P63268;P68033;P68134_Common Biological:Nitrosylation on Y@280	P63268;P68033;P68134_Unmodified@280	3.60836	29.29	3.02099	59.0218
Q9Z1T2_Common Biological:Carboxylation on E@818	Q9Z1T2_Unmodified@818	11.2433	5.45063	-1.04457	7.70244
Q9Z1T2_Common Biological:Nitrosylation on Y@821	Q9Z1T2_Unmodified@821	11.4401	5.85999	-0.965128	5.83922
Whole Blood
Proteoform A	Proteoform B	Half-life A	Half-life B	Log2(Fold Change)	Neg. log10(P-Value)
P02088_Common Biological:Carboxylation on E@101	P02088_Unmodified@101	10.58	13.4006	0.340964	6.22334
P02088_Common Biological:Hydroxylation on N@108	P02088_Unmodified@108	15.2006	11.679	-0.380214	5.12707
P02088_Common Biological:Methylation on R@104	P02088_Unmodified@104	10.58	13.4006	0.340964	6.22334
Cricoid Cartilage
Proteoform A	Proteoform B	Half-life A	Half-life B	Log2(Fold Change)	Neg. log10(P-Value)
P07724_Common Biological:Hydroxylation on P@247	P07724_Unmodified@247	4.14005	3.4104	-0.279706	7.87438
P21550_Common Biological:Hydroxylation on P@140	P21550_Unmodified@140	8.52475	12.2724	0.525693	8.78792
P21550_Common Biological:Hydroxylation on P@145	P21550_Unmodified@145	9.22167	12.2724	0.412321	12.3999
P28660_Common Biological:Hydroxylation on P@967	P28660_Unmodified@967	3.07689	4.8416	0.654008	15.4645
P38647_Common Biological:Methylation on R@217	P38647_Unmodified@217	4.51327	6.25782	0.471488	19.783
P60710;P62737;P63260;P63268;P68033;P68134_Common Biological:Carboxylation on K@325	P60710;P62737;P63260;P63268;P68033;P68134_Unmodified@325	42.0089	25.9946	-0.692481	14.2947
P60710;P63260_Common Biological:Acetylation on K@237	P60710;P63260_Unmodified@237	30.3745	6.09307	-2.31762	61.6329
P60710;P63260_Common Biological:Hydroxylation on N@295	P60710;P63260_Unmodified@295	20.9695	6.41922	-1.70782	76.908
P60710;P63260_Common Biological:Methylation on K@283	P60710;P63260_Unmodified@283	36.8402	7.16209	-2.36283	20.918
P60710;P63260_Common Biological:Nitrosylation on Y@90	P60710;P63260_Unmodified@90	36.017	19.4638	-0.887886	27.0094
P62631_Common Biological:Carboxylation on E@229	P62631_Unmodified@229	10.026	7.71406	-0.378183	25.6241
P62737_Common Biological:Hydroxylation on N@93	P62737_Unmodified@93	32.8584	16.537	-0.990565	17.934
P63260_Common Biological:Carboxylation on E@3	P63260_Unmodified@3	7.10629	5.59915	-0.343888	9.25194
P63260_UniProt:N-acetylglutamate on E@1	P63260_Unmodified@1	5.59915	7.10629	0.343888	9.25194
P84228_Common Biological:Carboxylation on E@94	P84228_Unmodified@94	5.47577	131.527	4.58615	20.2607
P84228_Common Biological:Carboxylation on E@97	P84228_Unmodified@97	5.47577	131.527	4.58615	20.2607
Q8BFZ3_Common Biological:Carboxylation on D@292	Q8BFZ3_Unmodified@292	23.9223	8.08949	-1.56423	24.9974
Q8BFZ3_Common Biological:Hydroxylation on N@296	Q8BFZ3_Unmodified@296	8.08949	23.9223	1.56423	24.9974
Q8R429_Common Biological:Acetylation on K@157	Q8R429_Unmodified@157	9.9021	11.8426	0.258179	6.95544
Q99LX0_Common Biological:Hydroxylation on P@108	Q99LX0_Unmodified@108	22.3056	9.28281	-1.26477	29.8404
Q99LX0_Common Fixed:Carbamidomethyl on C@105	Q99LX0_UniProt:Cysteine sulfinic acid (-SO2H) on C@105	9.28281	22.3056	1.26477	29.8404
Liver
Proteoform A	Proteoform B	Half-life A	Half-life B	Log2(Fold Change)	Neg. log10(P-Value)
P16460_Common Biological:Hydroxylation on P@136	P16460_Unmodified@136	660.14	4.03051	-7.35567	24.1362
P17742_UniProt:N-acetylvaline on V@1	P17742_Unmodified@1	4.33909	3.63485	-0.255496	7.16716
Q8CHT0_Common Biological:Hydroxylation on P@43	Q8CHT0_Unmodified@43	3.94305	5.32883	0.434508	9.51495
Q8CHT0_UniProt:Phosphoserine on S@42	Q8CHT0_Unmodified@42	3.94305	5.32883	0.434508	9.51495
Q91XE0_Common Biological:Hydroxylation on N@116	Q91XE0_Unmodified@116	24.368	5.23012	-2.22007	26.2782
Intrinsic Laryngeal Muscle
Proteoform A	Proteoform B	Half-life A	Half-life B	Log2(Fold Change)	Neg. log10(P-Value)
P13542;Q02566;Q5SX39;Q5SX40;Q91Z83_Common Biological:Methylation on K@1197	P13542;Q02566;Q5SX39;Q5SX40;Q91Z83_Unmodified@1197	19.5832	10.5134	-0.89739	30.3789
P13542;Q5SX39;Q5SX40_Common Biological:Acetylation on K@236	P13542;Q5SX39;Q5SX40_Unmodified@236	18.9126	11.3167	-0.740897	38.0305
P38647_Common Biological:Methylation on R@217	P38647_Unmodified@217	3.93175	6.22299	0.662436	13.1198
P48962_Common Biological:Acetylation on K@22	P48962_Unmodified@22	33.7956	14.8013	-1.19111	28.1348
P60710;P63260_Common Biological:Carboxylation on D@291	P60710;P63260_Unmodified@291	32.0382	21.6068	-0.568307	10.9652
P60710;P63260_Common Biological:Hydroxylation on N@295	P60710;P63260_Unmodified@295	21.6068	32.0382	0.568307	10.9652
P60710;P63260_Common Biological:Nitrosylation on Y@293	P60710;P63260_Unmodified@293	32.0382	21.6068	-0.568307	10.9652
P63268;P68033;P68134_Common Biological:Acetylation on K@85	P63268;P68033;P68134_Unmodified@85	25.3621	30.7587	0.278318	8.353
P63268;P68033;P68134_Common Biological:Nitrosylation on Y@280	P63268;P68033;P68134_Unmodified@280	4.57659	31.3004	2.77384	21.7095
Q3TJD7_Common Biological:Phosphorylation on S@59	Q3TJD7_Unmodified@59	7.97225	11.3167	0.505393	11.1872
Q3TJD7_Common Biological:Phosphorylation on T@61	Q3TJD7_Unmodified@61	7.97225	11.3167	0.505393	11.1872
Q7TQ48_Common Biological:Glutarylation on K@886	Q7TQ48_Unmodified@886	55.165	33.9861	-0.698807	7.39454
Sternocleidomastoid Muscle
Proteoform A	Proteoform B	Half-life A	Half-life B	Log2(Fold Change)	Neg. log10(P-Value)
A2ASS6_Common Biological:Phosphorylation on S@11562	A2ASS6_Unmodified@11562	13.0659	9.79022	-0.416397	13.9211
P05064_Common Biological:Phosphorylation on T@36	P05064_Unmodified@36	24.0593	8.06454	-1.57693	39.3641
P07310_UniProt:Phosphoserine on S@371	P07310_Unmodified@371	18.0602	14.0626	-0.360946	12.8258
P17751_Common Biological:Hydroxylation on N@115	P17751_Unmodified@115	4.39912	15.6308	1.8291	24.5628
P63268;P68033;P68134_UniProt:Tele-methylhistidine on H@74	P63268;P68033;P68134_Unmodified@74	29.4831	39.1167	0.407896	12.244
Q5SX39_Common Biological:Methylation on R@1437	Q5SX39_Unmodified@1437	12.5411	15.5432	0.309615	9.66758
Thyroid Cartilage
Proteoform A	Proteoform B	Half-life A	Half-life B	Log2(Fold Change)	Neg. log10(P-Value)
P16858_Common Biological:Methylation on R@231	P16858_Unmodified@231	24.2274	10.1545	-1.25452	21.5719
P16858_Common Fixed:Carbamidomethyl on C@244	P16858_UniProt:S-nitrosocysteine on C@244	10.1545	24.2274	1.25452	21.5719
P60710;P63260_Common Biological:Carboxylation on D@291	P60710;P63260_Unmodified@291	35.4461	26.3654	-0.426979	5.50771
P60710;P63260_Common Biological:Hydroxylation on N@295	P60710;P63260_Unmodified@295	26.3654	35.4461	0.426979	5.50771
P60710;P63260_Common Biological:Nitrosylation on Y@293	P60710;P63260_Unmodified@293	35.4461	26.3654	-0.426979	5.50771
P62737;P68134_Common Biological:Dimethylation on K@285	P62737;P68134_Unmodified@285	36.2335	5.46496	-2.72904	24.3919
P62737;P68134_UniProt:Tele-methylhistidine on H@74	P62737;P68134_Unmodified@74	34.2295	40.954	0.258766	6.45071
Vocal Fold Mucosa
Proteoform A	Proteoform B	Half-life A	Half-life B	Log2(Fold Change)	Neg. log10(P-Value)
P60710;P63260_Common Biological:Nitrosylation on Y@90	P60710;P63260_Unmodified@90	25.39	4.13277	-2.61908	28.4362
