# Supplementary material for: An atlas of protein turnover rates in mouse tissues
Source: Nat Commun. 2021 Nov 26;12:6778. doi: 10.1038/s41467-021-26842-3 (PMC8626426; doi:10.1038/s41467-021-26842-3)
Supplement: Supplementary file 7 — Source Data [file 41467_2021_26842_MOESM7_ESM.xlsx]

## Sheet: Figure1_Liver
Value		These data are plotted as a histogram with bin width of 0.5 d.
5.67084
2.014
1.77421
2.21747
3.5289
3.9723
3.36528
3.96685
3.06831
5.42158
3.09503
2.23254
5.53986
3.89321
2.67253
4.30152
2.84999
6.19628
3.7209
4.87462
5.03594
2.34913
9.41137
4.03086
1.86262
2.52517
3.76557
2.56678
2.67021
2.64111
3.99727
3.21975
2.02128
3.03919
3.42845
3.16976
4.10693
2.41406
5.0978
5.22578
2.93875
3.92662
3.29255
4.90307
2.1076
2.20832
4.77703
5.13975
2.74644
3.4243
2.9362
3.84271
5.59599
2.1401
1.69567
4.80185
2.19768
2.92535
6.61274
3.14695
2.92883
4.56589
5.93499
3.62838
3.0527
3.90472
2.12212
1.7407
6.39818
4.95052
3.30874
5.73845
3.90671
6.36382
6.5262
4.22445
3.70301
3.53674
2.00979
5.50816
3.74735
2.21729
3.85671
3.20442
2.46641
5.03832
4.34643
3.94394
5.16985
5.28817
3.56282
3.85242
3.63523
2.74829
3.16044
2.09581
3.40688
3.88993
2.45644
4.83855
3.94708
2.69712
5.21438
4.02081
3.92218
4.16655
3.98006
3.00317
2.39881
3.34274
2.99015
3.09027
3.51299
5.47034
3.14552
5.89085
1.98966
1.97099
2.80712
2.21704
7.1488
5.33457
2.36533
1.8392
4.32406
5.18978
3.75771
4.60303
2.50451
4.63071
5.38012
3.13492
3.92651
2.00109
4.1648
2.98867
6.9642
6.93494
4.79936
4.35805
3.47625
3.93946
6.06906
3.00643
3.13068
3.29999
6.21239
1.51503
2.94211
2.91581
3.13103
3.19614
3.64038
4.46472
2.54483
1.99444
4.01278
5.79724
3.65411
3.31348
2.88956
3.47931
4.13067
3.04506
2.15924
3.57403
3.79723
1.92378
5.68153
3.74322
11.7413
13.1241
4.98685
7.22593
4.09831
4.34561
2.17513
3.1621
5.53146
3.02995
3.54089
4.74222
4.61268
5.52992
5.96102
4.41551
4.06121
2.87858
3.9162
4.0256
4.44567
2.30366
4.7267
5.74082
4.33583
4.68754
5.06483
5.83457
7.2268
4.58461
8.02672
3.80516
3.75547
4.33624
3.11737
1.78865
3.96435
5.25749
5.24754
4.84126
5.84811
4.38312
3.15626
3.56548
3.66754
2.54862
4.56153
4.85908
3.25612
6.44339
3.19754
4.79786
4.75801
5.06631
3.30929
3.71501
6.60864
4.64576
3.21325
2.89143
4.94293
4.00154
3.11422
4.24047
2.65553
5.68293
5.37365
2.7066
6.20599
6.29133
4.01417
4.6041
5.00413
3.41991
2.12677
4.92152
2.42605
4.61514
2.72116
5.19815
1.88163
3.33677
4.29127
4.00432
2.74231
6.83847
5.19737
2.24167
5.00937
3.8062
3.30961
5.11812
5.69086
3.23674
2.85987
1.88707
1.67826
2.68106
3.17761
4.92257
3.25765
4.78478
3.73543
3.84761
2.57398
6.27851
5.82012
3.68539
2.2765
5.29403
6.69352
4.25231
6.22578
2.19087
6.66135
2.04438
4.78825
1.9813
5.64176
3.41343
2.10738
3.6762
5.09611
2.4489
3.54841
1.77298
5.11171
3.82669
2.27968
2.57479
3.73584
3.04781
2.53214
5.65881
1.6196
4.0735
4.25701
5.61003
2.82502
1.79467
5.52991
3.35819
4.00108
3.40864
5.48484
7.97408
2.30715
2.93166
7.39042
4.42792
5.44585
5.28193
3.90527
4.89926
4.40989
6.53173
5.089
2.99746
3.18901
4.25074
3.39196
3.70707
2.00927
3.88329
5.64705
3.13847
2.30934
5.52023
1.86425
5.66389
2.0384
4.58719
3.10703
2.50022
4.16242
4.08551
2.5929
5.50139
4.35861
2.19688
6.15365
5.54917
3.99221
4.01848
3.48771
7.58616
4.42976
8.12361
4.88149
0.346574
4.17131
4.9804
3.96571
4.76636
5.857
3.08869
3.61966
4.10328
3.77984
5.00992
5.16946
7.33955
4.97665
6.12159
2.37566
6.6314
4.31249
5.84343
4.49133
3.43925
4.58916
2.57503
4.46831
2.12778
3.78252
3.64325
4.88975
5.68713
3.00434
3.3314
3.25536
4.40038
4.52077
4.0365
4.77456
2.95654
4.59083
3.1384
3.18315
3.42735
5.73512
4.62653
4.86027
2.88745
2.52503
5.23723
2.89541
3.35218
5.26148
3.74158
3.31673
4.60976
2.76938
4.39182
3.58494
2.02249
2.37367
4.80601
5.60504
2.6536
3.31903
4.503
3.95756
10.3943
5.28313
2.73634
2.88577
5.43965
2.11719
5.87537
3.83102
5.37219
6.80356
3.73886
3.99221
4.53512
2.86851
3.82152
4.77013
2.48962
2.72544
3.20094
4.51297
2.8011
4.12342
4.76488
3.77953
5.74392
3.67269
3.87547
3.77562
2.16869
3.48552
3.34716
2.89995
2.82479
5.94593
2.41915
3.00506
3.13407
0.346574
4.1588
3.25078
4.81336
4.23309
5.18532
3.14281
4.17445
2.96236
2.44539
2.38277
2.52909
1.78718
4.15083
5.03265
4.72075
3.01939
2.18414
21.0875
2.35901
3.27574
5.05744
5.69601
4.47249
5.27891
2.6565
3.40554
4.90446
4.03744
3.6658
2.0309
2.54946
5.4527
3.11954
3.87017
3.83516
5.25629
4.03791
2.64813
3.19202
3.90924
3.84953
4.02
2.99759
1.93158
2.98931
5.96204
4.89632
5.22716
5.64337
1.78596
4.62993
3.75171
4.30032
3.90858
5.19815
3.61702
4.93501
1.57763
3.09531
3.34377
4.86214
6.26262
5.50008
5.31779
3.0464
3.05015
6.42309
1.70346
6.4865
7.8655
2.01741
3.25055
5.40066
4.51974
1.95732
2.50727
3.7185
1.98365
5.1828
4.48683
5.6918
2.95945
5.8454
4.3751
4.26041
4.52535
5.72045
5.82526
3.97026
5.17371
3.33148
1.47186
4.89891
5.40656
5.47229
9.03123
4.05089
6.50506
4.21712
4.39717
3.05318
5.50838
3.10982
3.73805
3.11422
3.27892
3.81311
2.95069
5.68223
1.80383
3.96673
5.74582
4.79454
2.66898
8.01373
2.12043
5.29747
3.03214
3.99301
2.0559
1.18187
1.99936
1.81862
3.23485
4.94346
1.75491
3.24332
5.92915
6.34896
4.07494
3.80829
3.11268
4.45367
4.13276
2.41355
3.69965
3.50402
3.0728
5.54385
2.36496
2.12599
3.69245
4.22213
5.03466
4.10693
3.6047
4.27961
3.33967
3.11408
6.47408
3.66842
3.09946
1.6667
3.08848
3.33605
3.54587
1.83759
5.77046
2.31589
3.01008
5.68457
3.2985
2.94593
5.18202
3.05304
3.09123
5.14739
4.09383
4.32744
4.93413
3.93264
3.21885
4.95725
5.18396
4.01115
3.75334
2.04553
5.7122
5.62894
5.78901
4.01522
6.52312
1.61675
2.17683
3.4216
4.35421
6.53912
3.76629
11.3306
6.31397
2.47438
4.76341
5.31963
4.55254
3.67211
4.77062
6.87101
4.69373
3.00917
5.43837
3.95147
4.14661
2.25491
1.68136
4.23723
4.31706
1.5768
3.44635
5.88785
3.95598
3.14602
3.01801
5.78949
3.7282
2.88421
5.77658
4.06812
3.55333
2.56983
2.16981
4.63737
3.1668
5.027
6.04208
2.1045
3.05553
2.94449
4.12649
3.57707
5.04805
2.16025
6.10407
1.70097
2.57489
4.75133
2.7757
2.32651
3.09565
4.57719
3.09904
5.18377
4.32622
1.72405
1.70066
3.56695
1.98997
3.39645
4.27657
6.03945
2.97603
1.49456
2.67351
4.73461
4.83198
4.80835
4.72268
1.92042
5.75704
2.98989
5.07652
1.88163
4.12981
4.34208
3.18322
5.16022
4.928
3.40078
2.19695
1.57317
1.88519
6.2805
4.75279
4.6414
3.20013
4.20357
5.64682
2.03335
3.05385
6.35652
3.7849
1.52901
4.36477
2.50541
3.60657
6.2842
2.89203
3.5829
2.5358
2.88301
2.91821
4.892
3.86327
3.47094
4.1206
0.346574
4.45754
5.96795
4.92484
3.726
2.38044
1.85403
2.70888
3.9656
5.24515
5.42624
4.80119
3.95711
3.29122
4.66263
1.68011
3.81594
4.2211
2.68049
4.39034
3.54542
2.30742
3.30015
3.41704
3.235
4.17873
1.95253
2.47637
1.72474
1.79861
2.52618
4.53274
3.15067
4.5986
2.93228
3.1833
4.62175
2.71041
4.85329
3.28055
1.44122
4.66169
3.22387
3.06587
2.18807
6.50537
3.17521
3.43644
6.7634
5.33601
2.39955
4.71753
2.60538
2.50963
2.17755
3.94877
4.09105
2.38917
1.84807
2.44475
3.62904
4.75752
6.54561
4.15693
5.29403
4.15021
4.13844
3.84686
3.86047
2.12752
3.27807
4.69199
5.10512
4.42496
4.55883
4.46385
2.0634
5.80501
1.70428
13.0157
5.73275
3.6032
4.63675
3.0556
4.50066
3.70558
2.37607
2.48102
4.65715
3.48315
2.14687
5.69929
1.8545
3.62089
6.84624
6.28164
7.76027
1.74978
4.90463
3.07888
5.67967
3.45804
4.29686
6.85199
3.24979
2.56303
2.82635
2.1756
3.12934
3.45942
2.55472
2.85669
5.42878
3.55424
3.08477
1.93473
2.39989
1.74333
6.67868
2.14989
3.52415
3.66154
2.82008
2.04191
6.10595
5.9355
5.33888
3.40822
2.72041
3.74887
3.01782
2.03454
2.82255
3.23923
1.99783
1.61631
4.14537
5.71032
2.0614
3.46314
2.00578
4.32258
2.03352
3.24446
4.13486
2.68038
1.52989
6.14084
4.76603
4.089
2.78261
7.4528
4.99782
1.68764
2.21559
2.92245
4.75605
4.42778
2.00279
3.81028
5.86942
3.71312
3.40571
1.8008
4.2211
6.22159
2.82566
2.79107
4.57886
3.57062
2.89765
2.15887
4.63365
11.6741
4.36422
2.46913
1.74993
3.8442
2.16571
4.01313
1.69194
4.4326
5.6625
2.79811
3.38699
4.59023
3.11702
3.18396
4.56859
1.93723
2.16968
2.84473
2.85381
2.45019
3.13429
3.74857
2.63559
4.60655
4.17785
3.06791
4.46803
3.13329
3.61589
2.97827
2.53265
3.09254
4.42086
3.17331
7.0845
5.63305
2.4994
6.93425
3.23825
7.02455
5.14261
2.96565
5.17004
0.970238
5.23111
4.69852
4.69723
3.09178
3.90869
3.29568
6.26206
2.88643
2.88373
4.25805
5.44221
2.42903
2.62208
1.79611
0.346574
4.93923
4.87805
5.04621
2.72742
2.62675
5.09854
3.65343
4.44368
3.83229
3.03699
5.75608
3.06696
6.69966
2.86301
2.83451
3.22664
2.3714
1.64955
2.58232
3.3977
1.63093
1.55863
3.1048
3.83304
3.59498
1.71917
3.5609
5.81329
4.06514
2.15964
2.44259
5.42602
2.01517
2.54965
2.04035
4.50066
2.95535
2.63049
6.25725
27.0233
3.00493
3.96662
5.2187
2.55228
10.4319
3.01329
6.37729
0.926501
2.74215
3.77531
3.01972
4.76406
2.78552
1.76621
2.73398
2.0399
3.48132
4.9088
5.15811
2.35945
4.8042
2.28587
6.35536
4.80069
3.60367
2.4945
20.7778
3.61231
2.8719
2.11213
2.41191
3.11443
4.13067
3.10794
2.25645
4.72848
4.45611
5.13556
6.94119
3.5145
3.34878
3.02572
6.04737
1.58477
0.346574
3.34531
5.69507
3.01887
5.52199
3.07676
3.11017
2.1255
2.46365
2.28426
3.62061
5.9803
2.25362
4.07878
3.40253
6.70517
6.09575
2.2942
6.63712
5.23802
4.35942
4.20651
5.03997
1.71607
2.2207
5.31718
3.76271
2.33631
2.36783
6.82601
4.90915
4.62114
4.57508
4.87034
3.9274
7.7175
1.80176
3.82184
2.73744
5.2132
2.75217
4.50931
2.70692
7.34344
4.68772
4.88907
2.94012
4.12993
3.18257
5.6064
4.25779
4.08178
3.13068
3.58401
1.2455
2.37933
5.18377
4.41284
4.29087
4.50403
3.18096
4.36367
2.4647
6.90867
2.08842
2.68075
3.3302
3.80819
6.55644
8.31831
2.0834
4.89321
2.55016
3.55917
2.25965
2.51674
4.84854
4.82475
4.68501
6.61274
4.13042
3.10279
2.59693
3.03765
4.33068
2.87936
6.83611
3.20109
2.76441
6.72436
3.3967
4.21943
2.93719
3.05237
4.17232
2.81133
4.06347
14.412
5.6799
2.46107
3.37528
4.53482
10.7715
2.312
2.64505
0.782925
2.50035
4.95353
4.33176
4.28729
4.21212
2.46645
5.05044
4.42298
3.56842
2.01734
2.5496
4.32946
3.65208
3.50987
4.73785
2.37428
4.75605
4.57508
3.02678
3.40304
1.38884
5.20733
3.27049
4.53452
1.90255
4.32663
4.19137
3.23802
4.47596
1.40938
6.91626
5.82085
3.59581
3.18916
5.24694
2.02467
3.48027
5.10324
6.52036
6.13188
23.3187
3.48841
4.04073
2.10478
4.45883
1.95286
4.89476
2.56912
3.79401
5.51386
6.79123
1.80394
1.89942
4.3852
1.83537
5.22007
2.94062
5.32024
4.4172
14.9401
16.1178
3.2409
4.65856
2.98038
3.84953
2.40281
3.35608
3.80119
3.65093
6.39228
4.06777
1.75872
2.50152
2.36166
3.44318
2.54623
3.74826
1.7967
5.32862
1.88588
2.63169
2.36565
2.58613
6.06694
3.94103
4.25518
5.83973
5.24317
4.53586
2.70154
5.33231
11.5544
4.57734
1.90642
4.55224
1.81386
2.8979
3.57689
1.9781
4.70808
4.70122
5.05762
2.5237
2.50836
4.85874
2.39239
3.03905
5.44948
5.20283
2.86229
3.25888
19.5253
5.74273
3.65719
5.60799
15.7551
2.31954
5.13576
2.85711
3.9967
3.65584
6.26517
4.706
6.20044
2.83531
9.94405
3.11807
3.97857
4.99332
3.69068
2.39719
3.66522
1.22561
4.1271
2.61201
2.29778
6.43053
3.68186
1.85793
2.47699
3.36104
1.6255
4.04167
2.55012
3.59498
4.46601
4.52225
1.67617
5.09573
3.20597
3.97151
4.12994
5.33744
4.69914
0.346574
3.55899
3.18703
4.02186
2.99112
3.38467
2.83016
1.97695
5.24853
5.17854
2.72936
4.16392
2.97125
5.71856
4.11852
4.56348
4.2143
3.4178
4.08262
7.35435
4.9899
1.55103
2.78933
2.77614
3.66231
4.39954
3.50065
4.07171
10.6246
2.01143
0.878242
4.23206
2.92073
5.89938
5.32985
2.57174
3.79038
3.05709
2.4233
6.17146
2.2135
1.54681
2.68748
12.6834
2.80212
3.59214
0.471738
3.00728
4.99224
5.44264
3.0709
2.27165
4.89718
3.43746
2.06632
2.34179
2.63499
6.41239
5.21673
3.03726
4.64934
2.58937
3.68225
3.80745
6.35973
5.21968
3.4828
5.45013
3.45684
4.24566
2.8155
6.28962
8.40892
4.18782
4.20816
2.34171
3.90187
4.40597
2.33304
2.07287
2.02945
3.39512
4.37759
23.5885
3.49818
4.50959
4.86266
3.5325
4.55434
2.41772
4.88132
4.24229
2.18002
2.32987
2.37591
9.17165
3.64498
3.38459
2.26068
4.45854
3.70182
3.16773
3.49298
2.34965
2.30645
3.05647
3.42219
4.9663
4.91158
0.437168
0.346574
3.68568
15.9417
3.13075
0.833435
2.51893
5.36471
3.09192
4.64545
5.00377
1.73513
3.43585
3.6849
4.59479
4.38659
2.17735
2.79986
3.62136
1.10228
25.9072
0.346574
0.346574
2.12296
4.91873
3.3262
1.84281
1.22426
0.652239
3.65613
5.9256
3.10293
5.1255
1.46644
5.29302
4.02237
1.84328
2.89155
3.37906
2.8665
3.78479
3.82806
3.16918
3.32588
2.67754
4.52461
1.82005
4.52417
2.20008
3.50543
6.50995
4.94364
3.86693
0.895811
2.23557
1.78444
3.10272
3.88176
2.30488
2.12027
3.44335
2.91667
1.65759
1.84706
3.50402
3.5195
3.28009
4.56138
4.3054
2.8483
2.92295
3.56027
3.05607
4.87531
3.25605
5.42093
4.91524
4.85635
4.1834
4.86351
2.47447
6.67161
2.93987
2.11432
1.85457
5.27269
3.44395
2.02476
1.56447
2.22198
3.16138
2.98655
5.95846
2.35853
3.30306
5.26028
2.26031
4.42524
3.83792
4.60655
14.9611
1.63791
2.88217
3.66745
1.77088
2.40246
2.9064
1.72941
17.8877
3.43516
3.61986
2.72737
5.07354
3.6516
4.46242
3.87883
1.97057
1.64272
14.6311
2.64641
1.96092
3.21982
4.11718
2.70307
4.52048
1.95589
3.5756
4.78148
0.671671
3.2651
4.60456
3.5316
4.11632
1.86558
2.57968
3.04299
3.05116
1.95984
2.66581
2.11732
4.24541
4.54583
2.80246
4.28358
3.93688
3.86177
5.71058
3.1406
5.28616
3.04079
3.82891
3.00174
3.16231
2.26927
3.14767
8.78848
2.53274
1.53443
3.84549
4.20293
2.23643
2.1217
3.28366
1.34503
4.71802
3.78562
2.6497
3.81049
5.03357
5.65627
3.74169
5.41226
1.86994
2.90421
2.78277
2.35348
6.40883
5.55006
2.32783
2.03193
4.85346
3.81112
4.1598
4.06502
3.4943
2.77159
3.46003
1.75092
4.92958
6.3814
3.42616
4.3129
4.66154
3.81574
0.75482
2.07538
7.39199
3.49377
4.76619
6.55211
4.12416
5.38367
2.62491
2.14229
4.23309
3.22139
1.83224
2.23103
2.62084
3.44395
1.97638
1.55986
4.47929
4.0801
3.66853
1.92485
2.45867
4.4735
5.44863
1.7998
3.46756
13.2672
3.44456
4.94364
2.99804
1.05794
3.20575
4.26907
3.28981
3.86715
3.38327
3.17361
4.32393
1.87847
2.87416
1.61466
5.41987
2.4812
1.4685
6.92905
6.13052
3.83336
4.83872
3.11003
4.23089
4.85159
2.1192
3.06668
4.05219
4.18113
4.66107
3.80391
4.74807
3.21221
4.67679
1.78872
7.95213
3.1882
5.68456
1.86403
2.77309
3.30259
4.06312
4.79836
4.71032
2.345
3.85692
2.61086
2.51277
1.79207
5.67572
2.56313
1.92506
2.42512
3.45227
2.9708
0.841688
3.03746
2.18414
3.18974
4.45582
3.11107
1.12666
4.46385
4.93589
1.69565
1.49083
0.897348
2.44075
4.39438
3.2575
3.0167
11.5862
3.51183
4.21943
3.25919
4.07411
2.55063
4.18292
2.25564
3.54189
6.44009
4.06872
0.690138
5.2187
4.30379
3.47195
3.97333
13.7885
4.0042
5.85206
3.73987
4.04156
2.45336
6.04024
3.89486
3.16267
8.0697
4.2667
3.80746
3.67561
3.74512
2.35432
33.738
4.07758
1.06223
3.91145
2.63915
7.32675
0.988304
2.40392
5.10568
2.05606
20.614
4.1184
1.16125
4.54508
42.9326
3.06316
3.3879
5.23921
3.96265
3.51504
1.13668
3.20456
2.00581
5.12702
1.7317
3.86122
3.30094
5.51737
3.82194
6.85199
1.72721
2.88139
4.89286
3.30354
0.941425
2.94806
2.35873
2.12014
5.35745
4.43033
4.46515
3.65536
5.16889
1.67971
5.80988
3.66367
5.49071
3.49659
3.22537
3.70232
5.73869
1.75961
2.76226
4.39118
5.69858
2.37929
2.14697
1.1285
5.1999
9.90069
3.10585
17.2747
3.2491
3.65855
2.41532
3.3383
2.41342
7.06068
4.03767
3.43678
3.98464
3.33308
1.62709
0.346574
2.4473
2.40547
2.75907
4.84227
3.11334
5.48116
32.9364
1.96398
2.70761
2.37966
2.68667
0.908844
3.64795
2.80439
3.52558
1.50638
3.08148
5.25172
1.65646
1.20226
5.60821
2.21368
2.1148
1.81669
2.07526
2.08944
2.8659
1.98903
2.98732
24.001
1.8814
3.02546
1.74007
2.44475
4.84413
6.46864
4.65825
1.40983
5.15581
2.14414
77.0592
5.52595
1.32823
3.90627
15.7016
5.161
2.72004
26.778
1.83506
4.09892
17.4158
6.05766
3.19253
3.52541
6.07411
4.22922
1.06771
3.99451
24.219
3.86165
1.16165
3.19327
1.58508
2.91925
3.87688
4.90238
0.989045
2.35129
3.94854
2.38228
1.70217
7.28172
3.61598
4.31733
1.93912
1.73584
3.60817
2.96775
2.30473
3.14331
2.80604
4.08792
2.80797
13.5077
4.22806
4.27869
5.66806
5.28253
4.65559
2.8167
4.09989
2.24411
14.336
2.78015
1.95617
2.28013
10.1035
3.22177
2.20017
2.506
2.96331
3.08497
2.84403
3.81847
3.46704
3.01972
4.25518
2.91385
2.53914
1.95003
4.62964
2.3258
3.40538
4.19543
3.14731
4.67506
3.86079
6.98455
6.22159
3.32724
2.46369
6.78658
2.28122
2.63404
6.19296
3.9445
2.18614
6.22131
3.2143
17.1042
3.767
3.89387
9.42673
4.31747
2.80536
4.54423
3.55178
2.64919
3.98544
3.19327
1.79122
1.88496
3.54379
3.48824
2.28268
5.82503
7.23083
5.46345
3.27838
2.91532
4.56724
3.15612
2.17373
5.7014
4.37414
3.89825
1.87865
2.46549
3.00005
7.06968
5.18784
[truncated: 5 more rows]

## Sheet: Figure1_SkeletalMuscle
Value		These data are plotted as a histogram with bin width of 0.5 d.
8.06689
10.1777
3.52558
11.919
11.8063
6.36382
13.4762
13.2571
16.2178
14.0541
11.1537
10.5302
10.1456
11.1073
12.1477
3.35251
6.1046
15.6626
14.3628
8.87456
5.7743
7.25467
7.38609
15.0357
6.77365
12.6245
3.45683
11.2278
6.80791
6.00595
12.6096
11.8143
12.9609
5.98469
8.03137
3.85499
4.58749
11.1798
15.2928
15.3879
6.08745
5.49615
5.55919
6.11538
13.0499
6.28335
13.2596
9.96975
12.9246
6.62063
5.08751
6.89253
6.16981
9.12036
6.31397
10.1374
30.9856
3.97106
16.869
22.9595
17.1105
5.96589
9.16134
9.01127
8.64759
8.64651
7.55186
8.9082
9.33909
16.4
10.9295
13.4201
17.2275
12.9403
11.3148
4.6369
6.78492
3.48341
12.9222
16.537
3.56291
12.4532
8.73476
11.0656
7.39239
8.91565
11.8335
5.07298
5.66181
13.5911
14.501
16.1837
1.38963
28.367
5.86369
11.0453
10.1888
3.96345
11.5901
14.6667
8.11933
8.68279
14.4135
12.3732
17.5792
14.2301
13.3169
14.8093
7.11212
30.0715
12.4555
12.4577
6.39228
6.97401
10.9988
46.1637
12.0234
11.5563
6.68738
15.2173
9.08748
14.4647
11.6997
109.329
28.6543
11.8244
14.8077
6.88363
17.016
12.7593
13.986
16.5074
16.3459
9.03241
2.93129
14.9
12.2237
12.1712
14.7071
3.62458
3.69659
9.0142
1.39819
8.0179
4.15967
13.783
10.4879
11.0137
12.7981
1.39655
11.1421
15.0914
22.3272
15.0341
8.72158
13.8991
15.8054
11.2314
2.84607
15.0016
15.6679
3.30125
10.3772
5.97078
9.71816
14.0001
6.1143
8.39822
3.59665
8.24096
4.45754
16.7569
45.512
6.40469
11.2049
49.3343
97.2156
8.94383
6.09655
11.8954
12.5809
13.0389
7.7261
6.94571
13.6662
11.5795
7.72998
9.09941
4.09118
13.134
14.5864
9.1402
15.9052
12.0768
5.47748
4.12686
12.2324
9.97119
7.97638
6.56577
6.99548
14.8473
11.0119
11.3948
7.26531
10.9114
18.8971
9.29215
7.07185
17.3063
5.98289
1.79886
14.7635
10.5374
17.2661
43.1062
12.0422
10.4092
8.26208
16.8772
7.13298
9.87108
12.3248
6.27339
12.6464
2.75208
13.9579
6.6572
15.3725
5.42326
10.2666
6.39582
5.18784
3.12418
6.96666
5.46539
13.3016
5.81426
2.64091
6.37084
27.2143
5.99323
14.6326
11.35
30.8271
14.8808
12.5673
15.9216
60.6959
11.1834
4.92432
6.41922
4.6196
6.54406
15.2676
29.458
5.62734
6.76769
8.08997
31.1667
9.55143
13.134
4.00536
64.7499
8.70023
14.8283
10.3998
9.69301
11.1492
14.3643
17.7389
11.1555
6.11917
13.1627
17.4575
13.4279
7.77507
4.65606
16.233
35.0163
3.94484
7.83571
5.93372
5.20049
6.15939
5.90566
7.14658
3.49915
14.0101
22.8009
3.999
5.16042
8.49914
12.214
12.0989
6.62697
13.0279
4.76636
9.03182
13.0684
7.08088
6.02265
7.97592
10.4029
9.55933
3.73161
9.67205
15.2457
13.9663
7.58616
23.4409
11.4836
2.32226
6.37055
11.8386
10.7025
3.74502
6.07571
8.04442
17.4905
28.4426
11.6183
7.33955
6.51852
10.764
2.22195
5.57484
4.37435
14.5162
8.85868
9.2642
2.6095
2.1588
7.19107
13.6742
14.9644
11.0207
12.267
9.67272
4.03321
27.9326
11.246
10.4405
9.64781
0.346574
8.84229
6.03025
3.45511
17.5993
5.14624
3.76049
9.94901
13.2091
12.9294
12.1915
14.2506
10.5438
11.5882
15.5275
8.36983
21.1197
11.474
14.0683
6.78127
14.2564
17.4861
0.992093
6.04288
13.45
13.8367
7.59447
1.50016
9.06016
17.5192
5.90189
4.97879
13.3644
11.2105
9.11078
13.1714
14.8728
13.437
14.0228
9.61836
14.2843
7.2959
10.0122
6.15857
3.2783
0.346574
6.32232
11.7582
5.53234
11.9922
5.63695
6.08184
13.9762
2.40936
7.38963
8.91336
14.704
13.3195
8.4263
16.771
11.9261
119.715
5.46905
6.28477
11.3056
7.0406
8.85415
9.3599
7.54816
24.3766
12.6096
16.3652
7.19295
13.4959
3.47216
41.1363
7.97867
35.8308
12.823
88.2428
10.3017
7.27217
15.8379
4.12036
11.2725
28.9899
4.9704
12.7828
6.03157
19.2889
3.70489
12.4981
12.6441
13.7026
3.74037
4.14388
15.3114
11.7453
15.2023
11.1331
8.81196
13.0022
2.92215
9.22229
13.179
12.7405
13.2419
53.9834
14.3777
5.6925
12.5764
15.0914
4.1834
1.9283
7.38569
9.17529
7.7317
9.92479
27.555
6.13079
3.79103
10.2696
2.02004
5.80477
10.8465
17.2596
17.4838
11.5921
12.9961
12.6556
12.5593
17.9062
4.43913
7.54569
13.5407
2.45924
12.9042
5.82697
8.08147
6.12186
4.94153
14.6388
12.9754
4.96755
8.51689
2.3766
8.20538
13.5778
1506.84
7.76244
5.35911
1.57039
24.1557
8.88878
1.39431
13.2596
13.5037
13.6366
5.37386
13.45
3.18473
7.97501
30.8339
8.73257
5.0567
9.09344
16.7488
11.0824
15.4359
7.15877
8.15132
11.4874
4.28875
6.71915
3.2913
56.1708
36.0545
47.4433
4.05836
45.512
11.1807
13.0022
6.70357
2.48663
6.6668
12.2866
8.62983
7.21206
6.79256
1.68739
4.05468
11.3958
11.1492
8.22776
5.70492
9.98627
10.601
10.9295
1.46824
6.63426
14.9724
7.08305
6.94084
9.50168
6.26405
15.0276
7.32636
7.16543
11.9005
14.8648
10.7465
4.76079
14.9401
4.29859
7.47611
2.23628
13.4141
13.8022
14.3153
15.3385
16.0823
6.83982
6.31857
45.6168
12.4936
6.81259
6.0744
14.214
4.5165
9.10419
9.37382
5.79942
6.20322
8.11648
11.1099
19.0164
13.1802
7.78074
5.53831
4.33312
13.6999
4.97058
56.3305
9.54091
1.30198
29.0628
77.838
2.50188
19.9985
2.28321
1.9086
16.4976
12.28
13.2432
17.4421
13.1278
4.70696
2.0093
3.61665
14.0498
3.4002
7.78293
16.1085
13.2838
10.2552
73.194
4.77522
6.87817
11.7423
6.43411
55.6968
5.35725
67.5583
4.25963
10.2597
20.2823
11.7314
2.60357
4.08094
8.86888
8.13983
10.9166
14.884
2.63679
6.2675
15.1939
17.2747
4.63892
9.95973
36.7913
12.7663
10.1035
13.3016
4.68026
7.0249
1.42845
1.24634
13.1341
1.18496
55.9667
5.06409
2.34306
12.8563
8.93173
3.23787
52.1365
6.84387
7.85569
12.136
2.95
20.229
37.216
1.12467
4.29353
10.4272
2.26585
14.2068
4.99478
5.44093
6.63013
17.5059
6.99301
5.51145
10.1508
7.06968
7.0381
11.4485
6.42576
5.38639
8.60999
11.1555
4.33732
12.0547
4.37138
14.0512
2.37774
56.4222
8.26651
2.07443
6.13785
17.7525
29.7744
37.236
13.9074
3.32158
10.9003
3.89617
14.8904
5.52133
4.80535
8.38097
12.3942
4.53321
9.46664
7.64979
5.21065
3.82173
14.773
11.3463
3.20783
10.6148
15.3776

## Sheet: Figure1_Cartilage
Value		These data are plotted as a histogram with bin width of 0.5 d.
3.77336
2.71609
10.1278
5.31799
6.127
5.31005
6.07331
4.61437
10.8296
7.10155
2.78082
6.97121
14.1603
4.26736
5.3317
6.15092
9.24258
2.91362
8.55843
11.4504
4.23141
4.15406
11.6368
9.81586
15.1342
6.16761
9.08033
5.42708
3.58977
3.52567
5.73181
3.91919
4.91211
7.33761
5.87712
5.71833
2.65548
10.9286
5.33354
7.08957
6.02527
7.78905
4.50227
5.89156
6.39612
6.63394
11.6417
5.24178
3.98612
4.68818
6.75714
5.97798
4.57946
13.0291
5.95794
4.2906
5.73228
3.69432
5.87562
11.3827
5.66181
5.49332
4.15917
17.1762
2.10323
4.38437
6.35419
4.36371
5.36284
8.47783
4.92519
6.20127
6.65783
6.32409
16.7366
5.24813
4.20484
5.38409
6.69449
3.74249
10.0968
4.7385
6.88876
4.94875
5.45678
8.61963
4.14959
4.74466
8.999
3.48639
5.70186
5.13293
4.52225
3.18711
4.8162
4.95796
6.25105
6.28819
6.40854
9.9798
6.37084
7.18734
4.31962
8.62338
3.60011
9.87178
18.5012
18.613
8.63627
5.61253
4.49177
5.09405
9.66867
3.51843
4.90654
9.52714
2.82307
5.49049
6.5826
9.49387
6.85199
5.97773
5.64544
7.1092
6.17861
16.2292
2.94361
13.7584
3.59367
16.9432
8.47627
4.8748
12.1509
12.3095
4.31317
8.08901
8.89277
4.43203
4.37759
4.31169
6.29533
7.30474
5.0054
8.28385
12.8718
3.21758
3.13237
10.8746
15.8108
13.7693
10.5905
9.58776
6.8503
8.37185
4.13202
5.10888
5.86717
16.3478
13.742
3.56475
12.9924
3.6517
5.59441
2.98237
18.0413
7.80659
6.4383
9.73795
5.66737
8.63197
4.71082
2.64056
7.17136
4.06109
3.39429
12.4555
12.101
7.80527
6.3475
2.21676
8.48821
18.4397
8.99724
16.869
5.69671
13.1827
11.5198
6.47226
5.16811
4.58431
7.91354
1.81528
3.28662
10.2584
3.55132
2.4877
3.77778
27.7536
4.0318
6.64284
9.26358
6.36354
4.69135
6.47287
4.26716
5.25331
13.986
5.56857
5.82232
6.48619
11.5969
7.21093
4.30019
27.9551
5.80379
8.74689
14.4677
16.7427
5.66922
8.3557
2.44682
3.54506
13.349
6.43441
16.1497
4.30166
4.76636
6.84488
16.4702
2.72603
9.12636
7.38058
4.58947
32.2544
12.6764
14.6775
15.1524
6.211
10.0376
4.54329
10.113
5.29666
4.0925
5.77719
3.44045
6.1657
10.4508
9.60836
15.896
4.71112
10.0376
6.72697
14.9692
9.39673
8.2962
5.92408
12.2475
6.37025
4.55748
10.3216
26.3004
11.0365
16.5449
4.06968
8.88821
15.1408
10.4405
9.64312
4.83046
11.2287
4.54821
9.51407
6.66712
7.53094
3.98212
4.5115
7.0614
12.5366
2.08701
7.72567
12.5106
5.48528
5.1238
3.88655
4.75149
11.6261
3.77819
8.95655
15.1956
4.66044
3.60301
5.94952
4.88252
3.67123
3.23085
8.67736
15.2106
6.06481
8.31511
5.11623
3.80286
2.41174
5.35188
5.66482
6.59481
7.97408
12.9126
12.1744
15.0619
9.41584
4.97557
6.99548
4.7972
4.84177
14.4361
15.2945
13.8824
6.28021
3.28358
4.13104
10.9269
14.3687
1.97712
16.6202
2.40247
15.809
2.3088
13.6312
3.98934
14.1545
6.09655
6.16076
8.10983
18.079
7.99939
15.8397
7.56257
11.7702
7.58201
9.82352
7.80659
1.57344
4.68897
9.5871
8.41607
15.4703
7.48135
9.7093
14.7698
6.41684
5.60006
6.26517
6.07438
3.9867
5.58877
8.6352
8.9554
14.1893
40.2993
5.09218
2.6822
9.19903
7.6718
9.70251
4.35175
17.6486
6.97156
5.24496
7.25847
8.38147
1.42796
4.52712
49.546
3.18315
4.95743
6.5069
16.4059
18.5433
35.0606
7.54118
14.6033
6.06747
9.57055
14.9224
2.20716
6.74793
18.1952
5.95769
5.83359
10.4288
4.40066
11.7254
6.25304
9.48412
13.6702
4.44995
2.11438
5.15332
10.7257
6.95407
12.0694
5.04272
15.1062
3.74371
3.02407
4.95247
5.04915
5.27108
6.1855
4.65574
2.31446
16.2159
4.79355
5.57599
14.3094
15.4945
15.0146
5.60277
34.9457
2.372
5.93677
8.86094
17.7867
13.4357
33.453
5.9294
15.2642
5.62072
16.4097
5.54939
5.80258
8.83722
6.16981
7.38255
7.70078
4.87634
77.4466
14.8693
6.54036
11.3028
6.09307
6.08531
4.44753
6.09897
3.64077
4.31317
4.30486
3.01473
5.29241
7.40819
12.0894
11.7026
4.51797
11.7086
10.0587
6.81192
4.93466
16.7084
4.73219
8.44683
11.313
13.4827
32.1199
7.92259
15.164
3.34031
4.7909
11.5332
21.0204
6.01194
2.17495
9.87178
14.2067
5.2001
4.77901
8.92081
13.8838
14.4813
9.60104
5.02208
13.3554
7.15139
11.3139
3.06981
5.7266
11.0629
12.8694
5.8055
1.84711
5.65096
4.52623
6.37582
2.99772
4.26395
5.63168
2.4193
9.29276
3.43125
5.39561
4.55479
4.48842
33.9695
12.36
6.42547
12.0642
5.45313
5.11472
5.5603
6.38728
3.65758
1.96301
10.237
6.58009
9.25368
4.68644
6.18937
5.21693
6.15201
5.51298
1.90117
4.54597
5.29261
6.93425
10.2423
3.96639
6.92801
22.0572
35.9703
4.46112
14.0342
6.50049
4.65543
5.8906
5.52727
4.89857
3.82743
4.90463
14.9692
9.37002
18.9799
3.7936
5.32289
5.01209
6.39494
11.8446
3.55287
10.4366
8.16235
7.34383
14.4301
8.67518
13.4279
12.3898
5.80598
3.35797
3.55041
5.33314
9.89504
4.44339
6.17833
23.3501
4.27236
16.0898
5.13157
11.0559
5.34919
5.95538
4.60854
11.2762
3.81458
80.8807
18.0884
7.16653
1.64694
6.82232
15.2173
6.87271
3.3262
2.38572
11.8153
4.5954
4.37648
5.04952
6.95303
9.89292
6.91798
2.51656
4.87103
13.7311
25.0958
3.36913
3.70469
4.55224
5.96718
3.84217
7.87354
6.72959
7.46363
1.75741
23.7014
5.67689
4.22007
22.0572
14.9756
3.99429
10.1553
3.8679
9.21065
12.771
41.5556
10.7132
8.50696
4.45453
4.45124
14.8904
6.86148
22.8385
11.8013
14.4768
7.11614
8.38248
2.54399
5.58855
7.51623
6.09735
8.43142
5.18338
62.2215
4.14128
7.57786
5.87961
16.2539
14.3183
58.4688
4.77392
12.4521
2.70792
3.68039
3.95643
4.50886
3.47294
15.347
33.7956
26.1269
3.67065
4.36986
13.7981
5.09573
5.00938
3.45451
7.98695
9.07023
9.5108
7.0274
4.21648
4.26355
6.49744
6.44398
18.0038
3.42557
5.04126
17.7958
5.60459
7.72783
3.60095
3.40563
4.74807
14.6853
12.3754
3.89419
5.75943
3.56392
14.916
11.0859
36.5393
2.27261
3.538
6.76704
2.82209
3.91941
6.01273
6.63616
14.6682
16.9557
4.5878
3.36031
6.42071
4.59449
3.88688
10.9971
2.84689
3.74796
14.3986
4.31424
5.45613
15.4204
6.46351
9.34728
3.5526
4.91385
55.3632
5.04897
3.35616
2.91336
3.59404
10.3463
36.243
4.73138
4.18176
6.64539
16.5114
13.1092
2.16805
10.4594
13.8866
6.3414
14.5956
1.21007
3.00995
1.73086
2.4588
7.76288
5.08098
19.8184
4.03755
2.48476
4.89943
5.3797
82.9123
3.24986
6.68803
4.28745
6.89905
2.23189
6.46201
11.7612
7.93029
3.97641
16.2482
10.8866
10.5639
5.5381
4.95654
40.4758
8.26849
13.4618
5.12891
12.9827
9.65453
5.10907
7.82245
6.8734
4.10001
4.64887
4.85431
15.2642
7.19931
6.38375
5.65627
6.76935
3.7817
6.03472
11.5017
4.38091
6.59356
5.7755
5.94084
6.70388
4.24138
9.01186
3.19099
3.80349
4.31854
9.08629
4.02852
6.4383
7.3743
6.27851
15.7946
5.42093
1.86996
5.44307
5.08098
5.79167
10.4437
13.856
9.25368
12.9779
10.7565
3.28241
8.6207
10.7849
7.36959
2.16619
15.3216
6.74333
3.98006
9.94401
13.6393
113.352
4.96733
2.61763
6.0203
11.7224
6.93459
11.1753
4.79106
10.0463
12.6672
12.0884
9.80962
4.31895
9.32966
5.52155
63.5915
6.28164
9.60437
100.311
10.4061
4.39006
4.02431
4.04014
8.77181
4.01894
15.5466
4.76112
12.2844
5.98754
6.33648
5.44136
6.00621
14.8781
17.307
7.15248
16.402
3.22125
5.37866
38.3802
4.97647
11.6456
6.66007
2.11116
3.39055
6.08959
42.4592
15.6767
11.3158
12.4847
5.77695
115.717
4.97111
1.60559
4.30379
7.3912
6.25669
6.97612
5.77599
8.47679
6.68094
10.439
2.43663
17.6127
16.0637
21.3835
3.33076
25.3436
3.64258
10.724
12.9766
6.8503
6.52865
6.29333
3.66038
2.88325
3.73866
9.38397
14.9967
4.66467
4.50564
7.16876
13.3477
14.9674
12.3666
15.0668
5.37053
52.9322
3.5153
15.4204
36.9088
11.1825
4.1972
4.52239
6.64316
5.83703
16.1328
4.25439
6.71915
13.1353
9.22106
7.0769
20.0563
13.8643
13.6339
12.5185
11.2771
4.64732
5.59238
2.77737
2.64772
5.87911
7.16505
14.7071
12.3303
5.97773
4.78858
4.04109
11.3167
7.73602
2.02657
5.65511
13.3567
16.161
11.1807
3.13478
3.47286
6.77497
56.6528
15.6009
5.18241
2.34826
4.58582
5.70867
5.22834
5.33716
5.94695
5.85527
5.78539
5.00756
5.6676
4.40863
12.1307
13.6662
3.57726
8.10983
4.26684
3.31008
5.80598
6.66584
9.62504
7.80747
3.81269
7.88294
3.05136
7.55268
9.33343
4.76849
24.1347
4.70185
2.28028
11.196
7.86686
5.89436
4.75589
8.01002
11.0453
2.25888
13.5858
4.92117
12.5855
4.77851
5.78804
7.16876
7.9663
5.57284
6.3203
4.60731
5.13576
5.47596
4.37911
4.86129
7.52521
6.05104
6.23586
3.95576
8.08901
13.7748
7.58076
8.93173
12.3721
5.66899
18.0931
3.12461
10.4327
4.75556
4.20701
3.94854
4.66954
6.88637
171.147
2.93452
2.18949
14.8748
4.94311
170.726
6.93633
13.6904
6.64252
5.589
4.5919
9.65319
7.29245
3.68108
19.517
7.27141
3.32764
4.29966
7.02704
3.27072
11.4353
5.22029
8.15995
5.8851
3.36464
6.64826
6.00804
7.09102
2.57298
10.0544
34.6141
6.13377
22.1914
41.4686
24.3082
13.7954
13.9438
3.3223
9.96474
7.99893
37.569
16.3536
10.6442
6.61148
1.69347
11.7532
8.43912
9.15771
5.33211
10.231
9.50037
15.1856
3.99624
2.76612
13.8685
19.0268
5.41818
17.1126
11.5036
6.00726
24.571
27.3001
1.5889
7.3692
4.84401
48.1185
15.2608
5.70163
7.95852
10.1597
4.23827
11.6584
14.2242
9.87742
8.45582
8.03184
5.86667
8.47835
12.0401
5.87065
6.74497
10.4863
6.86182
8.57969
2.94224
11.6486
9.58511
4.85567
3.38831
3.64335
5.46775
3.77141
5.42602
9.10897
4.26316
6.9471
13.1714
4.70808
39.6311
4.56604
6.88124
4.94064
11.4665
0.776005
6.40439
1.70194
8.25618
4.29379
6.18743
2.72764
5.39226
6.00361
10.7732
6.37817
7.95624
6.04315
8.53945
5.66366
5.65309
3.54433
12.0958
5.35456
5.80915
57.8104
8.87228
2.68225
7.53462
18.7667
9.88093
3.6078
15.1989
3.83973
6.29991
5.07391
4.25335
4.37773
6.68771
2.57155
29.6597
5.5086
3.42219
6.17421
14.1185
4.02829
1.92066
3.69866
5.46215
7.57621
6.88637
3.17121
130.782
4.86334
3.80317
18.9384
10.9988
3.09213
3.95632
48.0019
7.67393
5.46819
3.85125
2.14783
56.7688
7.05134
5.87388
8.02022
6.65464
11.6672
5.93346
4.88665
2.81985
3.7189
16.3575
7.86149
7.40041
17.0979
15.3845
4.07422
10.4076
3.56026
6.74661
9.50819
4.42326
14.773
7.49956
6.10837
10.5669
15.1144
7.86015
5.47467
6.36499
7.38137
5.60187
7.25695
6.75648
11.2024
9.69166
2.43449
7.47772
10.3362
13.1179
2.80797
11.7493
7.0114
2.51852
4.85363
6.65815
3.90341
4.81938
2.24251
4.00131
2.6273
8.18742
4.06669
8.25765
7.97133
9.21616
4.74206
15.1359
4.26067
9.91769
3.99555
14.4225
15.6114
7.70806
11.2515
2.73652
5.1185
6.55272
2.82548
1.99723
3.78842
5.24833
3.99635
6.48741
6.08665
6.68319
12.3998
4.72541
3.5779
7.35903
5.71668
15.4238
10.1634
5.30213
3.19254
4.75981
6.24654
6.84421
3.94506
6.35915
7.69992
6.55087
5.26848
12.2638
10.8296
4.38979
10.6918
9.15227
35.5369
10.4178
2.18459
7.16283
9.58776
63.0708
6.74465
4.66656
3.23168
6.47862
8.20973
3.45649
5.17989
1.37249
4.12379
6.05157
3.21229
9.78745
2.56916
17.2168
4.02525
5.7808
6.05157
8.3552
1.26229
8.12314
4.31317
2.24015
70.4421
4.51474
10.4076
22.1985
3.46644
8.71554
6.72208
7.40581
8.15707
1.76627
5.01137
12.3314
11.9005
7.12784
16.3478
3.18483
4.81135
4.94646
59.9608
6.55211
5.65281
2.63534
6.82971
15.6785
13.8036
6.59324
7.58491
11.005
34.9721
4.19416
7.06176
10.1501
5.56365
2.90701
15.1359
64.0025
15.4789
9.02771
4.03216
3.03062
6.79789
3.3258
1.50966
4.9203
4.24592
1.04632
8.09279
14.9433
12.5878
8.61106
7.49146
11.2799
3.03115
57.0257
3.25964
70.6573
4.36931
7.64683
2.10869
5.61526
5.84392
9.67206
8.98557
7.67435
3.10828
4.58203
13.0144
7.41255
4.69946
2.60029
4.01336
5.84146
5.27911
2.44609
12.4443
6.49227
12.0234
4.44269
3.30227
29.5396
14.916
7.91129
11.3836
2.46803
7.34383
16.0358
2.4842
2.09369
9.35043
2.28505
2.38979
11.9149
21.1197
6.46413
19.3373
2.65233
4.11718
3.64144
15.1177
5.3231
2.51601
2.19642
4.98362
4.98273
38.9956
10.4084
9.96617
9.51668
4.74012
10.294
4.39271
4.54925
1.78258
5.61571
6.30766
34.9281
21.2459
6.11807
9.01187
15.2273
3.68098
4.46975
42.8265
121.392
3.1673
8.53787
12.6927
53.8785
4.27974
7.25657
84.3246
2.1436
13.1017
162.711
5.74273
5.53986
8.07205
6.28249
3.95677
7.26341
3.65526
16.6262
8.96234
11.6193
7.08269
14.7149
26.3154
4.5052
7.32056
7.12931
6.07891
2.0095
1.91522
3.62288
16.8485
1.35223
13.134
6.12321
18.0978
2.77032
4.22406
4.7001
42.5113
3.58948
7.39791
2.94812
7.92757
5.9767
6.16871
2.09635
12.4142
2.81253
3.93108
42.1238
3.38079
1.78819
13.4331
14.6326
3.28802
3.103
7.67477
2.36994
44.0933
6.91626
13.7108
2.55944
2.90982
6.62412
4.43586
14.4346
6.78492
7.75073
7.83571
3.66872
4.02583
11.7952
3.67961
36.5008
6.24627
3.6711
2.33934
6.20128
7.75897
6.89356
8.99261
12.5935
3.44875
4.44482
16.6702
5.32024
9.88868
4.12919
9.41649
5.47878
11.3324
6.16077
4.5193
4.42552
4.88201
7.6258
4.4877
8.29173
6.05634
7.19742
23.3698
3.01277
4.84041
3.52236
2.67124
5.27009
4.38576
4.39271
8.62767
3.48501
8.97975
11.1762
4.41411
4.0122
9.96761
5.31086
8.12219
18.403
2.88073
7.9695
2.26849
1.7504
7.64051
6.14247
7.13298
2.68839
5.07838
7.48499
5.62848
3.01959
3.90803
4.11351
3.02499
12.4053
5.57842
4.01197
2.33175
3.80474
42.0344
34.2888
7.29437
4.80751
6.4112
7.10338
4.71753
3.88644
6.22299
6.18826
7.56339
3.08752
3.7234
3.98098
3.47782
5.1768
6.06189
6.32664
5.44499
3.14802
6.42726
11.6476
9.43058
6.44908
4.28425
8.14174
10.5663
8.1427
5.08863
6.83341
8.04255
8.78514
6.63299
4.19898
4.93519
3.7265
8.35318
7.82245
15.4479
8.99374
7.3009
15.3947
11.3426
13.5685

## Sheet: Figure1_Mucosa
Value		These data are plotted as a histogram with bin width of 0.5 d.
4.0759
2.96902
3.87028
5.0159
3.59619
11.0797
3.08045
12.1883
3.08038
10.4883
4.57025
4.37524
8.1797
2.86271
5.1238
8.5007
3.74613
2.88409
4.30821
3.65266
4.10292
14.7087
13.9354
4.35176
2.49423
3.25017
2.8904
3.85274
3.6516
3.48788
2.91098
4.30473
4.89666
3.74746
3.7287
7.84725
3.9417
4.13869
6.5008
6.89837
3.82975
5.0332
3.38443
4.98165
2.53422
10.2144
19.0216
3.93019
5.17255
2.13152
3.74421
5.01517
7.23196
3.86974
12.6464
3.37052
4.30687
15.0194
5.26988
7.94939
4.34017
4.81872
3.43176
5.09107
11.8669
3.06384
13.2495
8.61213
4.34371
13.4932
3.5456
5.96384
4.00895
4.27486
11.8995
4.1901
16.3691
6.567
12.8111
8.9664
5.07503
5.95003
6.49592
7.81011
1.64835
9.92479
9.65117
3.62345
13.8132
3.73574
4.45067
3.7276
4.57871
13.5659
3.89223
6.66488
9.41073
4.51077
6.37406
128.719
4.21213
13.9005
12.0694
10.0376
2.59135
1.75525
4.02712
15.3862
2.97718
14.1835
4.65121
8.82203
4.20829
3.87829
5.76398
8.13314
10.9554
6.73776
4.29034
16.8383
3.6492
3.59423
6.67482
10.9954
5.14033
13.0955
4.8372
12.2162
7.3794
3.03267
2.54273
3.30345
3.89825
8.18356
3.58679
14.4677
6.89768
2.6697
3.67016
1.02346
8.18839
4.41692
10.6671
8.76625
2.35997
1.4601
11.2332
6.2283
3.55135
1.6806
3.07267
10.3178
3.54315
7.38569
14.2712
2.75364
4.22844
4.71265
14.255
10.1649
4.00224
8.90077
17.6216
3.92941
5.05467
6.13948
1.41017
3.58531
4.4594
14.0058
1.78203
4.2014
3.19415
14.1762
4.19962
1.20702
5.47034
3.31435
7.54788
3.89474
8.82878
7.92621
3.29576
3.37758
3.69876
4.70217
3.88448
4.50886
35.0251
5.38075
4.82005
6.15202
14.9305
6.94641
24.3509
12.2194
15.0832
4.6369
81.7391
15.1392
5.3463
3.51049
13.9019
22.8951
11.2698
6.53851
5.11529
5.30924
3.4042
5.54119
4.30206
10.9329
19.5998
14.5451
4.49862
7.34422
2.88187
30.3745
6.97402
4.19213
5.41818
4.59281
8.61855
16.0099
3.27605
4.94346
6.12105
16.0842
7.14071
10.8525
3.75965
15.3063
11.5237
4.78891
3.3614
13.4566
7.67095
2.88523
1.35653
8.27638
10.3347
3.63009
11.0102
10.2597
5.65189
3.42888
4.20433
7.41532
6.10622
3.56842
20.6848
25.39
3.95001
4.75019
14.7134
4.46601
12.2421
3.14588
4.4451
11.2278
1.97315
3.28646
13.9382
10.1323
2.43205
2.44436
3.28047
12.4779
1.96596
3.1988
4.68185
7.16098
4.89978
12.723
14.704
9.95043
1.6469
35.5278
3.4338
16.7954
3.67454
4.002
31.7012
12.0119
4.46688
2.10737
4.68346
10.636
2.07104
6.34169
2.82911
3.71691
14.7025
13.5367
3.97082
2.63619
3.73171
4.05172
3.10494
3.40755
3.48762
3.37068
17.8808
13.6232
3.58179
10.8797
3.62032
0.346574
4.13659
4.31841
14.4858
13.9888
13.7216
12.5388
2.41561
12.479
5.11189
6.38757
7.49368
34.3567
5.67666
8.48978
9.70794
4.91106
7.45762
3.70915
4.56619
8.71774
3.26733
3.06418
9.24135
2.95333
7.9957
5.90641
1.29643
3.12919
4.13486
10.8814
6.74727
12.1969
2.79034
11.4551
14.5512
7.10847
6.95791
4.17471
5.19349
16.5094
3.9952
3.21937
7.93892
1.66179
7.00113
11.2844
10.7265
8.42477
2.18379
2.68147
38.4228
2.46843
3.7031
2.82975
2.91385
9.54617
10.2114
16.8158
7.10301
2.86501
13.0524
2.48226
14.7463
4.06145
10.601
1.78441
13.045
3.13195
10.9485
5.14283
3.74027
4.86095
15.5764
8.56742
7.79605
4.98422
3.7242
4.52003
4.71353
4.23982
8.91279
5.44029
4.09674
11.6086
2.85587
3.06198
7.80879
3.67678
5.24853
11.0242
6.85945
6.77497
12.5741
1.74294
13.1953
3.03393
12.039
2.62446
5.54052
2.24168
6.54747
2.85299
5.00684
1.8421
5.74701
16.0544
2.99396
3.82553
14.6342
4.28186
55.1649
5.70844
4.58446
15.7569
4.26316
32.611
2.97795
3.76823
12.3171
11.1933
13.8063
1.65573
16.5805
5.08999
5.50245
12.5015
28.5422
5.03247
5.9416
3.35624
59.3448
3.16137
10.9658
1.61646
5.14166
5.42985
2.78328
2.71626
4.93466
4.49206
2.81882
4.25636
3.64163
3.71104
4.13326
10.4658
3.88547
12.0684
1.71082
4.54106
11.169
13.9326
3.19489
16.1837
12.9888
3.19195
3.03009
3.21534
3.8784
4.27367
5.2629
2.20446
10.9493
2.6921
12.4354
3.92407
4.19466
2.90087
1.97636
5.22735
1.31554
4.43487
5.20264
11.9282
3.68137
4.35914
2.94012
3.27543
6.99477
13.8229
2.15561
2.67645
1.41428
2.34377
3.38915
3.76762
4.83974
4.33556
3.34846
14.69
25.6152
3.98372
14.8188
7.29513
9.56664
5.69297
2.74606
11.922
9.83816
1.4198
9.78952
4.51033
4.05231
14.0655
3.75995
1.99094
5.74487
2.86223
4.11595
9.62521
11.9108
3.12976
9.9021
23.8072
10.8177
4.24294
5.2404
2.3058
2.26968
7.07329
6.19047
14.6807
1.49853
5.3774
5.36492
7.90542
4.40569
6.33474
5.55874
1.40215
10.4217
8.35872
4.77226
7.72438
2.61048
11.5901
2.26485
1.78658
3.65574
6.76142
8.87569
3.40237
2.888
3.82437
12.1137
3.28428
1.93301
6.90592
14.2917
15.9472
6.42816
12.5913
13.2066
2.23571
4.45782
13.3054
5.27269
4.33895
2.11458
16.9267
9.6197
3.94529
9.88445
7.64472
1.50346
4.65966
2.41561
3.30874
4.64063
13.3246
14.2506
3.40178
3.22561
1.50702
11.7562
5.23466
12.1064
8.06501
5.20811
4.76537
2.90421
7.19518
24.0217
6.42755
4.04156
2.79478
6.56701
3.17484
1.54249
6.10112
1.68688
4.64919
5.47402
10.8195
1.27547
3.96186
1.42415
5.18803
3.72379
11.1519
5.40402
23.6569
14.9385
9.88375
12.6061
15.039
59.2181
10.0137
3.67922
15.7194
9.4069
13.7026
15.6626
11.6662
2.61504
3.89223
12.9234
5.11982
6.88808
7.29667
12.1371
2.95989
2.52044
4.76326
3.19033
13.2863
3.28335
1.83249
5.66598
3.8505
5.04401
1.59143
11.4381
3.33605
4.54675
12.8982
15.3453
10.4634
2.15836
4.66138
11.987
4.38216
33.7628
3.11744
1.63322
1.57192
5.46388
2.7128
14.8872
4.32933
11.7772
3.50597
3.06791
1.86694
4.74223
2.66493
4.35203
10.0887
47.2171
6.22187
3.17443
11.6495
3.88775
2.41928
3.66241
11.6662
3.50872
11.0216
2.90044
12.1222
3.21691
15.4479
6.75619
3.3306
11.4883
3.54062
4.97522
8.2439
3.01185
0.842379
1.53297
4.14017
5.97129
2.06694
1.35943
3.37117
2.80507
4.85142
5.86023
4.95938
7.13739
10.48
2.35101
36.1673
4.53838
4.83451
2.56608
6.32348
1.6237
12.6869
4.81269
5.07447
7.31477
6.8029
3.38931
3.09974
5.08863
4.86692
6.11025
2.63309
16.7548
5.83016
5.50336
2.27912
3.29091
4.11852
3.60892
5.49572
6.14656
3.31158
12.4242
3.81658
2.66201
11.256
6.25697
4.85993
5.27269
5.33436
2.94843
1.88629
11.6018
3.38525
11.8446
2.54759
6.53727
4.50373
3.26702
9.32842
4.46745
3.31515
2.16132
2.41822
3.0812
5.69087
2.97936

## Sheet: Figure1_WholeBlood
Value		These data are plotted as a histogram with bin width of 0.5 d.
12.1201
12.8862
5.11605
9.41712
12.3876
12.5423
11.7026
2.21368
1.0085
1.65944
0.433619
12.5981
13.1827
1.06554
0.807454
2.01514
1.68491
10.6654
0.808137
11.7343
2.02595
0.882282
0.635577
0.640777
0.471189
0.777184
1.05853
0.953212
13.3195
1.04812
0.806154
12.8754
0.4718
0.945812
0.723918
0.626973
0.418728
0.46692
12.3688
11.3528
0.681762
0.822039
0.443573
0.701982
0.557421
12.4936
1.11655
0.467827
0.674402
9.05542
0.568827
0.346574
11.1117
9.30962
8.63573
0.584992
10.9875
0.524234
11.68
1.89675
11.869
0.511362
5.18551
0.724178
12.479
11.4684
8.97337
0.586018
0.861055
11.54
0.809893
12.6625
10.9063
0.448082
11.0975
12.2108
12.5027
0.520566
0.346574
45.7674
0.677249
43.7179
0.75857
10.6901
12.0026
1.06736
11.3001
0.547009
11.9953
11.5611
9.93832
10.0463
12.0192
2.11194
0.718457
0.346574
2.67552
10.5158
0.510157
9.97837
12.3754
10.3897
1.86418
7.58159
0.496215
81.0703
0.890906
0.38315
1.02621
0.498534
9.42096
0.743214
11.4817
0.346574
3.65327
0.468785
1.71025
9.86266
2.30772
3.78794
0.635807
0.604233
1.3357
1.54451
0.717462
0.71017
13.727
0.79135
11.1789
2.5817
0.565911
11.6446
0.795325
0.678329
12.5241
10.6433
10.3641
0.346574
10.4713
13.0869
1.77851
0.63621
12.5309
0.575189
13.4683
12.0192
12.2801
1.01406
12.479
9.91274
1.41463
12.1021
2.69686
12.7616
0.78812

## Sheet: Figure2a
Blue Points			Red Curve			Orange Curve			Green Curve
X	Y		X	Y		X	Y		X	Y
3	0.162771		0	-7.99361e-15		0	-7.77156e-15		0	-7.77156e-15
3	0.1637		0.1	0.00182515		0.1	0.00162725		0.1	0.00146188
3	0.159827		0.2	0.00613506		0.2	0.00547213		0.2	0.00491778
3	0.187701		0.3	0.0117868		0.3	0.0105179		0.3	0.00945593
7	0.338787		0.4	0.0181494		0.4	0.0162032		0.4	0.0145729
7	0.261096		0.5	0.0248747		0.5	0.0222181		0.5	0.0199908
7	0.332545		0.6	0.0317708		0.6	0.0283919		0.6	0.0255564
7	0.400694		0.7	0.0387319		0.7	0.0346302		0.7	0.031185
7	0.376217		0.8	0.0456999		0.8	0.0408814		0.8	0.0368301
14	0.553334		0.9	0.0526429		0.9	0.0471169		0.9	0.0424662
14	0.538548		1	0.0595438		1	0.0533213		1	0.0480793
14	0.569338		1.1	0.0663932		1.1	0.0594863		1.1	0.0536618
14	0.607915		1.2	0.0731863		1.2	0.0656073		1.2	0.0592097
14	0.565112		1.3	0.0799208		1.3	0.0716822		1.3	0.0647208
30	0.744371		1.4	0.0865955		1.4	0.0777098		1.4	0.0701942
30	0.819098		1.5	0.0932102		1.5	0.0836899		1.5	0.0756294
30	0.802946		1.6	0.0997649		1.6	0.0896224		1.6	0.0810263
30	0.772641		1.7	0.10626		1.7	0.0955075		1.7	0.0863851
60	0.882814		1.8	0.112696		1.8	0.101345		1.8	0.0917058
60	0.911904		1.9	0.119073		1.9	0.107136		1.9	0.0969887
60	0.912881		2	0.125393		2	0.112881		2	0.102234
60	0.913971		2.1	0.131654		2.1	0.11858		2.1	0.107442
			2.2	0.137859		2.2	0.124233		2.2	0.112613
			2.3	0.144007		2.3	0.12984		2.3	0.117748
			2.4	0.150099		2.4	0.135403		2.4	0.122846
			2.5	0.156136		2.5	0.140921		2.5	0.127908
			2.6	0.162118		2.6	0.146396		2.6	0.132934
			2.7	0.168046		2.7	0.151826		2.7	0.137924
			2.8	0.173921		2.8	0.157213		2.8	0.14288
			2.9	0.179742		2.9	0.162558		2.9	0.1478
			3	0.18551		3	0.167859		3	0.152685
			3.1	0.191226		3.1	0.173119		3.1	0.157536
			3.2	0.196891		3.2	0.178337		3.2	0.162353
			3.3	0.202504		3.3	0.183513		3.3	0.167136
			3.4	0.208067		3.4	0.188648		3.4	0.171885
			3.5	0.21358		3.5	0.193742		3.5	0.176601
			3.6	0.219043		3.6	0.198796		3.6	0.181284
			3.7	0.224458		3.7	0.20381		3.7	0.185933
			3.8	0.229823		3.8	0.208785		3.8	0.19055
			3.9	0.235141		3.9	0.21372		3.9	0.195135
			4	0.24041		4	0.218616		4	0.199688
			4.1	0.245633		4.1	0.223473		4.1	0.204208
			4.2	0.250809		4.2	0.228292		4.2	0.208697
			4.3	0.255938		4.3	0.233073		4.3	0.213155
			4.4	0.261022		4.4	0.237817		4.4	0.217581
			4.5	0.266061		4.5	0.242523		4.5	0.221977
			4.6	0.271054		4.6	0.247192		4.6	0.226342
			4.7	0.276003		4.7	0.251825		4.7	0.230677
			4.8	0.280909		4.8	0.256421		4.8	0.234981
			4.9	0.28577		4.9	0.260981		4.9	0.239255
			5	0.290588		5	0.265505		5	0.2435
			5.1	0.295364		5.1	0.269994		5.1	0.247715
			5.2	0.300097		5.2	0.274448		5.2	0.251901
			5.3	0.304789		5.3	0.278868		5.3	0.256058
			5.4	0.309439		5.4	0.283252		5.4	0.260186
			5.5	0.314048		5.5	0.287603		5.5	0.264285
			5.6	0.318616		5.6	0.291919		5.6	0.268356
			5.7	0.323144		5.7	0.296203		5.7	0.272399
			5.8	0.327632		5.8	0.300452		5.8	0.276414
			5.9	0.332081		5.9	0.304669		5.9	0.280402
			6	0.336491		6	0.308853		6	0.284361
			6.1	0.340861		6.1	0.313005		6.1	0.288294
			6.2	0.345194		6.2	0.317124		6.2	0.292199
			6.3	0.349489		6.3	0.321212		6.3	0.296078
			6.4	0.353746		6.4	0.325268		6.4	0.29993
			6.5	0.357966		6.5	0.329292		6.5	0.303755
			6.6	0.362149		6.6	0.333286		6.6	0.307554
			6.7	0.366295		6.7	0.337249		6.7	0.311327
			6.8	0.370406		6.8	0.341181		6.8	0.315075
			6.9	0.37448		6.9	0.345083		6.9	0.318796
			7	0.37852		7	0.348955		7	0.322492
			7.1	0.382524		7.1	0.352798		7.1	0.326163
			7.2	0.386493		7.2	0.356611		7.2	0.329809
			7.3	0.390429		7.3	0.360394		7.3	0.33343
			7.4	0.39433		7.4	0.364149		7.4	0.337026
			7.5	0.398197		7.5	0.367875		7.5	0.340598
			7.6	0.402031		7.6	0.371572		7.6	0.344146
			7.7	0.405832		7.7	0.375242		7.7	0.347669
			7.8	0.4096		7.8	0.378883		7.8	0.351168
			7.9	0.413336		7.9	0.382496		7.9	0.354644
			8	0.41704		8	0.386083		8	0.358096
			8.1	0.420711		8.1	0.389641		8.1	0.361525
			8.2	0.424352		8.2	0.393173		8.2	0.36493
			8.3	0.427961		8.3	0.396678		8.3	0.368313
			8.4	0.43154		8.4	0.400157		8.4	0.371672
			8.5	0.435087		8.5	0.403609		8.5	0.375009
			8.6	0.438605		8.6	0.407035		8.6	0.378324
			8.7	0.442093		8.7	0.410435		8.7	0.381616
			8.8	0.445551		8.8	0.413809		8.8	0.384886
			8.9	0.448979		8.9	0.417158		8.9	0.388134
			9	0.452379		9	0.420482		9	0.39136
			9.1	0.455749		9.1	0.423781		9.1	0.394564
			9.2	0.459091		9.2	0.427055		9.2	0.397747
			9.3	0.462405		9.3	0.430304		9.3	0.400909
			9.4	0.465691		9.4	0.43353		9.4	0.40405
			9.5	0.468949		9.5	0.43673		9.5	0.407169
			9.6	0.47218		9.6	0.439907		9.6	0.410268
			9.7	0.475383		9.7	0.443061		9.7	0.413346
			9.8	0.47856		9.8	0.44619		9.8	0.416403
			9.9	0.48171		9.9	0.449297		9.9	0.41944
			10	0.484834		10	0.45238		10	0.422457
			10.1	0.487931		10.1	0.45544		10.1	0.425454
			10.2	0.491003		10.2	0.458478		10.2	0.428431
			10.3	0.494048		10.3	0.461493		10.3	0.431388
			10.4	0.497069		10.4	0.464485		10.4	0.434325
			10.5	0.500064		10.5	0.467456		10.5	0.437243
			10.6	0.503035		10.6	0.470404		10.6	0.440142
			10.7	0.50598		10.7	0.473331		10.7	0.443022
			10.8	0.508902		10.8	0.476236		10.8	0.445882
			10.9	0.511799		10.9	0.47912		10.9	0.448724
			11	0.514672		11	0.481982		11	0.451547
			11.1	0.517522		11.1	0.484824		11.1	0.454351
			11.2	0.520348		11.2	0.487644		11.2	0.457137
			11.3	0.52315		11.3	0.490444		11.3	0.459904
			11.4	0.52593		11.4	0.493223		11.4	0.462654
			11.5	0.528687		11.5	0.495982		11.5	0.465385
			11.6	0.531421		11.6	0.498721		11.6	0.468099
			11.7	0.534133		11.7	0.50144		11.7	0.470794
			11.8	0.536823		11.8	0.504139		11.8	0.473472
			11.9	0.53949		11.9	0.506818		11.9	0.476133
			12	0.542136		12	0.509478		12	0.478776
			12.1	0.544761		12.1	0.512118		12.1	0.481402
			12.2	0.547364		12.2	0.514739		12.2	0.484011
			12.3	0.549946		12.3	0.517341		12.3	0.486603
			12.4	0.552507		12.4	0.519925		12.4	0.489178
			12.5	0.555047		12.5	0.522489		12.5	0.491736
			12.6	0.557567		12.6	0.525036		12.6	0.494278
			12.7	0.560067		12.7	0.527563		12.7	0.496803
			12.8	0.562546		12.8	0.530073		12.8	0.499312
			12.9	0.565005		12.9	0.532564		12.9	0.501804
			13	0.567445		13	0.535038		13	0.504281
			13.1	0.569865		13.1	0.537494		13.1	0.506741
			13.2	0.572265		13.2	0.539932		13.2	0.509186
			13.3	0.574647		13.3	0.542353		13.3	0.511615
			13.4	0.577009		13.4	0.544756		13.4	0.514028
			13.5	0.579353		13.5	0.547142		13.5	0.516426
			13.6	0.581678		13.6	0.549512		13.6	0.518809
			13.7	0.583984		13.7	0.551864		13.7	0.521176
			13.8	0.586273		13.8	0.5542		13.8	0.523528
			13.9	0.588543		13.9	0.556519		13.9	0.525865
			14	0.590795		14	0.558821		14	0.528187
			14.1	0.593029		14.1	0.561107		14.1	0.530494
			14.2	0.595246		14.2	0.563377		14.2	0.532786
			14.3	0.597445		14.3	0.565631		14.3	0.535064
			14.4	0.599627		14.4	0.567869		14.4	0.537327
			14.5	0.601792		14.5	0.570092		14.5	0.539576
			14.6	0.60394		14.6	0.572298		14.6	0.541811
			14.7	0.606071		14.7	0.574489		14.7	0.544031
			14.8	0.608185		14.8	0.576665		14.8	0.546238
			14.9	0.610283		14.9	0.578826		14.9	0.54843
			15	0.612365		15	0.580971		15	0.550609
			15.1	0.61443		15.1	0.583101		15.1	0.552774
			15.2	0.616479		15.2	0.585217		15.2	0.554925
			15.3	0.618513		15.3	0.587317		15.3	0.557062
			15.4	0.620531		15.4	0.589403		15.4	0.559186
			15.5	0.622533		15.5	0.591475		15.5	0.561297
			15.6	0.62452		15.6	0.593532		15.6	0.563395
			15.7	0.626491		15.7	0.595575		15.7	0.565479
			15.8	0.628448		15.8	0.597603		15.8	0.56755
			15.9	0.630389		15.9	0.599618		15.9	0.569609
			16	0.632316		16	0.601619		16	0.571654
			16.1	0.634227		16.1	0.603606		16.1	0.573687
			16.2	0.636125		16.2	0.605579		16.2	0.575707
			16.3	0.638007		16.3	0.607539		16.3	0.577714
			16.4	0.639876		16.4	0.609485		16.4	0.579709
			16.5	0.64173		16.5	0.611418		16.5	0.581692
			16.6	0.64357		16.6	0.613337		16.6	0.583662
			16.7	0.645397		16.7	0.615244		16.7	0.58562
			16.8	0.647209		16.8	0.617137		16.8	0.587566
			16.9	0.649008		16.9	0.619017		16.9	0.5895
			17	0.650793		17	0.620885		17	0.591421
			17.1	0.652565		17.1	0.62274		17.1	0.593331
			17.2	0.654324		17.2	0.624582		17.2	0.59523
			17.3	0.65607		17.3	0.626412		17.3	0.597116
			17.4	0.657802		17.4	0.62823		17.4	0.598991
			17.5	0.659522		17.5	0.630035		17.5	0.600854
			17.6	0.661229		17.6	0.631828		17.6	0.602706
			17.7	0.662923		17.7	0.633609		17.7	0.604547
			17.8	0.664604		17.8	0.635378		17.8	0.606376
			17.9	0.666273		17.9	0.637135		17.9	0.608195
			18	0.66793		18	0.63888		18	0.610002
			18.1	0.669575		18.1	0.640613		18.1	0.611798
			18.2	0.671207		18.2	0.642335		18.2	0.613583
			18.3	0.672828		18.3	0.644046		18.3	0.615357
			18.4	0.674436		18.4	0.645744		18.4	0.61712
			18.5	0.676033		18.5	0.647432		18.5	0.618873
			18.6	0.677618		18.6	0.649108		18.6	0.620615
			18.7	0.679192		18.7	0.650774		18.7	0.622347
			18.8	0.680754		18.8	0.652428		18.8	0.624068
			18.9	0.682305		18.9	0.654071		18.9	0.625778
			19	0.683844		19	0.655704		19	0.627479
			19.1	0.685373		19.1	0.657325		19.1	0.629169
			19.2	0.68689		19.2	0.658936		19.2	0.630849
			19.3	0.688397		19.3	0.660536		19.3	0.632518
			19.4	0.689893		19.4	0.662126		19.4	0.634178
			19.5	0.691377		19.5	0.663705		19.5	0.635828
			19.6	0.692852		19.6	0.665274		19.6	0.637468
			19.7	0.694316		19.7	0.666833		19.7	0.639098
			19.8	0.695769		19.8	0.668382		19.8	0.640718
			19.9	0.697212		19.9	0.66992		19.9	0.642329
			20	0.698644		20	0.671448		20	0.64393
			20.1	0.700067		20.1	0.672967		20.1	0.645522
			20.2	0.70148		20.2	0.674475		20.2	0.647104
			20.3	0.702882		20.3	0.675974		20.3	0.648677
			20.4	0.704275		20.4	0.677463		20.4	0.65024
			20.5	0.705657		20.5	0.678943		20.5	0.651794
			20.6	0.707031		20.6	0.680413		20.6	0.653339
			20.7	0.708394		20.7	0.681873		20.7	0.654875
			20.8	0.709748		20.8	0.683324		20.8	0.656402
			20.9	0.711092		20.9	0.684766		20.9	0.657919
			21	0.712428		21	0.686199		21	0.659428
			21.1	0.713753		21.1	0.687622		21.1	0.660928
			21.2	0.71507		21.2	0.689036		21.2	0.662419
			21.3	0.716378		21.3	0.690441		21.3	0.663902
			21.4	0.717676		21.4	0.691838		21.4	0.665375
			21.5	0.718966		21.5	0.693225		21.5	0.66684
			21.6	0.720246		21.6	0.694604		21.6	0.668297
			21.7	0.721518		21.7	0.695973		21.7	0.669745
			21.8	0.722781		21.8	0.697335		21.8	0.671185
			21.9	0.724036		21.9	0.698687		21.9	0.672616
			22	0.725282		22	0.700031		22	0.674039
			22.1	0.726519		22.1	0.701367		22.1	0.675453
			22.2	0.727749		22.2	0.702694		22.2	0.67686
			22.3	0.728969		22.3	0.704013		22.3	0.678258
			22.4	0.730182		22.4	0.705323		22.4	0.679648
			22.5	0.731386		22.5	0.706626		22.5	0.681031
			22.6	0.732582		22.6	0.70792		22.6	0.682405
			22.7	0.733771		22.7	0.709206		22.7	0.683771
			22.8	0.734951		22.8	0.710484		22.8	0.68513
			22.9	0.736123		22.9	0.711755		22.9	0.68648
			23	0.737288		23	0.713017		23	0.687823
			23.1	0.738444		23.1	0.714271		23.1	0.689159
			23.2	0.739593		23.2	0.715518		23.2	0.690486
			23.3	0.740735		23.3	0.716757		23.3	0.691806
			23.4	0.741869		23.4	0.717989		23.4	0.693119
			23.5	0.742995		23.5	0.719213		23.5	0.694424
			23.6	0.744114		23.6	0.720429		23.6	0.695721
			23.7	0.745225		23.7	0.721638		23.7	0.697011
			23.8	0.74633		23.8	0.722839		23.8	0.698294
			23.9	0.747427		23.9	0.724034		23.9	0.69957
			24	0.748517		24	0.72522		24	0.700838
			24.1	0.749599		24.1	0.7264		24.1	0.7021
			24.2	0.750675		24.2	0.727572		24.2	0.703354
			24.3	0.751744		24.3	0.728738		24.3	0.704601
			24.4	0.752806		24.4	0.729896		24.4	0.705841
			24.5	0.753861		24.5	0.731047		24.5	0.707074
			24.6	0.754909		24.6	0.732192		24.6	0.7083
			24.7	0.75595		24.7	0.733329		24.7	0.709519
			24.8	0.756985		24.8	0.73446		24.8	0.710732
			24.9	0.758013		24.9	0.735584		24.9	0.711938
			25	0.759035		25	0.736701		25	0.713137
			25.1	0.76005		25.1	0.737811		25.1	0.714329
			25.2	0.761058		25.2	0.738915		25.2	0.715514
			25.3	0.762061		25.3	0.740012		25.3	0.716694
			25.4	0.763056		25.4	0.741103		25.4	0.717866
			25.5	0.764046		25.5	0.742187		25.5	0.719032
			25.6	0.765029		25.6	0.743265		25.6	0.720192
			25.7	0.766006		25.7	0.744336		25.7	0.721345
			25.8	0.766977		25.8	0.745401		25.8	0.722492
			25.9	0.767942		25.9	0.74646		25.9	0.723632
			26	0.768901		26	0.747512		26	0.724766
			26.1	0.769854		26.1	0.748558		26.1	0.725894
			26.2	0.770801		26.2	0.749599		26.2	0.727016
			26.3	0.771742		26.3	0.750633		26.3	0.728131
			26.4	0.772678		26.4	0.751661		26.4	0.729241
			26.5	0.773607		26.5	0.752683		26.5	0.730344
			26.6	0.774531		26.6	0.753699		26.6	0.731442
			26.7	0.775449		26.7	0.754709		26.7	0.732533
			26.8	0.776362		26.8	0.755713		26.8	0.733619
			26.9	0.777268		26.9	0.756712		26.9	0.734698
			27	0.77817		27	0.757705		27	0.735772
			27.1	0.779066		27.1	0.758692		27.1	0.73684
			27.2	0.779956		27.2	0.759673		27.2	0.737902
			27.3	0.780841		27.3	0.760648		27.3	0.738959
			27.4	0.781721		27.4	0.761618		27.4	0.740009
			27.5	0.782595		27.5	0.762583		27.5	0.741054
			27.6	0.783465		27.6	0.763542		27.6	0.742094
			27.7	0.784328		27.7	0.764495		27.7	0.743127
			27.8	0.785187		27.8	0.765443		27.8	0.744156
			27.9	0.786041		27.9	0.766386		27.9	0.745179
			28	0.786889		28	0.767323		28	0.746196
			28.1	0.787733		28.1	0.768255		28.1	0.747208
			28.2	0.788571		28.2	0.769182		28.2	0.748214
			28.3	0.789405		28.3	0.770104		28.3	0.749215
			28.4	0.790234		28.4	0.77102		28.4	0.750211
			28.5	0.791057		28.5	0.771931		28.5	0.751201
			28.6	0.791876		28.6	0.772837		28.6	0.752187
			28.7	0.79269		28.7	0.773738		28.7	0.753167
			28.8	0.7935		28.8	0.774634		28.8	0.754142
			28.9	0.794304		28.9	0.775525		28.9	0.755111
			29	0.795104		29	0.776411		29	0.756076
			29.1	0.795899		29.1	0.777292		29.1	0.757035
			29.2	0.79669		29.2	0.778168		29.2	0.75799
			29.3	0.797476		29.3	0.779039		29.3	0.758939
			29.4	0.798258		29.4	0.779905		29.4	0.759884
			29.5	0.799035		29.5	0.780767		29.5	0.760823
			29.6	0.799808		29.6	0.781624		29.6	0.761758
			29.7	0.800576		29.7	0.782476		29.7	0.762687
			29.8	0.80134		29.8	0.783323		29.8	0.763612
			29.9	0.802099		29.9	0.784166		29.9	0.764532
			30	0.802854		30	0.785004		30	0.765448
			30.1	0.803605		30.1	0.785838		30.1	0.766358
			30.2	0.804352		30.2	0.786667		30.2	0.767264
			30.3	0.805094		30.3	0.787492		30.3	0.768165
			30.4	0.805832		30.4	0.788312		30.4	0.769061
			30.5	0.806567		30.5	0.789127		30.5	0.769953
			30.6	0.807297		30.6	0.789939		30.6	0.77084
			30.7	0.808023		30.7	0.790745		30.7	0.771723
			30.8	0.808744		30.8	0.791548		30.8	0.772601
			30.9	0.809462		30.9	0.792346		30.9	0.773475
			31	0.810176		31	0.79314		31	0.774344
			31.1	0.810886		31.1	0.79393		31.1	0.775209
			31.2	0.811592		31.2	0.794715		31.2	0.776069
			31.3	0.812294		31.3	0.795496		31.3	0.776925
			31.4	0.812993		31.4	0.796273		31.4	0.777776
			31.5	0.813687		31.5	0.797046		31.5	0.778624
			31.6	0.814378		31.6	0.797815		31.6	0.779467
			31.7	0.815065		31.7	0.79858		31.7	0.780305
			31.8	0.815748		31.8	0.799341		31.8	0.78114
			31.9	0.816427		31.9	0.800097		31.9	0.78197
			32	0.817103		32	0.80085		32	0.782796
			32.1	0.817775		32.1	0.801599		32.1	0.783618
			32.2	0.818444		32.2	0.802343		32.2	0.784435
			32.3	0.819109		32.3	0.803084		32.3	0.785249
			32.4	0.81977		32.4	0.803821		32.4	0.786058
			32.5	0.820428		32.5	0.804555		32.5	0.786864
			32.6	0.821082		32.6	0.805284		32.6	0.787665
			32.7	0.821733		32.7	0.806009		32.7	0.788463
			32.8	0.82238		32.8	0.806731		32.8	0.789256
			32.9	0.823024		32.9	0.807449		32.9	0.790046
			33	0.823665		33	0.808164		33	0.790831
			33.1	0.824302		33.1	0.808874		33.1	0.791613
			33.2	0.824936		33.2	0.809581		33.2	0.792391
			33.3	0.825566		33.3	0.810285		33.3	0.793165
			33.4	0.826194		33.4	0.810984		33.4	0.793935
			33.5	0.826818		33.5	0.811681		33.5	0.794701
			33.6	0.827438		33.6	0.812373		33.6	0.795463
			33.7	0.828056		33.7	0.813062		33.7	0.796222
			33.8	0.82867		33.8	0.813748		33.8	0.796977
			33.9	0.829281		33.9	0.81443		33.9	0.797729
			34	0.829889		34	0.815109		34	0.798476
			34.1	0.830494		34.1	0.815784		34.1	0.79922
			34.2	0.831096		34.2	0.816456		34.2	0.799961
			34.3	0.831694		34.3	0.817124		34.3	0.800697
			34.4	0.83229		34.4	0.817789		34.4	0.801431
			34.5	0.832883		34.5	0.818451		34.5	0.80216
			34.6	0.833472		34.6	0.819109		34.6	0.802886
			34.7	0.834059		34.7	0.819764		34.7	0.803609
			34.8	0.834642		34.8	0.820416		34.8	0.804328
			34.9	0.835223		34.9	0.821065		34.9	0.805044
			35	0.835801		35	0.82171		35	0.805756
			35.1	0.836376		35.1	0.822352		35.1	0.806464
			35.2	0.836948		35.2	0.822991		35.2	0.80717
			35.3	0.837517		35.3	0.823627		35.3	0.807871
			35.4	0.838083		35.4	0.824259		35.4	0.80857
			35.5	0.838647		35.5	0.824889		35.5	0.809265
			35.6	0.839207		35.6	0.825515		35.6	0.809957
			35.7	0.839765		35.7	0.826139		35.7	0.810646
			35.8	0.84032		35.8	0.826759		35.8	0.811331
			35.9	0.840873		35.9	0.827376		35.9	0.812013
			36	0.841423		36	0.82799		36	0.812692
			36.1	0.84197		36.1	0.828602		36.1	0.813367
			36.2	0.842514		36.2	0.82921		36.2	0.81404
			36.3	0.843056		36.3	0.829815		36.3	0.814709
			36.4	0.843595		36.4	0.830418		36.4	0.815375
			36.5	0.844131		36.5	0.831017		36.5	0.816038
			36.6	0.844665		36.6	0.831614		36.6	0.816697
			36.7	0.845196		36.7	0.832207		36.7	0.817354
			36.8	0.845725		36.8	0.832798		36.8	0.818007
			36.9	0.846251		36.9	0.833386		36.9	0.818658
			37	0.846775		37	0.833971		37	0.819305
			37.1	0.847296		37.1	0.834554		37.1	0.81995
			37.2	0.847815		37.2	0.835133		37.2	0.820591
			37.3	0.848331		37.3	0.83571		37.3	0.82123
			37.4	0.848845		37.4	0.836284		37.4	0.821865
			37.5	0.849356		37.5	0.836856		37.5	0.822497
			37.6	0.849865		37.6	0.837425		37.6	0.823127
			37.7	0.850372		37.7	0.837991		37.7	0.823754
			37.8	0.850876		37.8	0.838554		37.8	0.824377
			37.9	0.851378		37.9	0.839115		37.9	0.824998
			38	0.851877		38	0.839673		38	0.825616
			38.1	0.852374		38.1	0.840228		38.1	0.826231
			38.2	0.852869		38.2	0.840781		38.2	0.826844
			38.3	0.853361		38.3	0.841331		38.3	0.827453
			38.4	0.853852		38.4	0.841879		38.4	0.82806
			38.5	0.854339		38.5	0.842424		38.5	0.828664
			38.6	0.854825		38.6	0.842967		38.6	0.829265
			38.7	0.855309		38.7	0.843507		38.7	0.829863
			38.8	0.85579		38.8	0.844044		38.8	0.830459
			38.9	0.856269		38.9	0.844579		38.9	0.831052
			39	0.856746		39	0.845112		39	0.831642
			39.1	0.85722		39.1	0.845642		39.1	0.83223
			39.2	0.857693		39.2	0.84617		39.2	0.832815
			39.3	0.858163		39.3	0.846695		39.3	0.833397
			39.4	0.858631		39.4	0.847218		39.4	0.833977
			39.5	0.859098		39.5	0.847739		39.5	0.834554
			39.6	0.859562		39.6	0.848257		39.6	0.835128
			39.7	0.860023		39.7	0.848773		39.7	0.8357
			39.8	0.860483		39.8	0.849286		39.8	0.836269
			39.9	0.860941		39.9	0.849797		39.9	0.836836
			40	0.861397		40	0.850306		40	0.8374
			40.1	0.861851		40.1	0.850813		40.1	0.837962
			40.2	0.862302		40.2	0.851317		40.2	0.838521
			40.3	0.862752		40.3	0.851819		40.3	0.839078
			40.4	0.8632		40.4	0.852319		40.4	0.839632
			40.5	0.863645		40.5	0.852816		40.5	0.840184
			40.6	0.864089		40.6	0.853311		40.6	0.840733
			40.7	0.864531		40.7	0.853804		40.7	0.84128
			40.8	0.864971		40.8	0.854295		40.8	0.841824
			40.9	0.865409		40.9	0.854784		40.9	0.842366
			41	0.865845		41	0.85527		41	0.842906
			41.1	0.866279		41.1	0.855755		41.1	0.843443
			41.2	0.866711		41.2	0.856237		41.2	0.843978
			41.3	0.867142		41.3	0.856717		41.3	0.844511
			41.4	0.86757		41.4	0.857195		41.4	0.845041
			41.5	0.867997		41.5	0.85767		41.5	0.845569
			41.6	0.868422		41.6	0.858144		41.6	0.846094
			41.7	0.868845		41.7	0.858616		41.7	0.846618
			41.8	0.869266		41.8	0.859085		41.8	0.847139
			41.9	0.869685		41.9	0.859553		41.9	0.847657
			42	0.870103		42	0.860019		42	0.848174
			42.1	0.870519		42.1	0.860482		42.1	0.848688
			42.2	0.870933		42.2	0.860943		42.2	0.8492
			42.3	0.871345		42.3	0.861403		42.3	0.84971
			42.4	0.871756		42.4	0.86186		42.4	0.850218
			42.5	0.872164		42.5	0.862316		42.5	0.850723
			42.6	0.872571		42.6	0.862769		42.6	0.851226
			42.7	0.872977		42.7	0.863221		42.7	0.851727
			42.8	0.873381		42.8	0.863671		42.8	0.852226
			42.9	0.873782		42.9	0.864118		42.9	0.852723
			43	0.874183		43	0.864564		43	0.853218
			43.1	0.874581		43.1	0.865008		43.1	0.85371
			43.2	0.874978		43.2	0.86545		43.2	0.854201
			43.3	0.875374		43.3	0.86589		43.3	0.854689
			43.4	0.875767		43.4	0.866328		43.4	0.855175
			43.5	0.87616		43.5	0.866765		43.5	0.855659
			43.6	0.87655		43.6	0.867199		43.6	0.856141
			43.7	0.876939		43.7	0.867632		43.7	0.856621
			43.8	0.877326		43.8	0.868063		43.8	0.857099
			43.9	0.877712		43.9	0.868492		43.9	0.857576
			44	0.878096		44	0.868919		44	0.85805
			44.1	0.878478		44.1	0.869344		44.1	0.858522
			44.2	0.878859		44.2	0.869768		44.2	0.858992
			44.3	0.879239		44.3	0.87019		44.3	0.85946
			44.4	0.879616		44.4	0.87061		44.4	0.859926
			44.5	0.879993		44.5	0.871028		44.5	0.86039
			44.6	0.880368		44.6	0.871445		44.6	0.860852
			44.7	0.880741		44.7	0.87186		44.7	0.861312
			44.8	0.881113		44.8	0.872273		44.8	0.861771
			44.9	0.881483		44.9	0.872684		44.9	0.862227
			45	0.881852		45	0.873094		45	0.862681
			45.1	0.882219		45.1	0.873502		45.1	0.863134
			45.2	0.882585		45.2	0.873909		45.2	0.863585
			45.3	0.88295		45.3	0.874313		45.3	0.864034
			45.4	0.883312		45.4	0.874716		45.4	0.864481
			45.5	0.883674		45.5	0.875118		45.5	0.864926
			45.6	0.884034		45.6	0.875517		45.6	0.865369
			45.7	0.884393		45.7	0.875916		45.7	0.865811
			45.8	0.88475		45.8	0.876312		45.8	0.86625
			45.9	0.885106		45.9	0.876707		45.9	0.866688
			46	0.88546		46	0.8771		46	0.867124
			46.1	0.885813		46.1	0.877492		46.1	0.867559
			46.2	0.886165		46.2	0.877882		46.2	0.867991
			46.3	0.886515		46.3	0.87827		46.3	0.868422
			46.4	0.886864		46.4	0.878657		46.4	0.868851
			46.5	0.887212		46.5	0.879043		46.5	0.869278
			46.6	0.887558		46.6	0.879427		46.6	0.869704
			46.7	0.887903		46.7	0.879809		46.7	0.870127
			46.8	0.888247		46.8	0.88019		46.8	0.87055
			46.9	0.888589		46.9	0.880569		46.9	0.87097
			47	0.88893		47	0.880947		47	0.871389
			47.1	0.889269		47.1	0.881323		47.1	0.871805
			47.2	0.889608		47.2	0.881697		47.2	0.872221
			47.3	0.889945		47.3	0.882071		47.3	0.872634
			47.4	0.89028		47.4	0.882442		47.4	0.873046
			47.5	0.890615		47.5	0.882813		47.5	0.873457
			47.6	0.890948		47.6	0.883181		47.6	0.873865
			47.7	0.89128		47.7	0.883549		47.7	0.874272
			47.8	0.891611		47.8	0.883915		47.8	0.874677
			47.9	0.89194		47.9	0.884279		47.9	0.875081
			48	0.892268		48	0.884642		48	0.875483
			48.1	0.892595		48.1	0.885004		48.1	0.875884
			48.2	0.892921		48.2	0.885364		48.2	0.876283
			48.3	0.893245		48.3	0.885723		48.3	0.87668
			48.4	0.893568		48.4	0.88608		48.4	0.877076
			48.5	0.89389		48.5	0.886436		48.5	0.87747
			48.6	0.894211		48.6	0.886791		48.6	0.877863
			48.7	0.894531		48.7	0.887144		48.7	0.878254
			48.8	0.894849		48.8	0.887496		48.8	0.878643
			48.9	0.895166		48.9	0.887846		48.9	0.879031
			49	0.895482		49	0.888195		49	0.879418
			49.1	0.895797		49.1	0.888543		49.1	0.879803
			49.2	0.896111		49.2	0.888889		49.2	0.880186
			49.3	0.896424		49.3	0.889234		49.3	0.880568
			49.4	0.896735		49.4	0.889578		49.4	0.880948
			49.5	0.897045		49.5	0.889921		49.5	0.881327
			49.6	0.897354		49.6	0.890262		49.6	0.881705
			49.7	0.897662		49.7	0.890602		49.7	0.882081
			49.8	0.897969		49.8	0.89094		49.8	0.882455
			49.9	0.898275		49.9	0.891277		49.9	0.882828
			50	0.89858		50	0.891613		50	0.8832
			50.1	0.898883		50.1	0.891948		50.1	0.88357
			50.2	0.899185		50.2	0.892281		50.2	0.883939
			50.3	0.899487		50.3	0.892613		50.3	0.884306
			50.4	0.899787		50.4	0.892944		50.4	0.884672
			50.5	0.900086		50.5	0.893274		50.5	0.885037
			50.6	0.900384		50.6	0.893602		50.6	0.8854
			50.7	0.900681		50.7	0.893929		50.7	0.885761
			50.8	0.900977		50.8	0.894255		50.8	0.886122
			50.9	0.901272		50.9	0.89458		50.9	0.886481
			51	0.901566		51	0.894903		51	0.886838
			51.1	0.901858		51.1	0.895226		51.1	0.887194
			51.2	0.90215		51.2	0.895547		51.2	0.887549
			51.3	0.902441		51.3	0.895867		51.3	0.887902
			51.4	0.90273		51.4	0.896185		51.4	0.888254
			51.5	0.903019		51.5	0.896503		51.5	0.888605
			51.6	0.903306		51.6	0.896819		51.6	0.888955
			51.7	0.903593		51.7	0.897134		51.7	0.889303
			51.8	0.903878		51.8	0.897448		51.8	0.889649
			51.9	0.904163		51.9	0.897761		51.9	0.889995
			52	0.904446		52	0.898072		52	0.890339
			52.1	0.904729		52.1	0.898383		52.1	0.890682
			52.2	0.90501		52.2	0.898692		52.2	0.891023
			52.3	0.905291		52.3	0.899		52.3	0.891364
			52.4	0.90557		52.4	0.899307		52.4	0.891702
			52.5	0.905849		52.5	0.899613		52.5	0.89204
			52.6	0.906126		52.6	0.899918		52.6	0.892377
			52.7	0.906403		52.7	0.900222		52.7	0.892712
			52.8	0.906678		52.8	0.900524		52.8	0.893046
			52.9	0.906953		52.9	0.900826		52.9	0.893378
			53	0.907227		53	0.901126		53	0.89371
			53.1	0.9075		53.1	0.901426		53.1	0.89404
			53.2	0.907771		53.2	0.901724		53.2	0.894369
			53.3	0.908042		53.3	0.902021		53.3	0.894696
			53.4	0.908312		53.4	0.902317		53.4	0.895023
			53.5	0.908581		53.5	0.902612		53.5	0.895348
			53.6	0.908849		53.6	0.902906		53.6	0.895672
			53.7	0.909116		53.7	0.903199		53.7	0.895995
			53.8	0.909383		53.8	0.90349		53.8	0.896317
			53.9	0.909648		53.9	0.903781		53.9	0.896637
			54	0.909912		54	0.904071		54	0.896956
			54.1	0.910176		54.1	0.904359		54.1	0.897274
			54.2	0.910438		54.2	0.904647		54.2	0.897591
			54.3	0.9107		54.3	0.904934		54.3	0.897907
			54.4	0.910961		54.4	0.905219		54.4	0.898222
			54.5	0.911221		54.5	0.905504		54.5	0.898535
			54.6	0.91148		54.6	0.905787		54.6	0.898847
			54.7	0.911738		54.7	0.90607		54.7	0.899159
			54.8	0.911995		54.8	0.906351		54.8	0.899469
			54.9	0.912251		54.9	0.906632		54.9	0.899777
			55	0.912507		55	0.906911		55	0.900085
			55.1	0.912762		55.1	0.90719		55.1	0.900392
			55.2	0.913015		55.2	0.907467		55.2	0.900697
			55.3	0.913268		55.3	0.907744		55.3	0.901002
			55.4	0.91352		55.4	0.908019		55.4	0.901305
			55.5	0.913772		55.5	0.908294		55.5	0.901607
			55.6	0.914022		55.6	0.908568		55.6	0.901908
			55.7	0.914272		55.7	0.90884		55.7	0.902208
			55.8	0.91452		55.8	0.909112		55.8	0.902507
			55.9	0.914768		55.9	0.909383		55.9	0.902805
			56	0.915015		56	0.909653		56	0.903102
			56.1	0.915262		56.1	0.909921		56.1	0.903397
			56.2	0.915507		56.2	0.910189		56.2	0.903692
			56.3	0.915752		56.3	0.910456		56.3	0.903985
			56.4	0.915995		56.4	0.910722		56.4	0.904278
			56.5	0.916238		56.5	0.910987		56.5	0.904569
			56.6	0.916481		56.6	0.911252		56.6	0.90486
			56.7	0.916722		56.7	0.911515		56.7	0.905149
			56.8	0.916963		56.8	0.911777		56.8	0.905437
			56.9	0.917202		56.9	0.912039		56.9	0.905725
			57	0.917441		57	0.912299		57	0.906011
			57.1	0.91768		57.1	0.912559		57.1	0.906296
			57.2	0.917917		57.2	0.912818		57.2	0.90658
			57.3	0.918154		57.3	0.913076		57.3	0.906864
			57.4	0.91839		57.4	0.913333		57.4	0.907146
			57.5	0.918625		57.5	0.913589		57.5	0.907427
			57.6	0.918859		57.6	0.913844		57.6	0.907707
			57.7	0.919092		57.7	0.914098		57.7	0.907987
			57.8	0.919325		57.8	0.914352		57.8	0.908265
			57.9	0.919557		57.9	0.914605		57.9	0.908542
			58	0.919789		58	0.914856		58	0.908818
			58.1	0.920019		58.1	0.915107		58.1	0.909094
			58.2	0.920249		58.2	0.915357		58.2	0.909368
			58.3	0.920478		58.3	0.915606		58.3	0.909641
			58.4	0.920706		58.4	0.915855		58.4	0.909914
			58.5	0.920934		58.5	0.916102		58.5	0.910185
			58.6	0.921161		58.6	0.916349		58.6	0.910456
			58.7	0.921387		58.7	0.916595		58.7	0.910725
			58.8	0.921612		58.8	0.91684		58.8	0.910994
			58.9	0.921837		58.9	0.917084		58.9	0.911261
			59	0.922061		59	0.917327		59	0.911528
			59.1	0.922284		59.1	0.91757		59.1	0.911794
			59.2	0.922506		59.2	0.917811		59.2	0.912059
			59.3	0.922728		59.3	0.918052		59.3	0.912323
			59.4	0.922949		59.4	0.918292		59.4	0.912586
			59.5	0.923169		59.5	0.918532		59.5	0.912848
			59.6	0.923389		59.6	0.91877		59.6	0.913109
			59.7	0.923608		59.7	0.919008		59.7	0.913369
			59.8	0.923826		59.8	0.919245		59.8	0.913629
			59.9	0.924044		59.9	0.919481		59.9	0.913887
			60	0.92426		60	0.919716		60	0.914145
			60.1	0.924476		60.1	0.91995		60.1	0.914401
			60.2	0.924692		60.2	0.920184		60.2	0.914657
			60.3	0.924907		60.3	0.920417		60.3	0.914912
			60.4	0.925121		60.4	0.920649		60.4	0.915166
			60.5	0.925334		60.5	0.920881		60.5	0.915419
			60.6	0.925547		60.6	0.921111		60.6	0.915672
			60.7	0.925759		60.7	0.921341		60.7	0.915923
			60.8	0.92597		60.8	0.92157		60.8	0.916174
			60.9	0.926181		60.9	0.921799		60.9	0.916423
			61	0.926391		61	0.922026		61	0.916672
			61.1	0.9266		61.1	0.922253		61.1	0.91692
			61.2	0.926809		61.2	0.922479		61.2	0.917167
			61.3	0.927017		61.3	0.922704		61.3	0.917414
			61.4	0.927225		61.4	0.922929		61.4	0.917659
			61.5	0.927431		61.5	0.923153		61.5	0.917904
			61.6	0.927638		61.6	0.923376		61.6	0.918148
			61.7	0.927843		61.7	0.923598		61.7	0.918391
			61.8	0.928048		61.8	0.92382		61.8	0.918633
			61.9	0.928252		61.9	0.924041		61.9	0.918874
			62	0.928456		62	0.924261		62	0.919115
			62.1	0.928658		62.1	0.924481		62.1	0.919354
			62.2	0.928861		62.2	0.924699		62.2	0.919593
			62.3	0.929062		62.3	0.924917		62.3	0.919831
			62.4	0.929263		62.4	0.925135		62.4	0.920069
			62.5	0.929464		62.5	0.925351		62.5	0.920305
			62.6	0.929664		62.6	0.925567		62.6	0.920541
			62.7	0.929863		62.7	0.925783		62.7	0.920776
			62.8	0.930061		62.8	0.925997		62.8	0.92101
			62.9	0.930259		62.9	0.926211		62.9	0.921243
			63	0.930456		63	0.926424		63	0.921476
			63.1	0.930653		63.1	0.926637		63.1	0.921707
			63.2	0.930849		63.2	0.926848		63.2	0.921938
			63.3	0.931045		63.3	0.927059		63.3	0.922169
			63.4	0.93124		63.4	0.92727		63.4	0.922398
			63.5	0.931434		63.5	0.927479		63.5	0.922627
			63.6	0.931628		63.6	0.927689		63.6	0.922855
			63.7	0.931821		63.7	0.927897		63.7	0.923082
			63.8	0.932013		63.8	0.928105		63.8	0.923308
			63.9	0.932205		63.9	0.928312		63.9	0.923534
			64	0.932396		64	0.928518		64	0.923759
			64.1	0.932587		64.1	0.928724		64.1	0.923983
			64.2	0.932777		64.2	0.928929		64.2	0.924206
			64.3	0.932967		64.3	0.929133		64.3	0.924429
			64.4	0.933156		64.4	0.929337		64.4	0.924651
			64.5	0.933344		64.5	0.92954		64.5	0.924872
			64.6	0.933532		64.6	0.929742		64.6	0.925092
			64.7	0.933719		64.7	0.929944		64.7	0.925312
			64.8	0.933906		64.8	0.930145		64.8	0.925531
			64.9	0.934092		64.9	0.930346		64.9	0.925749
			65	0.934277		65	0.930546		65	0.925967
			65.1	0.934462		65.1	0.930745		65.1	0.926184
			65.2	0.934647		65.2	0.930943		65.2	0.9264
			65.3	0.93483		65.3	0.931141		65.3	0.926615
			65.4	0.935014		65.4	0.931339		65.4	0.92683
			65.5	0.935196		65.5	0.931535		65.5	0.927044
			65.6	0.935379		65.6	0.931732		65.6	0.927257
			65.7	0.93556		65.7	0.931927		65.7	0.92747
			65.8	0.935741		65.8	0.932122		65.8	0.927681
			65.9	0.935922		65.9	0.932316		65.9	0.927893
			66	0.936102		66	0.93251		66	0.928103
			66.1	0.936281		66.1	0.932703		66.1	0.928313
			66.2	0.93646		66.2	0.932895		66.2	0.928522
			66.3	0.936638		66.3	0.933087		66.3	0.928731
			66.4	0.936816		66.4	0.933278		66.4	0.928938
			66.5	0.936994		66.5	0.933469		66.5	0.929145
			66.6	0.93717		66.6	0.933659		66.6	0.929352
			66.7	0.937346		66.7	0.933848		66.7	0.929558
			66.8	0.937522		66.8	0.934037		66.8	0.929763
			66.9	0.937697		66.9	0.934225		66.9	0.929967
			67	0.937872		67	0.934413		67	0.930171
			67.1	0.938046		67.1	0.9346		67.1	0.930374
			67.2	0.93822		67.2	0.934786		67.2	0.930576
			67.3	0.938393		67.3	0.934972		67.3	0.930778
			67.4	0.938565		67.4	0.935157		67.4	0.930979
			67.5	0.938737		67.5	0.935342		67.5	0.93118
			67.6	0.938909		67.6	0.935526		67.6	0.931379
			67.7	0.93908		67.7	0.93571		67.7	0.931579
			67.8	0.93925		67.8	0.935893		67.8	0.931777
			67.9	0.93942		67.9	0.936075		67.9	0.931975
			68	0.93959		68	0.936257		68	0.932172
			68.1	0.939758		68.1	0.936438		68.1	0.932369
			68.2	0.939927		68.2	0.936619		68.2	0.932565
			68.3	0.940095		68.3	0.936799		68.3	0.93276
			68.4	0.940262		68.4	0.936979		68.4	0.932955
			68.5	0.940429		68.5	0.937158		68.5	0.933149
			68.6	0.940596		68.6	0.937336		68.6	0.933342
			68.7	0.940762		68.7	0.937514		68.7	0.933535
			68.8	0.940927		68.8	0.937692		68.8	0.933728
			68.9	0.941092		68.9	0.937869		68.9	0.933919
			69	0.941257		69	0.938045		69	0.93411
			69.1	0.941421		69.1	0.938221		69.1	0.934301
			69.2	0.941584		69.2	0.938396		69.2	0.93449
			69.3	0.941747		69.3	0.93857		69.3	0.93468
			69.4	0.94191		69.4	0.938745		69.4	0.934868
			69.5	0.942072		69.5	0.938918		69.5	0.935056
			69.6	0.942233		69.6	0.939091		69.6	0.935244
			69.7	0.942394		69.7	0.939264		69.7	0.93543
			69.8	0.942555		69.8	0.939436		69.8	0.935617
			69.9	0.942715		69.9	0.939607		69.9	0.935802
			70	0.942875		70	0.939778		70	0.935987
			70.1	0.943034		70.1	0.939949		70.1	0.936172
			70.2	0.943193		70.2	0.940119		70.2	0.936356
			70.3	0.943351		70.3	0.940288		70.3	0.936539
			70.4	0.943509		70.4	0.940457		70.4	0.936722
			70.5	0.943666		70.5	0.940625		70.5	0.936904
			70.6	0.943823		70.6	0.940793		70.6	0.937085
			70.7	0.94398		70.7	0.94096		70.7	0.937266
			70.8	0.944136		70.8	0.941127		70.8	0.937447
			70.9	0.944291		70.9	0.941294		70.9	0.937626
			71	0.944446		71	0.941459		71	0.937806
			71.1	0.944601		71.1	0.941625		71.1	0.937984
			71.2	0.944755		71.2	0.941789		71.2	0.938162
			71.3	0.944909		71.3	0.941954		71.3	0.93834
			71.4	0.945062		71.4	0.942118		71.4	0.938517
			71.5	0.945215		71.5	0.942281		71.5	0.938694
			71.6	0.945367		71.6	0.942444		71.6	0.938869
			71.7	0.945519		71.7	0.942606		71.7	0.939045
			71.8	0.94567		71.8	0.942768		71.8	0.93922
			71.9	0.945821		71.9	0.942929		71.9	0.939394
			72	0.945972		72	0.94309		72	0.939568
			72.1	0.946122		72.1	0.94325		72.1	0.939741
			72.2	0.946272		72.2	0.94341		72.2	0.939913
			72.3	0.946421		72.3	0.94357		72.3	0.940085
			72.4	0.94657		72.4	0.943729		72.4	0.940257
			72.5	0.946718		72.5	0.943887		72.5	0.940428
			72.6	0.946866		72.6	0.944045		72.6	0.940599
			72.7	0.947014		72.7	0.944202		72.7	0.940768
			72.8	0.947161		72.8	0.944359		72.8	0.940938
			72.9	0.947307		72.9	0.944516		72.9	0.941107
			73	0.947454		73	0.944672		73	0.941275
			73.1	0.947599		73.1	0.944828		73.1	0.941443
			73.2	0.947745		73.2	0.944983		73.2	0.94161
			73.3	0.94789		73.3	0.945137		73.3	0.941777
			73.4	0.948034		73.4	0.945292		73.4	0.941943
			73.5	0.948178		73.5	0.945445		73.5	0.942109
			73.6	0.948322		73.6	0.945599		73.6	0.942275
			73.7	0.948466		73.7	0.945751		73.7	0.942439
			73.8	0.948608		73.8	0.945904		73.8	0.942604
			73.9	0.948751		73.9	0.946056		73.9	0.942767
			74	0.948893		74	0.946207		74	0.94293
			74.1	0.949035		74.1	0.946358		74.1	0.943093
			74.2	0.949176		74.2	0.946509		74.2	0.943255
			74.3	0.949317		74.3	0.946659		74.3	0.943417
			74.4	0.949457		74.4	0.946808		74.4	0.943578
			74.5	0.949597		74.5	0.946958		74.5	0.943739
			74.6	0.949737		74.6	0.947106		74.6	0.943899
			74.7	0.949876		74.7	0.947255		74.7	0.944059
			74.8	0.950015		74.8	0.947403		74.8	0.944218
			74.9	0.950153		74.9	0.94755		74.9	0.944377
			75	0.950291		75	0.947697		75	0.944535
			75.1	0.950429		75.1	0.947843		75.1	0.944693
			75.2	0.950566		75.2	0.94799		75.2	0.94485
			75.3	0.950703		75.3	0.948135		75.3	0.945007
			75.4	0.950839		75.4	0.948281		75.4	0.945164
			75.5	0.950975		75.5	0.948425		75.5	0.94532
			75.6	0.951111		75.6	0.94857		75.6	0.945475
			75.7	0.951246		75.7	0.948714		75.7	0.94563
			75.8	0.951381		75.8	0.948857		75.8	0.945784
			75.9	0.951516		75.9	0.949		75.9	0.945938
			76	0.95165		76	0.949143		76	0.946092
			76.1	0.951783		76.1	0.949285		76.1	0.946245
			76.2	0.951917		76.2	0.949427		76.2	0.946397
			76.3	0.95205		76.3	0.949569		76.3	0.946549
			76.4	0.952182		76.4	0.94971		76.4	0.946701
			76.5	0.952314		76.5	0.94985		76.5	0.946852
			76.6	0.952446		76.6	0.94999		76.6	0.947003
			76.7	0.952578		76.7	0.95013		76.7	0.947153
			76.8	0.952709		76.8	0.95027		76.8	0.947303
			76.9	0.952839		76.9	0.950408		76.9	0.947452
			77	0.95297		77	0.950547		77	0.947601
			77.1	0.9531		77.1	0.950685		77.1	0.94775
			77.2	0.953229		77.2	0.950823		77.2	0.947898
			77.3	0.953358		77.3	0.95096		77.3	0.948045
			77.4	0.953487		77.4	0.951097		77.4	0.948192
			77.5	0.953616		77.5	0.951234		77.5	0.948339
			77.6	0.953744		77.6	0.95137		77.6	0.948485
			77.7	0.953871		77.7	0.951505		77.7	0.948631
			77.8	0.953999		77.8	0.951641		77.8	0.948776
			77.9	0.954126		77.9	0.951776		77.9	0.948921
			78	0.954252		78	0.95191		78	0.949065
			78.1	0.954379		78.1	0.952044		78.1	0.949209
			78.2	0.954505		78.2	0.952178		78.2	0.949353
			78.3	0.95463		78.3	0.952311		78.3	0.949496
			78.4	0.954755		78.4	0.952444		78.4	0.949639
			78.5	0.95488		78.5	0.952577		78.5	0.949781
			78.6	0.955005		78.6	0.952709		78.6	0.949923
			78.7	0.955129		78.7	0.952841		78.7	0.950064
			78.8	0.955253		78.8	0.952972		78.8	0.950205
			78.9	0.955376		78.9	0.953103		78.9	0.950346
			79	0.955499		79	0.953234		79	0.950486
			79.1	0.955622		79.1	0.953364		79.1	0.950626
			79.2	0.955744		79.2	0.953494		79.2	0.950765
			79.3	0.955866		79.3	0.953624		79.3	0.950904
			79.4	0.955988		79.4	0.953753		79.4	0.951042
			79.5	0.956109		79.5	0.953881		79.5	0.951181
			79.6	0.95623		79.6	0.95401		79.6	0.951318
			79.7	0.956351		79.7	0.954138		79.7	0.951455
			79.8	0.956471		79.8	0.954265		79.8	0.951592
			79.9	0.956591		79.9	0.954393		79.9	0.951729
			80	0.956711		80	0.954519		80	0.951865
			80.1	0.95683		80.1	0.954646		80.1	0.952
			80.2	0.956949		80.2	0.954772		80.2	0.952135
			80.3	0.957068		80.3	0.954898		80.3	0.95227
			80.4	0.957186		80.4	0.955023		80.4	0.952405
			80.5	0.957304		80.5	0.955148		80.5	0.952539
			80.6	0.957421		80.6	0.955273		80.6	0.952672
			80.7	0.957539		80.7	0.955397		80.7	0.952805
			80.8	0.957656		80.8	0.955521		80.8	0.952938
			80.9	0.957772		80.9	0.955645		80.9	0.95307
			81	0.957889		81	0.955768		81	0.953202
			81.1	0.958005		81.1	0.955891		81.1	0.953334
			81.2	0.95812		81.2	0.956014		81.2	0.953465
			81.3	0.958235		81.3	0.956136		81.3	0.953596
			81.4	0.95835		81.4	0.956258		81.4	0.953727
			81.5	0.958465		81.5	0.956379		81.5	0.953857
			81.6	0.958579		81.6	0.9565		81.6	0.953986
			81.7	0.958693		81.7	0.956621		81.7	0.954116
			81.8	0.958807		81.8	0.956741		81.8	0.954244
			81.9	0.95892		81.9	0.956861		81.9	0.954373
			82	0.959034		82	0.956981		82	0.954501
			82.1	0.959146		82.1	0.957101		82.1	0.954629
			82.2	0.959259		82.2	0.95722		82.2	0.954756
			82.3	0.959371		82.3	0.957338		82.3	0.954883
			82.4	0.959483		82.4	0.957457		82.4	0.95501
			82.5	0.959594		82.5	0.957575		82.5	0.955136
			82.6	0.959705		82.6	0.957692		82.6	0.955262
			82.7	0.959816		82.7	0.95781		82.7	0.955387
			82.8	0.959927		82.8	0.957927		82.8	0.955513
			82.9	0.960037		82.9	0.958043		82.9	0.955637
			83	0.960147		83	0.95816		83	0.955762
			83.1	0.960256		83.1	0.958276		83.1	0.955886
			83.2	0.960366		83.2	0.958391		83.2	0.956009
			83.3	0.960474		83.3	0.958507		83.3	0.956133
			83.4	0.960583		83.4	0.958622		83.4	0.956256
			83.5	0.960692		83.5	0.958736		83.5	0.956378
			83.6	0.9608		83.6	0.958851		83.6	0.9565
			83.7	0.960907		83.7	0.958965		83.7	0.956622
			83.8	0.961015		83.8	0.959078		83.8	0.956744
			83.9	0.961122		83.9	0.959192		83.9	0.956865
			84	0.961229		84	0.959305		84	0.956986
			84.1	0.961335		84.1	0.959417		84.1	0.957106
			84.2	0.961442		84.2	0.95953		84.2	0.957226
			84.3	0.961548		84.3	0.959642		84.3	0.957346
			84.4	0.961653		84.4	0.959754		84.4	0.957465
			84.5	0.961759		84.5	0.959865		84.5	0.957584
			84.6	0.961864		84.6	0.959976		84.6	0.957703
			84.7	0.961968		84.7	0.960087		84.7	0.957821
			84.8	0.962073		84.8	0.960197		84.8	0.957939
			84.9	0.962177		84.9	0.960307		84.9	0.958057
			85	0.962281		85	0.960417		85	0.958174
			85.1	0.962385		85.1	0.960527		85.1	0.958291
			85.2	0.962488		85.2	0.960636		85.2	0.958407
			85.3	0.962591		85.3	0.960745		85.3	0.958524
			85.4	0.962694		85.4	0.960854		85.4	0.95864
			85.5	0.962796		85.5	0.960962		85.5	0.958755
			85.6	0.962898		85.6	0.96107		85.6	0.95887
			85.7	0.963		85.7	0.961177		85.7	0.958985
			85.8	0.963102		85.8	0.961285		85.8	0.9591
			85.9	0.963203		85.9	0.961392		85.9	0.959214
			86	0.963304		86	0.961499		86	0.959328
			86.1	0.963405		86.1	0.961605		86.1	0.959441
			86.2	0.963505		86.2	0.961711		86.2	0.959555
			86.3	0.963606		86.3	0.961817		86.3	0.959668
			86.4	0.963706		86.4	0.961922		86.4	0.95978
			86.5	0.963805		86.5	0.962028		86.5	0.959892
			86.6	0.963904		86.6	0.962133		86.6	0.960004
			86.7	0.964004		86.7	0.962237		86.7	0.960116
			86.8	0.964102		86.8	0.962342		86.8	0.960227
			86.9	0.964201		86.9	0.962446		86.9	0.960338
			87	0.964299		87	0.962549		87	0.960449
			87.1	0.964397		87.1	0.962653		87.1	0.960559
			87.2	0.964495		87.2	0.962756		87.2	0.960669
			87.3	0.964592		87.3	0.962859		87.3	0.960779
			87.4	0.964689		87.4	0.962961		87.4	0.960888
			87.5	0.964786		87.5	0.963064		87.5	0.960997
			87.6	0.964883		87.6	0.963166		87.6	0.961106
			87.7	0.964979		87.7	0.963267		87.7	0.961214
			87.8	0.965075		87.8	0.963369		87.8	0.961322
			87.9	0.965171		87.9	0.96347		87.9	0.96143
			88	0.965267		88	0.963571		88	0.961537
			88.1	0.965362		88.1	0.963671		88.1	0.961644
			88.2	0.965457		88.2	0.963771		88.2	0.961751
			88.3	0.965552		88.3	0.963871		88.3	0.961858
			88.4	0.965646		88.4	0.963971		88.4	0.961964
			88.5	0.96574		88.5	0.964071		88.5	0.96207
			88.6	0.965834		88.6	0.96417		88.6	0.962175
			88.7	0.965928		88.7	0.964269		88.7	0.962281
			88.8	0.966021		88.8	0.964367		88.8	0.962386
			88.9	0.966115		88.9	0.964465		88.9	0.96249
			89	0.966208		89	0.964563		89	0.962595
			89.1	0.9663		89.1	0.964661		89.1	0.962699
			89.2	0.966393		89.2	0.964759		89.2	0.962803
			89.3	0.966485		89.3	0.964856		89.3	0.962906
			89.4	0.966577		89.4	0.964953		89.4	0.963009
			89.5	0.966668		89.5	0.965049		89.5	0.963112
			89.6	0.96676		89.6	0.965146		89.6	0.963215
			89.7	0.966851		89.7	0.965242		89.7	0.963317
			89.8	0.966942		89.8	0.965338		89.8	0.963419
			89.9	0.967032		89.9	0.965433		89.9	0.963521
			90	0.967123		90	0.965528		90	0.963622
			90.1	0.967213		90.1	0.965623		90.1	0.963723
			90.2	0.967303		90.2	0.965718		90.2	0.963824
			90.3	0.967392		90.3	0.965813		90.3	0.963924
			90.4	0.967482		90.4	0.965907		90.4	0.964025
			90.5	0.967571		90.5	0.966001		90.5	0.964125
			90.6	0.967659		90.6	0.966094		90.6	0.964224
			90.7	0.967748		90.7	0.966188		90.7	0.964324
			90.8	0.967836		90.8	0.966281		90.8	0.964423
			90.9	0.967925		90.9	0.966374		90.9	0.964522
			91	0.968013		91	0.966466		91	0.96462
			91.1	0.9681		91.1	0.966559		91.1	0.964718
			91.2	0.968188		91.2	0.966651		91.2	0.964816
			91.3	0.968275		91.3	0.966743		91.3	0.964914
			91.4	0.968362		91.4	0.966834		91.4	0.965011
			91.5	0.968448		91.5	0.966926		91.5	0.965108
			91.6	0.968535		91.6	0.967017		91.6	0.965205
			91.7	0.968621		91.7	0.967108		91.7	0.965302
			91.8	0.968707		91.8	0.967198		91.8	0.965398
			91.9	0.968793		91.9	0.967288		91.9	0.965494
			92	0.968878		92	0.967378		92	0.96559
			92.1	0.968963		92.1	0.967468		92.1	0.965685
			92.2	0.969048		92.2	0.967558		92.2	0.96578
			92.3	0.969133		92.3	0.967647		92.3	0.965875
			92.4	0.969218		92.4	0.967736		92.4	0.96597
			92.5	0.969302		92.5	0.967825		92.5	0.966064
			92.6	0.969386		92.6	0.967913		92.6	0.966158
			92.7	0.96947		92.7	0.968002		92.7	0.966252
			92.8	0.969553		92.8	0.96809		92.8	0.966346
			92.9	0.969637		92.9	0.968178		92.9	0.966439
			93	0.96972		93	0.968265		93	0.966532
			93.1	0.969803		93.1	0.968352		93.1	0.966625
			93.2	0.969886		93.2	0.96844		93.2	0.966717
			93.3	0.969968		93.3	0.968526		93.3	0.96681
			93.4	0.97005		93.4	0.968613		93.4	0.966902
			93.5	0.970132		93.5	0.968699		93.5	0.966993
			93.6	0.970214		93.6	0.968785		93.6	0.967085
			93.7	0.970296		93.7	0.968871		93.7	0.967176
			93.8	0.970377		93.8	0.968957		93.8	0.967267
			93.9	0.970458		93.9	0.969042		93.9	0.967357
			94	0.970539		94	0.969127		94	0.967448
			94.1	0.97062		94.1	0.969212		94.1	0.967538
			94.2	0.9707		94.2	0.969297		94.2	0.967628
			94.3	0.97078		94.3	0.969381		94.3	0.967718
			94.4	0.97086		94.4	0.969465		94.4	0.967807
			94.5	0.97094		94.5	0.969549		94.5	0.967896
			94.6	0.971019		94.6	0.969633		94.6	0.967985
			94.7	0.971099		94.7	0.969717		94.7	0.968073
			94.8	0.971178		94.8	0.9698		94.8	0.968162
			94.9	0.971257		94.9	0.969883		94.9	0.96825
			95	0.971335		95	0.969966		95	0.968338
			95.1	0.971414		95.1	0.970048		95.1	0.968425
			95.2	0.971492		95.2	0.97013		95.2	0.968513
			95.3	0.97157		95.3	0.970212		95.3	0.9686
			95.4	0.971648		95.4	0.970294		95.4	0.968687
			95.5	0.971725		95.5	0.970376		95.5	0.968773
			95.6	0.971803		95.6	0.970457		95.6	0.96886
			95.7	0.97188		95.7	0.970539		95.7	0.968946
			95.8	0.971957		95.8	0.970619		95.8	0.969032
			95.9	0.972034		95.9	0.9707		95.9	0.969117
			96	0.97211		96	0.970781		96	0.969203
			96.1	0.972187		96.1	0.970861		96.1	0.969288
			96.2	0.972263		96.2	0.970941		96.2	0.969373
			96.3	0.972339		96.3	0.971021		96.3	0.969457
			96.4	0.972414		96.4	0.9711		96.4	0.969542
			96.5	0.97249		96.5	0.97118		96.5	0.969626
			96.6	0.972565		96.6	0.971259		96.6	0.96971
			96.7	0.97264		96.7	0.971338		96.7	0.969794
			96.8	0.972715		96.8	0.971417		96.8	0.969877
			96.9	0.972789		96.9	0.971495		96.9	0.96996
			97	0.972864		97	0.971573		97	0.970043
			97.1	0.972938		97.1	0.971651		97.1	0.970126
			97.2	0.973012		97.2	0.971729		97.2	0.970209
			97.3	0.973086		97.3	0.971807		97.3	0.970291
			97.4	0.97316		97.4	0.971884		97.4	0.970373
			97.5	0.973233		97.5	0.971961		97.5	0.970455
			97.6	0.973306		97.6	0.972038		97.6	0.970537
			97.7	0.973379		97.7	0.972115		97.7	0.970618
			97.8	0.973452		97.8	0.972192		97.8	0.970699
			97.9	0.973525		97.9	0.972268		97.9	0.97078
			98	0.973597		98	0.972344		98	0.970861
			98.1	0.973669		98.1	0.97242		98.1	0.970941
			98.2	0.973741		98.2	0.972496		98.2	0.971021
			98.3	0.973813		98.3	0.972571		98.3	0.971101
			98.4	0.973885		98.4	0.972647		98.4	0.971181
			98.5	0.973956		98.5	0.972722		98.5	0.971261
			98.6	0.974027		98.6	0.972796		98.6	0.97134
			98.7	0.974098		98.7	0.972871		98.7	0.971419
			98.8	0.974169		98.8	0.972946		98.8	0.971498
			98.9	0.97424		98.9	0.97302		98.9	0.971577
			99	0.97431		99	0.973094		99	0.971655
			99.1	0.974381		99.1	0.973168		99.1	0.971733
			99.2	0.974451		99.2	0.973241		99.2	0.971811
			99.3	0.97452		99.3	0.973315		99.3	0.971889
			99.4	0.97459		99.4	0.973388		99.4	0.971967
			99.5	0.97466		99.5	0.973461		99.5	0.972044
			99.6	0.974729		99.6	0.973534		99.6	0.972121
			99.7	0.974798		99.7	0.973606		99.7	0.972198
			99.8	0.974867		99.8	0.973679		99.8	0.972275
			99.9	0.974936		99.9	0.973751		99.9	0.972351

## Sheet: Figure2b
Blue Points			Orange Points			Green Points			Red Points			Purple Points			Blue Line			Orange Line			Green Line			Red Line			Purple Line
X	Y		X	Y		X	Y		X	Y		X	Y		X	Y		X	Y		X	Y		X	Y		X	Y
3.57403	0.29998		3.57403	0.559386		3.57403	0.64215		10.1545	0.736594		10.1545	0.893379		0.2	0.737659		0.2	0.76486		0.2	0.805785		0.2	0.874551		0.2	0.94472
3.57403	0.396675		3.57403	0.568362		3.57403	0.741429		10.1545	0.77662		10.1545	0.934553		0.4	0.730038		0.4	0.762972		0.4	0.80423		0.4	0.873546		0.4	0.944278
3.57403	0.311003		3.57403	0.549025		3.57403	0.665496		10.1545	0.744695		10.1545	0.891995		0.6	0.705849		0.6	0.760792		0.6	0.80265		0.6	0.872526		0.6	0.943828
3.57403	0.364235		3.57403	0.507264		3.57403	0.689178		6.93217	0.808932		10.1545	0.878387		0.8	0.669545		0.8	0.757189		0.8	0.801039		0.8	0.871488		0.8	0.943371
10.1545	0.128589		2.72732	0.638778		2.72732	0.741043		6.93217	0.802258		5.34547	0.934582		1	0.629		1	0.750887		1	0.799362		1	0.870434		1	0.942906
10.1545	0.127037		2.72732	0.681518		2.72732	0.720496		6.93217	0.823007		5.34547	0.931332		1.2	0.588821		1.2	0.741438		1.2	0.797511		1.2	0.869362		1.2	0.942434
10.1545	0.137754		2.72732	0.612185		2.72732	0.72194		6.93217	0.781876		5.34547	0.936291		1.4	0.551058		1.4	0.729143		1.4	0.795316		1.4	0.868272		1.4	0.941953
3.25192	0.33186		2.72732	0.643072		10.1545	0.459301		7.00432	0.818808		3.7784	0.92593		1.6	0.516424		1.6	0.714626		1.6	0.792595		1.6	0.867162		1.6	0.941465
3.25192	0.327746		2.72732	0.557928		10.1545	0.464453		7.00432	0.835421		3.7784	0.932424		1.8	0.485009		1.8	0.69856		1.8	0.789206		1.8	0.86603		1.8	0.940969
3.25192	0.369538		10.1545	0.259004		10.1545	0.515285		7.00432	0.792517		3.7784	0.954912		2	0.456635		2	0.681534		2	0.785065		2	0.864868		2	0.940463
3.25192	0.384973		10.1545	0.255101		10.1545	0.442655		4.96559	0.789547		14.6853	0.835827		2.2	0.431024		2.2	0.664017		2.2	0.780148		2.2	0.863667		2.2	0.93995
5.55629	0.235712		10.1545	0.215103		10.1545	0.531451		4.96559	0.788019		14.6853	0.837423		2.4	0.407878		2.4	0.646364		2.4	0.774477		2.4	0.862413		2.4	0.939427
5.55629	0.228435		10.1545	0.217532		3.25192	0.722868		4.96559	0.798548		14.6853	0.861701		2.6	0.386912		2.6	0.628833		2.6	0.768107		2.6	0.861089		2.6	0.938895
5.55629	0.246522		10.1545	0.271424		3.25192	0.759426		4.96559	0.791651		14.6853	0.852162		2.8	0.367868		2.8	0.611605		2.8	0.761112		2.8	0.859678		2.8	0.938353
5.55629	0.246428		3.25192	0.56256		3.25192	0.729932		5.34547	0.766864		15.4307	0.841375		3	0.350517		3	0.594802		3	0.753576		3	0.85816		3	0.937802
5.86617	0.208873		3.25192	0.58046		3.25192	0.724584		5.34547	0.794403		15.4307	0.846372		3.2	0.334658		3.2	0.578505		3.2	0.745583		3.2	0.856519		3.2	0.93724
5.86617	0.201613		3.25192	0.566869		3.25192	0.756028		5.34547	0.840607		15.4307	0.864387		3.4	0.32012		3.4	0.562761		3.4	0.737216		3.4	0.854739		3.4	0.936667
5.86617	0.228496		3.25192	0.515252		6.14983	0.60921		5.34547	0.796771		15.4307	0.846114		3.6	0.306751		3.6	0.547596		3.6	0.728551		3.6	0.852808		3.6	0.936082
5.86617	0.235903		6.14983	0.360585		6.14983	0.635968		11.9756	0.647934		3.51138	0.941957		3.8	0.294422		3.8	0.533019		3.8	0.719658		3.8	0.850717		3.8	0.935484
4.61483	0.257151		6.14983	0.404126		6.14983	0.657995		11.9756	0.663463		3.51138	0.94883		4	0.28302		4	0.519027		4	0.710599		4	0.848457		4	0.934872
4.61483	0.244863		6.14983	0.375858		5.55629	0.6032		11.9756	0.744008		3.51138	0.959814		4.2	0.272449		4.2	0.505609		4.2	0.701429		4.2	0.846027		4.2	0.934244
4.61483	0.198059		5.55629	0.413031		5.55629	0.664814		4.13104	0.852368		3.51138	0.945538		4.4	0.262623		4.4	0.49275		4.4	0.692196		4.4	0.843424		4.4	0.933598
2.78037	0.420104		5.55629	0.350135		5.55629	0.649256		4.13104	0.859406		3.98544	0.940434		4.6	0.253468		4.6	0.480431		4.6	0.682939		4.6	0.840649		4.6	0.932933
2.78037	0.401062		5.55629	0.431311		5.55629	0.637045		4.13104	0.873679		3.98544	0.942611		4.8	0.24492		4.8	0.46863		4.8	0.673693		4.8	0.837706		4.8	0.932246
2.78037	0.429931		5.55629	0.430089		5.55629	0.614882		4.13104	0.853768		3.98544	0.919395		5	0.23692		5	0.457325		5	0.664488		5	0.8346		5	0.931535
2.78037	0.463094		5.55629	0.483006		5.86617	0.610071		12.1904	0.649103		11.0216	0.864923		5.2	0.229419		5.2	0.446494		5.2	0.655348		5.2	0.831336		5.2	0.930798
4.96559	0.254882		5.86617	0.385055		5.86617	0.635461		12.1904	0.645322		11.0216	0.893254		5.4	0.222372		5.4	0.436113		5.4	0.646294		5.4	0.827922		5.4	0.930032
4.96559	0.311466		5.86617	0.429151		5.86617	0.616655		12.1904	0.692959		11.0216	0.884079		5.6	0.21574		5.6	0.42616		5.6	0.637341		5.6	0.824366		5.6	0.929236
4.96559	0.240584		5.86617	0.414114		5.86617	0.629074		12.1904	0.645669		11.0216	0.891045		5.8	0.209488		5.8	0.416614		5.8	0.628505		5.8	0.820676		5.8	0.928407
4.96559	0.22255		5.86617	0.388071		5.86617	0.645934		10.0036	0.713439		5.06095	0.926775		6	0.203584		6	0.407454		6	0.619794		6	0.816861		6	0.927543
6.17173	0.147084		4.61483	0.492081		4.61483	0.702331		10.0036	0.730225		5.06095	0.921193		6.2	0.198001		6.2	0.398659		6.2	0.611219		6.2	0.812931		6.2	0.926641
6.17173	0.177402		4.61483	0.478747		4.61483	0.6971		10.0036	0.755207		5.06095	0.92849		6.4	0.192713		6.4	0.390212		6.4	0.602786		6.4	0.808893		6.4	0.9257
6.17173	0.203187		4.61483	0.476513		4.61483	0.731117		10.0036	0.758529		11.5775	0.835934		6.6	0.187698		6.6	0.382094		6.6	0.5945		6.6	0.804758		6.6	0.924719
5.34547	0.196288		4.61483	0.450722		4.61483	0.708236		14.6853	0.60045		11.5775	0.893746		6.8	0.182935		6.8	0.374288		6.8	0.586363		6.8	0.800533		6.8	0.923695
5.34547	0.232049		4.61483	0.457883		10.2948	0.485547		14.6853	0.610231		11.5775	0.911472		7	0.178406		7	0.366778		7	0.57838		7	0.796228		7	0.922627
5.34547	0.250986		10.2948	0.21589		10.2948	0.496115		14.6853	0.642836		11.5775	0.861778		7.2	0.174095		7.2	0.359548		7.2	0.57055		7.2	0.791851		7.2	0.921515
5.34547	0.207271		10.2948	0.236531		10.2948	0.484829		14.6853	0.621111		12.3204	0.871422		7.4	0.169985		7.4	0.352585		7.4	0.562875		7.4	0.78741		7.4	0.920356
2.91287	0.414264		10.2948	0.294688		10.2948	0.464227		15.4307	0.590873		12.3204	0.90513		7.6	0.166064		7.6	0.345875		7.6	0.555354		7.6	0.782913		7.6	0.919151
2.91287	0.329315		6.93217	0.333801		6.93217	0.585977		15.4307	0.605715		12.3204	0.921203		7.8	0.162319		7.8	0.339406		7.8	0.547986		7.8	0.778366		7.8	0.917899
2.91287	0.39909		6.93217	0.365336		6.93217	0.605089		15.4307	0.63147		6.26376	0.887603		8	0.158738		8	0.333164		8	0.54077		8	0.773777		8	0.916599
3.7784	0.30567		6.93217	0.346505		6.93217	0.623839		15.4307	0.616399		6.26376	0.935294		8.2	0.15531		8.2	0.32714		8.2	0.533705		8.2	0.769151		8.2	0.915252
3.7784	0.308526		6.93217	0.350713		6.93217	0.571392		8.82091	0.681903		6.26376	0.924198		8.4	0.152027		8.4	0.321323		8.4	0.526788		8.4	0.764496		8.4	0.913856
3.7784	0.26876		2.78037	0.58125		2.78037	0.683657		8.82091	0.796409		12.8766	0.819177		8.6	0.148879		8.6	0.315702		8.6	0.520018		8.6	0.759817		8.6	0.912413
4.13104	0.259571		2.78037	0.632281		2.78037	0.706828		8.82091	0.740148		12.8766	0.877199		8.8	0.145859		8.8	0.310268		8.8	0.513391		8.8	0.75512		8.8	0.910922
4.13104	0.292619		2.78037	0.583799		2.78037	0.654301		3.51138	0.808348		12.8766	0.859934		9	0.142958		9	0.305013		9	0.506905		9	0.750408		9	0.909384
4.13104	0.268858		2.78037	0.560192		2.78037	0.730337		3.51138	0.872892		5.81597	0.926742		9.2	0.140169		9.2	0.299928		9.2	0.500557		9.2	0.745688		9.2	0.9078
4.13104	0.297241		2.78037	0.584782		2.78037	0.729709		3.51138	0.779855		5.81597	0.921793		9.4	0.137487		9.4	0.295005		9.4	0.494344		9.4	0.740963		9.4	0.90617
12.1904	0.119265		13.4331	0.225969		7.00432	0.653287		3.51138	0.867008		5.81597	0.94175		9.6	0.134905		9.6	0.290238		9.6	0.488264		9.6	0.736237		9.6	0.904494
12.1904	0.114973		13.4331	0.186444		7.00432	0.542599		3.98544	0.847878		5.58809	0.928509		9.8	0.132418		9.8	0.285618		9.8	0.482313		9.8	0.731514		9.8	0.902774
12.1904	0.132546		13.4331	0.208997		7.00432	0.506627		3.98544	0.849233		5.58809	0.938907		10	0.130021		10	0.281139		10	0.476488		10	0.726798		10	0.901011
14.6853	0.0816439		4.33244	0.498322		13.4331	0.434332		3.98544	0.873542		5.58809	0.94852		10.2	0.127708		10.2	0.276796		10.2	0.470787		10.2	0.722091		10.2	0.899205
14.6853	0.0827862		4.33244	0.508728		13.4331	0.433988		3.98544	0.850399		5.58809	0.912488		10.4	0.125477		10.4	0.272583		10.4	0.465206		10.4	0.717397		10.4	0.897357
14.6853	0.129354		4.33244	0.503794		13.4331	0.340675		5.14701	0.834553		11.6613	0.857092		10.6	0.123321		10.6	0.268493		10.6	0.459742		10.6	0.712718		10.6	0.89547
14.6853	0.076389		4.96559	0.41903		4.33244	0.651293		5.14701	0.839743		11.6613	0.818035		10.8	0.121239		10.8	0.264521		10.8	0.454393		10.8	0.708057		10.8	0.893543
15.4307	0.0691801		4.96559	0.492932		4.33244	0.703085		5.14701	0.851425		11.6613	0.847647		11	0.119225		11	0.260663		11	0.449156		11	0.703416		11	0.891577
15.4307	0.0733307		4.96559	0.44471		4.33244	0.704298		5.14701	0.835577		11.6613	0.779765		11.2	0.117277		11.2	0.256914		11.2	0.444027		11.2	0.698797		11.2	0.889576
15.4307	0.0803597		4.96559	0.457179		4.96559	0.645213		11.0216	0.729401		5.38241	0.933138		11.4	0.115391		11.4	0.25327		11.4	0.439005		11.4	0.694202		11.4	0.887538
15.4307	0.0766794		4.96559	0.488023		4.96559	0.657568		11.0216	0.734485		5.38241	0.952391		11.6	0.113565		11.6	0.249726		11.6	0.434085		11.6	0.689632		11.6	0.885466
5.70632	0.229151		6.17173	0.403728		4.96559	0.628112		11.0216	0.728223		5.38241	0.934733		11.8	0.111795		11.8	0.246278		11.8	0.429266		11.8	0.68509		11.8	0.883361
5.70632	0.232653		6.17173	0.428773		4.96559	0.735445		11.0216	0.706817		5.38241	0.941477		12	0.11008		12	0.242922		12	0.424545		12	0.680576		12	0.881224
5.70632	0.219072		6.17173	0.373269		4.96559	0.65134		7.20153	0.766155		17.039	0.780117		12.2	0.108417		12.2	0.239656		12.2	0.419919		12.2	0.676092		12.2	0.879057
8.82091	0.165193		6.17173	0.383045		6.17173	0.630461		7.20153	0.820809		17.039	0.806997		12.4	0.106803		12.4	0.236475		12.4	0.415386		12.4	0.671639		12.4	0.87686
8.82091	0.120715		9.21371	0.307985		6.17173	0.593597		7.20153	0.820844		17.039	0.798845		12.6	0.105236		12.6	0.233376		12.6	0.410943		12.6	0.667218		12.6	0.874635
8.82091	0.1456		9.21371	0.336408		6.17173	0.650416		7.20153	0.84775		6.41447	0.881839		12.8	0.103714		12.8	0.230356		12.8	0.406588		12.8	0.662829		12.8	0.872384
8.82091	0.165958		9.21371	0.285188		6.17173	0.601356		6.01429	0.729252		6.41447	0.934014		13	0.102236		13	0.227412		13	0.402319		13	0.658474		13	0.870106
4.09468	0.308723		9.21371	0.307505		6.17173	0.641129		6.01429	0.797634		6.41447	0.948656		13.2	0.100799		13.2	0.224542		13.2	0.398133		13.2	0.654154		13.2	0.867805
4.09468	0.309406		5.34547	0.451377		9.21371	0.467062		6.01429	0.751499		8.62123	0.893013		13.4	0.0994018		13.4	0.221742		13.4	0.394029		13.4	0.649868		13.4	0.86548
4.09468	0.33398		5.34547	0.449614		9.21371	0.483471		6.01429	0.76309		8.62123	0.898679		13.6	0.0980428		13.6	0.219011		13.6	0.390003		13.6	0.645618		13.6	0.863133
4.09468	0.363607		5.34547	0.418315		9.21371	0.488067		7.46282	0.78449		8.62123	0.90592		13.8	0.0967204		13.8	0.216345		13.8	0.386055		13.8	0.641403		13.8	0.860766
3.51138	0.321953		5.34547	0.403145		9.21371	0.506176		7.46282	0.798402		8.62123	0.913181		14	0.0954331		14	0.213743		14	0.382182		14	0.637225		14	0.858378
3.51138	0.300992		5.34547	0.431835		9.21371	0.524925		7.46282	0.792767		6.12646	0.898156		14.2	0.0941796		14.2	0.211202		14.2	0.378382		14.2	0.633084		14.2	0.855972
3.51138	0.318186		2.91287	0.61522		5.34547	0.648975		7.46282	0.787588		6.12646	0.949567		14.4	0.0929585		14.4	0.208719		14.4	0.374653		14.4	0.628979		14.4	0.853549
3.51138	0.326133		2.91287	0.625538		5.34547	0.673505		4.4861	0.856508		6.12646	0.944813		14.6	0.0917687		14.6	0.206295		14.6	0.370993		14.6	0.624911		14.6	0.851109
5.71385	0.207202		2.91287	0.572653		5.34547	0.658603		4.4861	0.868199		6.61842	0.900517		14.8	0.0906089		14.8	0.203925		14.8	0.367401		14.8	0.62088		14.8	0.848654
5.71385	0.192742		8.55315	0.276254		5.34547	0.686614		4.4861	0.862075		6.61842	0.950944		15	0.089478		15	0.201608		15	0.363875		15	0.616887		15	0.846185
5.71385	0.240497		8.55315	0.339505		5.34547	0.673568		7.96904	0.739704		6.61842	0.940508		15.2	0.0883749		15.2	0.199343		15.2	0.360412		15.2	0.612931		15.2	0.843702
5.71385	0.19585		8.55315	0.322986		2.91287	0.673279		7.96904	0.8507		16.1875	0.826039		15.4	0.0872987		15.4	0.197128		15.4	0.357013		15.4	0.609012		15.4	0.841207
3.98544	0.284355		8.55315	0.283984		2.91287	0.703746		7.96904	0.791304		16.1875	0.851842		15.6	0.0862483		15.6	0.194961		15.6	0.353674		15.6	0.60513		15.6	0.838701
3.98544	0.279997		11.9756	0.235924		2.91287	0.72058		7.96904	0.791844		16.1875	0.859002		15.8	0.0852228		15.8	0.192841		15.8	0.350395		15.8	0.601286		15.8	0.836183
3.98544	0.303341		11.9756	0.228666		8.55315	0.506251		6.64252	0.820586		16.1875	0.833966		16	0.0842215		16	0.190767		16	0.347174		16	0.597478		16	0.833657
3.98544	0.310892		11.9756	0.232318		8.55315	0.513155		6.64252	0.84071		5.52221	0.902481		16.2	0.0832433		16.2	0.188736		16.2	0.344009		16.2	0.593708		16.2	0.831121
5.14701	0.271306		3.7784	0.508907		8.55315	0.543445		6.64252	0.821709		5.52221	0.895053		16.4	0.0822876		16.4	0.186747		16.4	0.3409		16.4	0.589975		16.4	0.828578
5.14701	0.251964		3.7784	0.547891		8.55315	0.560922		6.64252	0.81866		5.52221	0.926208		16.6	0.0813536		16.6	0.1848		16.6	0.337844		16.6	0.586278		16.6	0.826027
5.14701	0.199989		3.7784	0.55248		11.9756	0.386903		6.57885	0.742569		10.3347	0.89007		16.8	0.0804405		16.8	0.182892		16.8	0.334841		16.8	0.582618		16.8	0.82347
4.46644	0.267831		4.13104	0.512422		11.9756	0.425048		6.57885	0.885854		10.3347	0.903157		17	0.0795476		17	0.181023		17	0.331889		17	0.578994		17	0.820907
4.46644	0.270582		4.13104	0.528736		11.9756	0.463776		6.57885	0.81931		10.3347	0.911141		17.2	0.0786743		17.2	0.179192		17.2	0.328986		17.2	0.575406		17.2	0.81834
4.46644	0.285607		4.13104	0.483079		11.9756	0.436725		6.57885	0.861118		6.84928	0.913958		17.4	0.07782		17.4	0.177397		17.4	0.326133		17.4	0.571854		17.4	0.815768
5.25549	0.229857		4.13104	0.472151		11.9756	0.424897		11.5775	0.71105		6.84928	0.938361		17.6	0.076984		17.6	0.175638		17.6	0.323327		17.6	0.568337		17.6	0.813193
5.25549	0.206299		4.13104	0.524905		3.7784	0.701302		11.5775	0.738756		6.84928	0.942189		17.8	0.0761658		17.8	0.173913		17.8	0.320568		17.8	0.564856		17.8	0.810615
5.25549	0.178044		12.1904	0.243741		3.7784	0.722519		11.5775	0.727319		6.84928	0.935547		18	0.0753647		18	0.172221		18	0.317854		18	0.56141		18	0.808034
11.0216	0.124786		12.1904	0.259765		3.7784	0.71524		11.5775	0.708869		4.32514	0.930421		18.2	0.0745803		18.2	0.170561		18.2	0.315184		18.2	0.557999		18.2	0.805452
11.0216	0.115085		12.1904	0.29488		3.7784	0.730569		5.0007	0.807726		4.32514	0.949327		18.4	0.0738121		18.4	0.168933		18.4	0.312557		18.4	0.554622		18.4	0.802869
11.0216	0.105777		10.0036	0.218245		3.7784	0.729627		5.0007	0.833519		4.32514	0.936741		18.6	0.0730595		18.6	0.167336		18.6	0.309973		18.6	0.55128		18.6	0.800285
11.0216	0.116927		10.0036	0.304462		4.13104	0.691214		5.0007	0.837678		9.59772	0.821004		18.8	0.0723221		18.8	0.165768		18.8	0.30743		18.8	0.547971		18.8	0.797702
5.06095	0.247183		10.0036	0.266346		4.13104	0.715053		3.46591	0.833664		9.59772	0.85323		19	0.0715994		19	0.16423		19	0.304927		19	0.544696		19	0.795119
5.06095	0.241117		14.6853	0.181286		4.13104	0.703894		3.46591	0.847952		9.59772	0.826638		19.2	0.0708909		19.2	0.162719		19.2	0.302464		19.2	0.541454		19.2	0.792537
5.06095	0.245782		14.6853	0.2401		4.13104	0.722872		3.46591	0.862386		9.59772	0.797849		19.4	0.0701964		19.4	0.161236		19.4	0.300039		19.4	0.538245		19.4	0.789957
5.06095	0.186915		14.6853	0.193657		4.13104	0.702895		3.46591	0.86262		10.1724	0.818977		19.6	0.0695153		19.6	0.15978		19.6	0.297652		19.6	0.535068		19.6	0.787378
7.20153	0.174886		14.6853	0.182831		14.6853	0.3488		6.84387	0.804844		10.1724	0.860421		19.8	0.0688473		19.8	0.158349		19.8	0.295301		19.8	0.531924		19.8	0.784802
7.20153	0.191506		14.6853	0.258043		14.6853	0.385101		6.84387	0.801353		10.1724	0.900225		20	0.068192		20	0.156944		20	0.292987		20	0.528811		20	0.782229
7.20153	0.223732		15.4307	0.162262		14.6853	0.364372		6.84387	0.790614		10.1724	0.864799		20.2	0.0675491		20.2	0.155563		20.2	0.290708		20.2	0.52573		20.2	0.77966
7.20153	0.164643		15.4307	0.195797		14.6853	0.401349		6.84387	0.800072		19.0373	0.807848		20.4	0.0669182		20.4	0.154207		20.4	0.288463		20.4	0.52268		20.4	0.777094
4.4861	0.260056		15.4307	0.186856		14.6853	0.355492		6.26376	0.793748		19.0373	0.804215		20.6	0.0662989		20.6	0.152873		20.6	0.286252		20.6	0.519662		20.6	0.774532
4.4861	0.246151		15.4307	0.171668		15.4307	0.352148		6.26376	0.838671		19.0373	0.756005		20.8	0.065691		20.8	0.151563		20.8	0.284074		20.8	0.516673		20.8	0.771974
4.4861	0.257558		15.4307	0.189758		15.4307	0.377902		6.26376	0.830797		9.6057	0.905878		21	0.0650941		21	0.150274		21	0.281928		21	0.513715		21	0.769421
4.4861	0.23442		5.70632	0.434811		15.4307	0.354626		6.26376	0.830764		9.6057	0.915871		21.2	0.0645079		21.2	0.149007		21.2	0.279813		21.2	0.510787		21.2	0.766874
7.96904	0.159667		5.70632	0.433023		15.4307	0.385109		5.33354	0.796717		9.6057	0.915611		21.4	0.0639322		21.4	0.147762		21.4	0.27773		21.4	0.507888		21.4	0.764331
7.96904	0.146937		5.70632	0.423148		15.4307	0.339734		5.33354	0.734799		9.6057	0.916629		21.6	0.0633667		21.6	0.146536		21.6	0.275676		21.6	0.505018		21.6	0.761795
7.96904	0.137656		5.70632	0.386191		5.70632	0.596414		5.33354	0.742679		7.11358	0.884034		21.8	0.0628111		21.8	0.145331		21.8	0.273653		21.8	0.502177		21.8	0.759264
6.57885	0.205999		5.70632	0.517885		5.70632	0.637888		12.8766	0.669966		7.11358	0.905839		22	0.0622651		22	0.144146		22	0.271658		22	0.499364		22	0.75674
6.57885	0.186253		8.82091	0.287435		5.70632	0.530003		12.8766	0.681873		7.11358	0.920754		22.2	0.0617286		22.2	0.142979		22.2	0.269691		22.2	0.49658		22.2	0.754222
6.57885	0.184843		8.82091	0.308354		5.70632	0.622692		12.8766	0.691394		16.5153	0.798532		22.4	0.0612012		22.4	0.141832		22.4	0.267753		22.4	0.493823		22.4	0.75171
6.57885	0.178062		8.82091	0.326293		5.70632	0.648189		12.8766	0.69118		16.5153	0.81182		22.6	0.0606828		22.6	0.140702		22.6	0.265841		22.6	0.491094		22.6	0.749206
11.5775	0.102468		8.82091	0.288659		8.82091	0.534952		5.81597	0.801898		16.5153	0.849145		22.8	0.060173		22.8	0.13959		22.8	0.263956		22.8	0.488392		22.8	0.746709
11.5775	0.113548		8.82091	0.34616		8.82091	0.471671		5.81597	0.799551		16.5153	0.819199		23	0.0596717		23	0.138496		23	0.262097		23	0.485717		23	0.74422
11.5775	0.111236		5.42878	0.433474		8.82091	0.555942		5.81597	0.842703		4.98201	0.867101		23.2	0.0591787		23.2	0.137419		23.2	0.260264		23.2	0.483069		23.2	0.741738
12.3204	0.0982688		5.42878	0.472183		8.82091	0.524354		5.81597	0.827773		4.98201	0.844941		23.4	0.0586938		23.4	0.136358		23.4	0.258456		23.4	0.480446		23.4	0.739264
12.3204	0.107541		5.42878	0.39543		8.82091	0.495503		5.58809	0.82101		4.98201	0.880204		23.6	0.0582168		23.6	0.135313		23.6	0.256672		23.6	0.477849		23.6	0.736798
12.3204	0.106124		5.42878	0.357372		5.42878	0.665958		5.58809	0.829082		4.98201	0.888777		23.8	0.0577474		23.8	0.134284		23.8	0.254913		23.8	0.475278		23.8	0.73434
12.3204	0.10581		4.09468	0.524436		5.42878	0.711963		5.58809	0.8331		12.0547	0.792196		24	0.0572856		24	0.133271		24	0.253177		24	0.472732		24	0.73189
5.0007	0.242802		4.09468	0.520514		5.42878	0.646131		5.58809	0.813507		12.0547	0.872544		24.2	0.0568311		24.2	0.132273		24.2	0.251464		24.2	0.470211		24.2	0.729449
5.0007	0.240678		4.09468	0.489894		5.42878	0.646046		4.20957	0.853738		12.0547	0.890262		24.4	0.0563837		24.4	0.131289		24.4	0.249774		24.4	0.467714		24.4	0.727017
5.0007	0.238248		4.09468	0.463898		4.09468	0.662238		4.20957	0.855907		12.0547	0.863176		24.6	0.0559433		24.6	0.13032		24.6	0.248106		24.6	0.465242		24.6	0.724593
5.0007	0.253536		3.51138	0.560391		4.09468	0.610692		4.20957	0.835798		6.61148	0.917791		24.8	0.0555097		24.8	0.129365		24.8	0.24646		24.8	0.462794		24.8	0.722179
3.46591	0.384435		3.51138	0.582596		4.09468	0.685978		6.00908	0.770067		6.61148	0.928992		25	0.0550828		25	0.128424		25	0.244835		25	0.460369		25	0.719773
3.46591	0.379875		3.51138	0.558262		3.51138	0.722387		6.00908	0.794032		6.61148	0.926998		25.2	0.0546625		25.2	0.127497		25.2	0.243232		25.2	0.457968		25.2	0.717377
3.46591	0.356971		3.51138	0.513107		3.51138	0.723312		6.00908	0.842273		6.61148	0.924966		25.4	0.0542484		25.4	0.126583		25.4	0.241649		25.4	0.45559		25.4	0.714989
6.26376	0.225616		3.51138	0.561846		3.51138	0.701352		6.00908	0.838835		9.63507	0.911705		25.6	0.0538406		25.6	0.125682		25.6	0.240086		25.6	0.453234		25.6	0.712612
6.26376	0.197589		5.71385	0.429292		3.51138	0.754241		11.6613	0.671258		9.63507	0.921187		25.8	0.0534389		25.8	0.124793		25.8	0.238543		25.8	0.450902		25.8	0.710243
6.26376	0.228628		5.71385	0.44098		3.51138	0.741935		11.6613	0.671224		9.63507	0.920805		26	0.0530432		26	0.123917		26	0.237019		26	0.448591		26	0.707884
5.81597	0.207627		5.71385	0.419733		5.71385	0.595546		11.6613	0.671889		9.63507	0.947585		26.2	0.0526532		26.2	0.123053		26.2	0.235514		26.2	0.446302		26.2	0.705535
5.81597	0.213348		5.71385	0.388118		5.71385	0.616487		11.6613	0.664762		6.7198	0.886578		26.4	0.0522689		26.4	0.122201		26.4	0.234029		26.4	0.444035		26.4	0.703195
5.81597	0.201027		5.71385	0.437607		5.71385	0.650549		5.38241	0.824931		6.7198	0.910451		26.6	0.0518902		26.6	0.121361		26.6	0.232561		26.6	0.44179		26.6	0.700866
5.81597	0.217249		3.98544	0.500596		5.71385	0.625375		5.38241	0.836092		6.7198	0.930707		26.8	0.051517		26.8	0.120532		26.8	0.231112		26.8	0.439565		26.8	0.698546
4.2853	0.259125		3.98544	0.554464		5.71385	0.66892		5.38241	0.808789		6.7198	0.919034		27	0.0511491		27	0.119715		27	0.22968		27	0.437361		27	0.696236
4.2853	0.272756		3.98544	0.493832		3.98544	0.642891		5.38241	0.84692		6.22271	0.927424		27.2	0.0507863		27.2	0.118908		27.2	0.228266		27.2	0.435178		27.2	0.693936
4.2853	0.280431		3.98544	0.498946		3.98544	0.718068		17.039	0.597216		6.22271	0.939706		27.4	0.0504287		27.4	0.118112		27.4	0.226869		27.4	0.433016		27.4	0.691645
4.2853	0.27748		3.98544	0.534219		3.98544	0.728331		17.039	0.603437		6.22271	0.948732		27.6	0.0500761		27.6	0.117327		27.6	0.225489		27.6	0.430873		27.6	0.689365
5.58809	0.220801		5.14701	0.452558		3.98544	0.727955		17.039	0.587962		6.22271	0.938157		27.8	0.0497284		27.8	0.116552		27.8	0.224125		27.8	0.428751		27.8	0.687095
5.58809	0.211352		5.14701	0.450545		3.98544	0.707278		17.039	0.615241		7.60363	0.884248		28	0.0493855		28	0.115787		28	0.222778		28	0.426647		28	0.684836
5.58809	0.228165		5.14701	0.405544		5.14701	0.639204		2.09828	0.847589		7.60363	0.924243		28.2	0.0490473		28.2	0.115032		28.2	0.221446		28.2	0.424564		28.2	0.682586
5.58809	0.221716		5.14701	0.415894		5.14701	0.665272		2.09828	0.870111		7.60363	0.894675		28.4	0.0487137		28.4	0.114287		28.4	0.22013		28.4	0.422499		28.4	0.680347
4.20957	0.286589		5.14701	0.465311		5.14701	0.653022		2.09828	0.871925		7.69565	0.905801		28.6	0.0483846		28.6	0.113551		28.6	0.21883		28.6	0.420453		28.6	0.678117
4.20957	0.305351		4.46644	0.504193		5.14701	0.676861		4.33678	0.857408		7.69565	0.955872		28.8	0.0480599		28.8	0.112825		28.8	0.217544		28.8	0.418426		28.8	0.675898
4.20957	0.290494		4.46644	0.502425		5.14701	0.685707		4.33678	0.852479		7.69565	0.945113		29	0.0477395		29	0.112108		29	0.216274		29	0.416417		29	0.67369
4.20957	0.293113		4.46644	0.473895		4.46644	0.67853		4.33678	0.873893		16.9019	0.764344		29.2	0.0474233		29.2	0.1114		29.2	0.215018		29.2	0.414427		29.2	0.671491
6.00908	0.18988		4.46644	0.434079		4.46644	0.683986		4.33678	0.855069		16.9019	0.79052		29.4	0.0471114		29.4	0.110701		29.4	0.213776		29.4	0.412454		29.4	0.669303
6.00908	0.198609		7.3645	0.393873		4.46644	0.689088		6.41447	0.80825		16.9019	0.74412		29.6	0.0468035		29.6	0.110011		29.6	0.212549		29.6	0.410499		29.6	0.667125
6.00908	0.193081		7.3645	0.352267		4.46644	0.694718		6.41447	0.805446		10.278	0.866434		29.8	0.0464996		29.8	0.109329		29.8	0.211335		29.8	0.408562		29.8	0.664957
6.00908	0.270979		7.3645	0.336401		4.46644	0.707119		6.41447	0.792105		10.278	0.873827		30	0.0461996		30	0.108656		30	0.210135		30	0.406642		30	0.6628
11.6613	0.109603		5.87264	0.391684		7.3645	0.522059		6.41447	0.782667		10.278	0.907529		30.2	0.0459035		30.2	0.107991		30.2	0.208949		30.2	0.404739		30.2	0.660653
11.6613	0.132882		5.87264	0.458241		7.3645	0.537286		4.73979	0.841929		10.278	0.908552		30.4	0.0456111		30.4	0.107334		30.4	0.207776		30.4	0.402853		30.4	0.658516
11.6613	0.13399		5.87264	0.367996		7.3645	0.595586		4.73979	0.832722		5.11888	0.924214		30.6	0.0453224		30.6	0.106684		30.6	0.206615		30.6	0.400983		30.6	0.65639
11.6613	0.138138		5.25549	0.462498		7.3645	0.582938		4.73979	0.823541		5.11888	0.934		30.8	0.0450374		30.8	0.106043		30.8	0.205468		30.8	0.399131		30.8	0.654274
5.38241	0.228456		5.25549	0.483067		5.87264	0.645534		8.62123	0.79733		5.11888	0.957929		31	0.0447559		31	0.105409		31	0.204333		31	0.397294		31	0.652168
5.38241	0.218175		5.25549	0.41737		5.87264	0.622547		8.62123	0.80134		17.7639	0.846864		31.2	0.0444779		31.2	0.104783		31.2	0.20321		31.2	0.395473		31.2	0.650073
5.38241	0.21604		5.25549	0.384877		5.87264	0.625486		8.62123	0.783825		17.7639	0.784363		31.4	0.0442034		31.4	0.104164		31.4	0.2021		31.4	0.393668		31.4	0.647987
5.38241	0.234096		5.25549	0.479422		5.87264	0.630752		8.62123	0.757893		17.7639	0.814625		31.6	0.0439322		31.6	0.103553		31.6	0.201001		31.6	0.391879		31.6	0.645912
3.79495	0.3089		2.6458	0.681592		5.25549	0.677433		6.29333	0.839457		16.5389	0.829518		31.8	0.0436643		31.8	0.102948		31.8	0.199914		31.8	0.390106		31.8	0.643847
3.79495	0.305612		2.6458	0.657872		5.25549	0.686659		6.29333	0.843029		16.5389	0.835335		32	0.0433997		32	0.102351		32	0.198839		32	0.388347		32	0.641793
3.79495	0.296399		2.6458	0.630297		5.25549	0.642041		6.29333	0.826961		16.5389	0.858051		32.2	0.0431383		32.2	0.10176		32.2	0.197776		32.2	0.386604		32.2	0.639748
3.79495	0.328051		2.6458	0.55413		5.25549	0.668345		6.29333	0.837789		13.1527	0.864936		32.4	0.0428799		32.4	0.101176		32.4	0.196723		32.4	0.384876		32.4	0.637714
4.33678	0.251647		11.0216	0.243776		5.25549	0.632333		6.12646	0.832463		13.1527	0.883545		32.6	0.0426247		32.6	0.100599		32.6	0.195682		32.6	0.383162		32.6	0.63569
4.33678	0.27749		11.0216	0.281267		2.6458	0.722463		6.12646	0.846716		13.1527	0.907325		32.8	0.0423725		32.8	0.100028		32.8	0.194651		32.8	0.381463		32.8	0.633676
4.33678	0.279192		11.0216	0.246193		2.6458	0.758922		6.12646	0.846644		13.1527	0.889798		33	0.0421232		33	0.0994641		33	0.193631		33	0.379779		33	0.631672
4.33678	0.356338		11.0216	0.22708		2.6458	0.736461		6.12646	0.834049		12.9657	0.850842		33.2	0.0418769		33.2	0.0989062		33.2	0.192622		33.2	0.378109		33.2	0.629678
6.41447	0.184199		11.0216	0.281245		2.6458	0.786366		6.61842	0.825296		12.9657	0.851322		33.4	0.0416334		33.4	0.0983546		33.4	0.191623		33.4	0.376452		33.4	0.627694
6.41447	0.149132		5.06095	0.460476		11.0216	0.369973		6.61842	0.813771		12.9657	0.863779		33.6	0.0413928		33.6	0.097809		33.6	0.190635		33.6	0.37481		33.6	0.62572
6.41447	0.211422		5.06095	0.466692		11.0216	0.447043		6.61842	0.833413		12.9657	0.888644		33.8	0.0411549		33.8	0.0972694		33.8	0.189656		33.8	0.373181		33.8	0.623756
6.41447	0.175818		5.06095	0.444054		11.0216	0.445763		5.59667	0.837511		2.99713	0.924703		34	0.0409197		34	0.0967358		34	0.188687		34	0.371566		34	0.621802
4.39145	0.280438		5.06095	0.421653		11.0216	0.465104		5.59667	0.839513		2.99713	0.937373		34.2	0.0406872		34.2	0.0962079		34.2	0.187728		34.2	0.369965		34.2	0.619858
4.39145	0.359448		5.06095	0.511191		11.0216	0.470406		5.59667	0.816701		2.99713	0.955113		34.4	0.0404573		34.4	0.0956858		34.4	0.186779		34.4	0.368376		34.4	0.617924
4.39145	0.291048		7.20153	0.334057		5.06095	0.622895		5.59667	0.831303		18.2407	0.723417		34.6	0.04023		34.6	0.0951693		34.6	0.185839		34.6	0.366801		34.6	0.615999
8.62123	0.144461		7.20153	0.359222		5.06095	0.650079		5.59667	0.837511		18.2407	0.738764		34.8	0.0400052		34.8	0.0946584		34.8	0.184909		34.8	0.365239		34.8	0.614085
8.62123	0.155048		7.20153	0.350451		5.06095	0.666124		5.59667	0.839513		18.2407	0.770742		35	0.039783		35	0.0941529		35	0.183988		35	0.363689		35	0.61218
8.62123	0.137704		7.20153	0.32916		5.06095	0.669646		5.59667	0.816701		7.08305	0.89807		35.2	0.0395632		35.2	0.0936527		35.2	0.183076		35.2	0.362152		35.2	0.610285
8.62123	0.162401		7.20153	0.365914		5.06095	0.674685		5.59667	0.831303		7.08305	0.904046		35.4	0.0393458		35.4	0.0931578		35.4	0.182172		35.4	0.360628		35.4	0.608399
4.92362	0.225491		6.01429	0.412391		7.20153	0.559591		5.59667	0.837511		7.08305	0.923312		35.6	0.0391308		35.6	0.0926682		35.6	0.181278		35.6	0.359116		35.6	0.606523
4.92362	0.222604		6.01429	0.454853		7.20153	0.567512		5.59667	0.839513		7.08305	0.94081		35.8	0.0389181		35.8	0.0921836		35.8	0.180392		35.8	0.357616		35.8	0.604657
4.92362	0.229842		6.01429	0.477962		7.20153	0.586301		5.59667	0.816701		6.5583	0.937708		36	0.0387077		36	0.0917041		36	0.179515		36	0.356128		36	0.6028
4.92362	0.263324		7.46282	0.411877		7.20153	0.566685		5.59667	0.831303		6.5583	0.95279		36.2	0.0384996		36.2	0.0912295		36.2	0.178647		36.2	0.354652		36.2	0.600953
6.12646	0.198224		7.46282	0.354726		7.20153	0.543952		16.1875	0.589882		6.5583	0.946925		36.4	0.0382937		36.4	0.0907598		36.4	0.177786		36.4	0.353188		36.4	0.599115
6.12646	0.194378		7.46282	0.33556		6.01429	0.582929		16.1875	0.609323		6.5583	0.952273		36.6	0.03809		36.6	0.0902949		36.6	0.176934		36.6	0.351735		36.6	0.597287
6.12646	0.189718		7.46282	0.324768		6.01429	0.619792		16.1875	0.595003		9.73521	0.885996		36.8	0.0378885		36.8	0.0898348		36.8	0.17609		36.8	0.350295		36.8	0.595468
6.12646	0.196319		4.4861	0.462138		6.01429	0.62664		16.1875	0.622086		9.73521	0.887909		37	0.037689		37	0.0893793		37	0.175254		37	0.348865		37	0.593658
6.61842	0.170868		4.4861	0.494313		7.46282	0.493968		4.18542	0.841643		9.73521	0.901591		37.2	0.0374917		37.2	0.0889284		37.2	0.174425		37.2	0.347447		37.2	0.591858
6.61842	0.181776		4.4861	0.487996		7.46282	0.552045		4.18542	0.85029		8.29223	0.837889		37.4	0.0372964		37.4	0.088482		37.4	0.173605		37.4	0.34604		37.4	0.590067
6.61842	0.19428		4.4861	0.458873		7.46282	0.568164		4.18542	0.837263		8.29223	0.933455		37.6	0.0371032		37.6	0.0880401		37.6	0.172792		37.6	0.344644		37.6	0.588285
6.61842	0.170005		4.4861	0.485226		7.46282	0.594014		4.18542	0.860214		8.29223	0.905007		37.8	0.0369119		37.8	0.0876025		37.8	0.171987		37.8	0.343259		37.8	0.586512
5.59667	0.224771		7.96904	0.305128		4.4861	0.662981		7.28019	0.749512		12.695	0.78573		38	0.0367226		38	0.0871693		38	0.171189		38	0.341884		38	0.584749
5.59667	0.216656		7.96904	0.338006		4.4861	0.711883		7.28019	0.802152		12.695	0.891251		38.2	0.0365352		38.2	0.0867403		38.2	0.170398		38.2	0.34052		38.2	0.582994
5.59667	0.216489		7.96904	0.321957		4.4861	0.701583		7.28019	0.764151		12.695	0.865462		38.4	0.0363497		38.4	0.0863156		38.4	0.169615		38.4	0.339167		38.4	0.581249
5.59667	0.224771		7.96904	0.30979		4.4861	0.721806		10.3347	0.680402		12.5889	0.844412		38.6	0.0361661		38.6	0.0858949		38.6	0.168838		38.6	0.337824		38.6	0.579512
5.59667	0.216656		7.96904	0.383614		4.4861	0.725454		10.3347	0.715773		12.5889	0.898109		38.8	0.0359844		38.8	0.0854784		38.8	0.168069		38.8	0.336492		38.8	0.577784
5.59667	0.216489		6.64252	0.339021		7.96904	0.516111		10.3347	0.703506		12.5889	0.908651		39	0.0358044		39	0.0850658		39	0.167307		39	0.335169		39	0.576066
5.59667	0.224771		6.64252	0.311875		7.96904	0.553383		4.5509	0.856715		12.5889	0.867986		39.2	0.0356263		39.2	0.0846572		39.2	0.166551		39.2	0.333857		39.2	0.574356
5.59667	0.216656		6.64252	0.33018		7.96904	0.536795		4.5509	0.850892		8.15755	0.927804		39.4	0.0354499		39.4	0.0842525		39.4	0.165803		39.4	0.332555		39.4	0.572655
5.59667	0.216489		6.57885	0.360482		7.96904	0.543024		4.5509	0.879194		8.15755	0.92063		39.6	0.0352753		39.6	0.0838517		39.6	0.165061		39.6	0.331262		39.6	0.570962
16.1875	0.0723669		6.57885	0.403725		7.96904	0.538422		6.84928	0.807519		8.15755	0.939063		39.8	0.0351023		39.8	0.0834547		39.8	0.164325		39.8	0.32998		39.8	0.569278
16.1875	0.0732168		6.57885	0.385714		6.64252	0.615291		6.84928	0.818311		20.068	0.755494		40	0.0349311		40	0.0830613		40	0.163596		40	0.328707		40	0.567603
16.1875	0.0767345		6.57885	0.358868		6.64252	0.597207		6.84928	0.82553		20.068	0.786396		40.2	0.0347615		40.2	0.0826717		40.2	0.162874		40.2	0.327443		40.2	0.565937
16.1875	0.0794646		6.57885	0.308858		6.64252	0.593749		6.84928	0.825349		20.068	0.819304		40.4	0.0345936		40.4	0.0822857		40.4	0.162158		40.4	0.326189		40.4	0.564279
4.18542	0.284696		11.5775	0.23403		6.64252	0.63641		9.53829	0.718883		20.068	0.728253		40.6	0.0344272		40.6	0.0819033		40.6	0.161448		40.6	0.324944		40.6	0.562629
4.18542	0.300092		11.5775	0.230934		6.64252	0.631506		9.53829	0.739024		9.8753	0.905312		40.8	0.0342625		40.8	0.0815244		40.8	0.160744		40.8	0.323709		40.8	0.560988
4.18542	0.318243		11.5775	0.208626		6.57885	0.604037		9.53829	0.756891		9.8753	0.925295		41	0.0340993		41	0.0811491		41	0.160046		41	0.322482		41	0.559356
4.18542	0.334714		11.5775	0.205731		6.57885	0.589008		5.67735	0.789575		9.8753	0.893051		41.2	0.0339377		41.2	0.0807771		41.2	0.159354		41.2	0.321265		41.2	0.557732
5.36949	0.20327		11.5775	0.24907		6.57885	0.543337		5.67735	0.784082		12.9924	0.860439		41.4	0.0337776		41.4	0.0804085		41.4	0.158669		41.4	0.320057		41.4	0.556116
5.36949	0.259241		12.3204	0.221874		6.57885	0.641732		5.67735	0.78661		12.9924	0.870364		41.6	0.033619		41.6	0.0800433		41.6	0.157989		41.6	0.318857		41.6	0.554508
5.36949	0.203197		12.3204	0.220704		6.57885	0.64708		6.20821	0.828903		12.9924	0.90491		41.8	0.0334619		41.8	0.0796814		41.8	0.157314		41.8	0.317666		41.8	0.552909
5.36949	0.247412		12.3204	0.203676		11.5775	0.405224		6.20821	0.82775		12.9924	0.854592		42	0.0333062		42	0.0793227		42	0.156646		42	0.316484		42	0.551317
7.28019	0.166362		12.3204	0.196948		11.5775	0.412383		6.20821	0.82841		14.8298	0.82247		42.2	0.033152		42.2	0.0789673		42.2	0.155983		42.2	0.31531		42.2	0.549734
7.28019	0.1539		12.3204	0.238379		11.5775	0.47086		6.20821	0.842272		14.8298	0.832487		42.4	0.0329992		42.4	0.078615		42.4	0.155326		42.4	0.314145		42.4	0.548159
7.28019	0.165838		5.0007	0.442245		11.5775	0.417947		6.08131	0.804758		14.8298	0.84395		42.6	0.0328478		42.6	0.0782659		42.6	0.154674		42.6	0.312989		42.6	0.546592
3.73121	0.308304		5.0007	0.46621		11.5775	0.459823		6.08131	0.800527		14.8298	0.852191		42.8	0.0326978		42.8	0.0779198		42.8	0.154028		42.8	0.31184		42.8	0.545033
3.73121	0.337032		5.0007	0.439177		12.3204	0.415056		6.08131	0.786318		17.6733	0.795543		43	0.0325492		43	0.0775767		43	0.153387		43	0.3107		43	0.543481
3.73121	0.340305		5.0007	0.430325		12.3204	0.408564		6.08131	0.790588		17.6733	0.795687		43.2	0.0324019		43.2	0.0772367		43.2	0.152751		43.2	0.309568		43.2	0.541938
3.73121	0.355587		5.0007	0.49899		12.3204	0.44617		9.78331	0.733571		17.6733	0.781528		43.4	0.0322559		43.4	0.0768997		43.4	0.152121		43.4	0.308444		43.4	0.540403
10.3347	0.137547		3.46591	0.536324		12.3204	0.408816		9.78331	0.710962		17.6733	0.823879		43.6	0.0321113		43.6	0.0765655		43.6	0.151495		43.6	0.307328		43.6	0.538875
10.3347	0.120009		3.46591	0.488247		12.3204	0.455434		9.78331	0.741099		7.64641	0.87774		43.8	0.0319679		43.8	0.0762343		43.8	0.150875		43.8	0.306219		43.8	0.537355
10.3347	0.118026		3.46591	0.512296		5.0007	0.638015		9.78331	0.742818		7.64641	0.882598		44	0.0318258		44	0.0759059		44	0.15026		44	0.305119		44	0.535843
10.3347	0.128427		3.46591	0.541573		5.0007	0.649761		7.03917	0.836901		7.64641	0.876008		44.2	0.0316849		44.2	0.0755803		44.2	0.14965		44.2	0.304026		44.2	0.534338
4.5509	0.247233		4.92852	0.45559		5.0007	0.654758		7.03917	0.833131		15.629	0.805833		44.4	0.0315453		44.4	0.0752575		44.4	0.149044		44.4	0.302941		44.4	0.532841
4.5509	0.238512		4.92852	0.490932		5.0007	0.683897		7.03917	0.826902		15.629	0.839918		44.6	0.031407		44.6	0.0749374		44.6	0.148444		44.6	0.301864		44.6	0.531351
4.5509	0.267061		4.92852	0.487061		5.0007	0.692488		4.25165	0.856175		15.629	0.84796		44.8	0.0312698		44.8	0.0746201		44.8	0.147848		44.8	0.300794		44.8	0.529869
4.5509	0.236938		6.84387	0.384493		3.46591	0.705683		4.25165	0.872521		15.629	0.787053		45	0.0311338		45	0.0743054		45	0.147257		45	0.299731		45	0.528395
6.84928	0.183925		6.84387	0.371236		3.46591	0.742035		4.25165	0.871032		17.464	0.789994		45.2	0.030999		45.2	0.0739934		45.2	0.146671		45.2	0.298676		45.2	0.526928
6.84928	0.240713		6.84387	0.378072		3.46591	0.75737		9.59772	0.694616		17.464	0.837988		45.4	0.0308654		45.4	0.0736839		45.4	0.146089		45.4	0.297628		45.4	0.525468
6.84928	0.185802		12.8766	0.176764		3.46591	0.730126		9.59772	0.726666		17.464	0.84711		45.6	0.0307329		45.6	0.0733771		45.6	0.145512		45.6	0.296587		45.6	0.524015
6.84928	0.214235		12.8766	0.23882		4.92852	0.679773		9.59772	0.717991		17.464	0.794909		45.8	0.0306016		45.8	0.0730728		45.8	0.14494		45.8	0.295553		45.8	0.52257
4.95991	0.260759		12.8766	0.178376		4.92852	0.5889		9.59772	0.737726		3.51388	0.954847		46	0.0304713		46	0.072771		46	0.144372		46	0.294527		46	0.521132
4.95991	0.292117		12.8766	0.218959		4.92852	0.673965		10.1724	0.736568		3.51388	0.963563		46.2	0.0303422		46.2	0.0724717		46.2	0.143808		46.2	0.293507		46.2	0.519702
4.95991	0.280483		12.8766	0.219668		6.84387	0.573582		10.1724	0.720201		3.51388	0.967404		46.4	0.0302142		46.4	0.0721748		46.4	0.143249		46.4	0.292494		46.4	0.518278
5.12872	0.272625		5.81597	0.404231		6.84387	0.598508		10.1724	0.704884		3.51388	0.968091		46.6	0.0300872		46.6	0.0718803		46.6	0.142694		46.6	0.291488		46.6	0.516861
5.12872	0.268109		5.81597	0.431526		6.84387	0.602194		10.1724	0.696671		8.7596	0.899125		46.8	0.0299613		46.8	0.0715883		46.8	0.142143		46.8	0.290489		46.8	0.515452
5.12872	0.244696		5.81597	0.409006		6.84387	0.549807		19.0373	0.538562		8.7596	0.935136		47	0.0298364		47	0.0712986		47	0.141597		47	0.289497		47	0.51405
4.0795	0.291695		5.81597	0.381715		6.26376	0.574036		19.0373	0.579182		8.7596	0.922773		47.2	0.0297126		47.2	0.0710112		47.2	0.141055		47.2	0.288511		47.2	0.512654
4.0795	0.27192		5.81597	0.450232		6.26376	0.573193		19.0373	0.487822		8.7596	0.911197		47.4	0.0295898		47.4	0.0707262		47.4	0.140517		47.4	0.287532		47.4	0.511265
4.0795	0.289468		4.2853	0.497373		6.26376	0.610635		19.0373	0.565155		28.4426	0.615793		47.6	0.029468		47.6	0.0704434		47.6	0.139983		47.6	0.286559		47.6	0.509884
4.0795	0.311068		4.2853	0.527238		6.26376	0.606448		18.479	0.503092		28.4426	0.617872		47.8	0.0293472		47.8	0.0701628		47.8	0.139453		47.8	0.285593		47.8	0.508509
4.32514	0.259937		4.2853	0.491958		6.26376	0.619617		18.479	0.521235		28.4426	0.643677		48	0.0292274		48	0.0698845		48	0.138927		48	0.284633		48	0.507141
4.32514	0.282344		4.2853	0.455953		5.33354	0.633215		18.479	0.549184		28.4426	0.620612		48.2	0.0291086		48.2	0.0696084		48.2	0.138404		48.2	0.283679		48.2	0.50578
4.32514	0.265354		4.2853	0.498929		5.33354	0.672357		18.479	0.533365		12.2964	0.843979		48.4	0.0289908		48.4	0.0693345		48.4	0.137886		48.4	0.282732		48.4	0.504425
4.32514	0.31851		5.58809	0.41175		5.33354	0.652979		8.40484	0.752209		12.2964	0.883069		48.6	0.0288738		48.6	0.0690627		48.6	0.137372		48.6	0.281791		48.6	0.503077
3.4856	0.330733		5.58809	0.433514		5.33354	0.672649		8.40484	0.728642		12.2964	0.875217		48.8	0.0287579		48.8	0.068793		48.8	0.136861		48.8	0.280856		48.8	0.501736
3.4856	0.31248		5.58809	0.411214		5.33354	0.696292		8.40484	0.764389		12.2964	0.872116		49	0.0286428		49	0.0685254		49	0.136355		49	0.279927		49	0.500401
3.4856	0.351308		5.58809	0.392235		12.8766	0.39419		8.40484	0.771746		5.56924	0.939389		49.2	0.0285287		49.2	0.0682599		49.2	0.135851		49.2	0.279004		49.2	0.499073
3.1863	0.306118		5.58809	0.441483		12.8766	0.395558		4.46385	0.87119		5.56924	0.951967		49.4	0.0284155		49.4	0.0679965		49.4	0.135352		49.4	0.278087		49.4	0.497751
3.1863	0.300196		4.20957	0.525212		12.8766	0.426259		4.46385	0.854328		5.56924	0.955841		49.6	0.0283031		49.6	0.0677351		49.6	0.134856		49.6	0.277176		49.6	0.496436
3.1863	0.338029		4.20957	0.552606		12.8766	0.393045		4.46385	0.87866		13.742	0.82745		49.8	0.0281917		49.8	0.0674756		49.8	0.134364		49.8	0.276271		49.8	0.495127
3.1863	0.374821		4.20957	0.490103		12.8766	0.433647		9.78745	0.734797		13.742	0.865032		50	0.0280811		50	0.0672182		50	0.133876		50	0.275371		50	0.493824
4.83164	0.294971		4.20957	0.484421		5.81597	0.590347		9.78745	0.747546		13.742	0.885703		50.2	0.0279714		50.2	0.0669627		50.2	0.133391		50.2	0.274478		50.2	0.492528
4.83164	0.287459		4.20957	0.410476		5.81597	0.620697		9.78745	0.757083		13.742	0.851332		50.4	0.0278626		50.4	0.0667091		50.4	0.132909		50.4	0.27359		50.4	0.491238
4.83164	0.283649		6.00908	0.378452		5.81597	0.627504		9.78745	0.754546		17.3243	0.811149		50.6	0.0277545		50.6	0.0664575		50.6	0.132431		50.6	0.272708		50.6	0.489955
4.88924	0.24085		6.00908	0.418929		5.81597	0.654663		9.6057	0.687944		17.3243	0.847205		50.8	0.0276474		50.8	0.0662077		50.8	0.131956		50.8	0.271831		50.8	0.488677
4.88924	0.266567		6.00908	0.392312		5.81597	0.649991		9.6057	0.709427		17.3243	0.86106		51	0.027541		51	0.0659598		51	0.131485		51	0.27096		51	0.487406
4.88924	0.220371		6.00908	0.3689		4.2853	0.687045		9.6057	0.76406		17.3243	0.820067		51.2	0.0274355		51.2	0.0657138		51.2	0.131017		51.2	0.270094		51.2	0.486141
4.88924	0.254966		6.00908	0.403098		4.2853	0.707379		9.6057	0.727551		16.5153	0.797654		51.4	0.0273308		51.4	0.0654695		51.4	0.130553		51.4	0.269234		51.4	0.484882
6.20821	0.182559		11.6613	0.246358		4.2853	0.695476		5.16311	0.854452		16.5153	0.845567		51.6	0.0272268		51.6	0.0652271		51.6	0.130091		51.6	0.268379		51.6	0.483629
6.20821	0.185868		11.6613	0.27699		4.2853	0.724411		5.16311	0.850102		16.5153	0.857243		51.8	0.0271237		51.8	0.0649865		51.8	0.129633		51.8	0.267529		51.8	0.482382
6.20821	0.195994		11.6613	0.234216		4.2853	0.695077		5.16311	0.863171		16.5153	0.84059		52	0.0270213		52	0.0647477		52	0.129178		52	0.266685		52	0.481141
6.20821	0.183202		11.6613	0.230995		5.58809	0.593694		7.96263	0.807621		16.3942	0.803099		52.2	0.0269197		52.2	0.0645105		52.2	0.128727		52.2	0.265846		52.2	0.479906
6.29619	0.189738		11.6613	0.291241		5.58809	0.658347		7.96263	0.818139		16.3942	0.837231		52.4	0.0268189		52.4	0.0642752		52.4	0.128278		52.4	0.265012		52.4	0.478677
6.29619	0.229618		6.05898	0.383698		5.58809	0.633575		7.96263	0.787089		16.3942	0.853646		52.6	0.0267188		52.6	0.0640415		52.6	0.127832		52.6	0.264184		52.6	0.477454
6.29619	0.228735		6.05898	0.407946		5.58809	0.663242		7.96263	0.796256		16.3942	0.841972		52.8	0.0266194		52.8	0.0638095		52.8	0.12739		52.8	0.26336		52.8	0.476237
6.29619	0.196956		6.05898	0.382469		5.58809	0.6751		5.06612	0.786702		27.2143	0.635092		53	0.0265208		53	0.0635792		53	0.126951		53	0.262542		53	0.475025
6.08131	0.206234		6.05898	0.364462		4.20957	0.71444		5.06612	0.783809		27.2143	0.629424		53.2	0.026423		53.2	0.0633506		53.2	0.126514		53.2	0.261728		53.2	0.473819
6.08131	0.213662		6.05898	0.399263		4.20957	0.683851		5.06612	0.817085		27.2143	0.728863		53.4	0.0263258		53.4	0.0631236		53.4	0.126081		53.4	0.26092		53.4	0.472619
6.08131	0.256956		5.38241	0.42424		4.20957	0.697942		5.06612	0.793242		27.2143	0.644012		53.6	0.0262294		53.6	0.0628982		53.6	0.12565		53.6	0.260116		53.6	0.471425
6.08131	0.228793		5.38241	0.456701		4.20957	0.667189		16.5153	0.561194		13.2584	0.813399		53.8	0.0261336		53.8	0.0626744		53.8	0.125223		53.8	0.259317		53.8	0.470236
4.25165	0.263155		5.38241	0.412645		4.20957	0.731178		16.5153	0.585135		13.2584	0.84687		54	0.0260386		54	0.0624522		54	0.124798		54	0.258523		54	0.469053
4.25165	0.284797		5.38241	0.398049		6.00908	0.609214		16.5153	0.60721		13.2584	0.856563		54.2	0.0259442		54.2	0.0622316		54.2	0.124377		54.2	0.257734		54.2	0.467875
4.25165	0.318419		5.38241	0.47251		6.00908	0.612188		16.5153	0.577272		13.838	0.843866		54.4	0.0258505		54.4	0.0620125		54.4	0.123958		54.4	0.256949		54.4	0.466703
4.25165	0.249118		3.79495	0.507748		6.00908	0.642851		14.8203	0.612108		13.838	0.888451		54.6	0.0257575		54.6	0.0617949		54.6	0.123542		54.6	0.25617		54.6	0.465537
9.59772	0.138888		3.79495	0.553297		6.00908	0.656707		14.8203	0.627106		13.838	0.894498		54.8	0.0256652		54.8	0.0615789		54.8	0.123128		54.8	0.255395		54.8	0.464376
9.59772	0.145547		3.79495	0.504906		6.00908	0.636084		14.8203	0.627835		13.838	0.852632		55	0.0255735		55	0.0613644		55	0.122718		55	0.254624		55	0.46322
9.59772	0.157896		3.79495	0.496226		11.6613	0.36549		14.8203	0.636235		16.0339	0.821444		55.2	0.0254825		55.2	0.0611514		55.2	0.12231		55.2	0.253858		55.2	0.46207
9.59772	0.168677		3.79495	0.531584		11.6613	0.456348		3.55624	0.884242		16.0339	0.830854		55.4	0.0253921		55.4	0.0609398		55.4	0.121905		55.4	0.253097		55.4	0.460925
3.60977	0.301411		17.039	0.154157		11.6613	0.489027		3.55624	0.878913		16.0339	0.843253		55.6	0.0253024		55.6	0.0607297		55.6	0.121502		55.6	0.25234		55.6	0.459786
3.60977	0.306446		17.039	0.153281		11.6613	0.491166		3.55624	0.890964		16.0339	0.843266		55.8	0.0252133		55.8	0.060521		55.8	0.121102		55.8	0.251588		55.8	0.458651
3.60977	0.362648		17.039	0.148154		11.6613	0.483957		16.4996	0.586146		13.3042	0.84585		56	0.0251248		56	0.0603138		56	0.120705		56	0.25084		56	0.457522
10.1724	0.119902		17.039	0.148319		6.05898	0.647056		16.4996	0.597903		13.3042	0.868688		56.2	0.0250369		56.2	0.060108		56.2	0.12031		56.2	0.250096		56.2	0.456399
10.1724	0.154722		17.039	0.174158		6.05898	0.652349		16.4996	0.59346		13.3042	0.877981		56.4	0.0249497		56.4	0.0599036		56.4	0.119918		56.4	0.249357		56.4	0.45528
10.1724	0.178528		2.09828	0.748668		6.05898	0.638932		8.62875	0.744416		13.3042	0.854846		56.6	0.0248631		56.6	0.0597006		56.6	0.119529		56.6	0.248622		56.6	0.454167
10.1724	0.119585		2.09828	0.649112		6.05898	0.619526		8.62875	0.774085		17.0265	0.778082		56.8	0.024777		56.8	0.0594989		56.8	0.119142		56.8	0.247891		56.8	0.453058
5.8233	0.192918		2.09828	0.645911		5.38241	0.584696		8.62875	0.76713		17.0265	0.784169		57	0.0246916		57	0.0592986		57	0.118757		57	0.247165		57	0.451955
5.8233	0.209657		2.09828	0.648376		5.38241	0.648663		4.98201	0.749165		17.0265	0.826156		57.2	0.0246067		57.2	0.0590996		57.2	0.118375		57.2	0.246443		57.2	0.450857
5.8233	0.215439		4.33678	0.494326		5.38241	0.659071		4.98201	0.845399		17.0265	0.791389		57.4	0.0245224		57.4	0.058902		57.4	0.117996		57.4	0.245724		57.4	0.449764
5.8233	0.258203		4.33678	0.502415		5.38241	0.686246		4.98201	0.801446		18.2599	0.72895		57.6	0.0244387		57.6	0.0587057		57.6	0.117618		57.6	0.24501		57.6	0.448676
4.46385	0.261103		4.33678	0.457677		5.38241	0.671537		4.98201	0.808943		18.2599	0.827244		57.8	0.0243556		57.8	0.0585107		57.8	0.117244		57.8	0.244301		57.8	0.447593
4.46385	0.248732		4.33678	0.463943		3.79495	0.699433		12.0547	0.691366		18.2599	0.823341		58	0.024273		58	0.058317		58	0.116871		58	0.243595		58	0.446515
4.46385	0.237922		4.33678	0.521599		3.79495	0.718056		12.0547	0.704887		14.5772	0.838787		58.2	0.024191		58.2	0.0581245		58.2	0.116501		58.2	0.242893		58.2	0.445442
9.78745	0.146176		6.41447	0.39535		3.79495	0.739807		12.0547	0.698756		14.5772	0.85703		58.4	0.0241095		58.4	0.0579333		58.4	0.116133		58.4	0.242195		58.4	0.444374
9.78745	0.155551		6.41447	0.425645		3.79495	0.745089		12.0547	0.731325		14.5772	0.890446		58.6	0.0240286		58.6	0.0577434		58.6	0.115768		58.6	0.241501		58.6	0.44331
9.78745	0.150731		6.41447	0.362737		3.79495	0.734		12.2356	0.703256		14.5772	0.815011		58.8	0.0239482		58.8	0.0575547		58.8	0.115405		58.8	0.240811		58.8	0.442252
9.78745	0.164873		6.41447	0.333705		17.039	0.319475		12.2356	0.594378		16.4136	0.841514		59	0.0238684		59	0.0573673		59	0.115044		59	0.240125		59	0.441198
3.57403	0.397461		6.41447	0.370512		17.039	0.34787		12.2356	0.703365		16.4136	0.8401		59.2	0.0237891		59.2	0.057181		59.2	0.114685		59.2	0.239443		59.2	0.440149
3.57403	0.330384		4.73979	0.386491		17.039	0.349052		16.9681	0.555951		16.4136	0.855294		59.4	0.0237103		59.4	0.056996		59.4	0.114329		59.4	0.238765		59.4	0.439104
3.57403	0.278979		4.73979	0.557408		17.039	0.307563		16.9681	0.602373		16.4136	0.836394		59.6	0.023632		59.6	0.0568122		59.6	0.113975		59.6	0.23809		59.6	0.438065
5.20068	0.220612		4.73979	0.427615		17.039	0.365835		16.9681	0.601249		18.2407	0.726668		59.8	0.0235543		59.8	0.0566295		59.8	0.113623		59.8	0.237419		59.8	0.43703
5.20068	0.293946		8.62123	0.292367		4.33678	0.643937		16.9681	0.57251		18.2407	0.758994		60	0.023477		60	0.056448		60	0.113273		60	0.236752		60	0.435999
5.20068	0.194854		8.62123	0.313481		4.33678	0.674512		6.61148	0.814781		18.2407	0.824956		60.2	0.0234003		60.2	0.0562677		60.2	0.112925		60.2	0.236089		60.2	0.434974
9.6057	0.115655		8.62123	0.284711		4.33678	0.694549		6.61148	0.833173		18.2407	0.726668		60.4	0.0233241		60.4	0.0560885		60.4	0.112579		60.4	0.235429		60.4	0.433953
9.6057	0.114038		8.62123	0.268028		4.33678	0.706733		6.61148	0.815978		18.2407	0.758994		60.6	0.0232483		60.6	0.0559104		60.6	0.112236		60.6	0.234773		60.6	0.432936
9.6057	0.136144		8.62123	0.355125		4.33678	0.691805		6.61148	0.808253		18.2407	0.824956		60.8	0.0231731		60.8	0.0557335		60.8	0.111894		60.8	0.23412		60.8	0.431924
9.6057	0.110801		4.92362	0.454226		6.41447	0.593626		9.70658	0.704295		3.76363	0.956423		61	0.0230983		61	0.0555577		61	0.111555		61	0.233472		61	0.430916
5.16311	0.252749		4.92362	0.467718		6.41447	0.634798		9.70658	0.730091		3.76363	0.964395		61.2	0.023024		61.2	0.055383		61.2	0.111218		61.2	0.232826		61.2	0.429913
5.16311	0.245512		4.92362	0.459454		6.41447	0.618982		9.70658	0.759905		3.76363	0.969187		61.4	0.0229502		61.4	0.0552094		61.4	0.110883		61.4	0.232184		61.4	0.428915
5.16311	0.277185		4.92362	0.413961		6.41447	0.64227		9.70658	0.736517		3.76363	0.962921		61.6	0.0228769		61.6	0.0550369		61.6	0.110549		61.6	0.231546		61.6	0.427921
5.16311	0.228473		6.29333	0.362233		6.41447	0.634663		9.63507	0.710239		3.76363	0.956423		61.8	0.022804		61.8	0.0548655		61.8	0.110218		61.8	0.230911		61.8	0.426931
7.96263	0.174801		6.29333	0.381427		4.39145	0.66841		9.63507	0.736618		3.76363	0.964395		62	0.0227316		62	0.0546951		62	0.109889		62	0.23028		62	0.425945
7.96263	0.160699		6.29333	0.366468		4.39145	0.586805		9.63507	0.758529		3.76363	0.969187		62.2	0.0226597		62.2	0.0545257		62.2	0.109561		62.2	0.229652		62.2	0.424964
7.96263	0.148838		6.29333	0.412957		4.39145	0.676776		9.63507	0.73885		3.76363	0.962921		62.4	0.0225882		62.4	0.0543575		62.4	0.109236		62.4	0.229027		62.4	0.423987
5.95846	0.217689		6.12646	0.382763		4.73979	0.687423		6.7198	0.805206		16.2711	0.805754		62.6	0.0225171		62.6	0.0541902		62.6	0.108913		62.6	0.228406		62.6	0.423015
5.95846	0.208203		6.12646	0.381647		4.73979	0.713038		6.7198	0.778398		16.2711	0.837481		62.8	0.0224465		62.8	0.054024		62.8	0.108591		62.8	0.227788		62.8	0.422047
5.95846	0.186317		6.12646	0.383904		4.73979	0.691421		6.7198	0.800886		16.2711	0.859611		63	0.0223764		63	0.0538588		63	0.108271		63	0.227173		63	0.421083
5.95846	0.197085		6.12646	0.369029		8.62123	0.457287		6.7198	0.789842		16.2711	0.812796		63.2	0.0223067		63.2	0.0536946		63.2	0.107954		63.2	0.226562		63.2	0.420123
5.61799	0.207803		6.12646	0.403564		8.62123	0.511063		6.22271	0.821608		32.4204	0.593377		63.4	0.0222374		63.4	0.0535314		63.4	0.107638		63.4	0.225954		63.4	0.419167
5.61799	0.211327		6.61842	0.349366		8.62123	0.545687		6.22271	0.826117		32.4204	0.619285		63.6	0.0221685		63.6	0.0533692		63.6	0.107324		63.6	0.225349		63.6	0.418216
5.61799	0.189028		6.61842	0.400932		8.62123	0.552834		6.22271	0.829808		32.4204	0.662793		63.8	0.0221001		63.8	0.0532079		63.8	0.107011		63.8	0.224747		63.8	0.417268
5.61799	0.228455		6.61842	0.380419		8.62123	0.514007		6.22271	0.810426		32.4204	0.580854		64	0.0220321		64	0.0530477		64	0.106701		64	0.224149		64	0.416325
7.11358	0.177754		6.61842	0.345321		4.92362	0.707725		4.36189	0.849467		15.4548	0.815716		64.2	0.0219645		64.2	0.0528884		64.2	0.106392		64.2	0.223553		64.2	0.415386
7.11358	0.246343		6.61842	0.366722		4.92362	0.672132		4.36189	0.854212		15.4548	0.851745		64.4	0.0218973		64.4	0.05273		64.4	0.106085		64.4	0.222961		64.4	0.414451
7.11358	0.197011		5.59667	0.465219		4.92362	0.67826		4.36189	0.866594		15.4548	0.882866		64.6	0.0218305		64.6	0.0525726		64.6	0.10578		64.6	0.222372		64.6	0.41352
7.11358	0.171155		5.59667	0.426304		4.92362	0.685372		7.31554	0.777228		15.4548	0.824297		64.8	0.0217642		64.8	0.0524162		64.8	0.105477		64.8	0.221786		64.8	0.412593
5.06612	0.229313		5.59667	0.404039		4.92362	0.674687		7.31554	0.781871		15.393	0.827318		65	0.0216982		65	0.0522606		65	0.105175		65	0.221203		65	0.41167
5.06612	0.238989		5.59667	0.357737		6.29333	0.571979		7.31554	0.759235		15.393	0.735621		65.2	0.0216327		65.2	0.052106		65.2	0.104875		65.2	0.220623		65.2	0.410751
5.06612	0.185479		5.59667	0.454987		6.29333	0.620573		7.31554	0.806743		15.393	0.860897		65.4	0.0215675		65.4	0.0519523		65.4	0.104577		65.4	0.220046		65.4	0.409835
5.06612	0.208989		5.59667	0.465219		6.29333	0.617696		7.60363	0.739716		15.393	0.825799		65.6	0.0215027		65.6	0.0517995		65.6	0.10428		65.6	0.219472		65.6	0.408924
2.9316	0.331333		5.59667	0.426304		6.29333	0.625328		7.60363	0.768593		6.12429	0.922985		65.8	0.0214383		65.8	0.0516476		65.8	0.103986		65.8	0.218901		65.8	0.408017
2.9316	0.358401		5.59667	0.404039		6.12646	0.587916		7.60363	0.794521		6.12429	0.934199		66	0.0213743		66	0.0514966		66	0.103692		66	0.218333		66	0.407113
2.9316	0.387531		5.59667	0.357737		6.12646	0.625747		7.60363	0.808346		6.12429	0.929586		66.2	0.0213107		66.2	0.0513465		66.2	0.103401		66.2	0.217768		66.2	0.406213
2.9316	0.396552		5.59667	0.454987		6.12646	0.630365		6.29733	0.802702		9.02066	0.894179		66.4	0.0212474		66.4	0.0511972		66.4	0.103111		66.4	0.217205		66.4	0.405318
14.8203	0.0707376		5.59667	0.465219		6.12646	0.647883		6.29733	0.783335		9.02066	0.909203		66.6	0.0211846		66.6	0.0510488		66.6	0.102823		66.6	0.216646		66.6	0.404425
14.8203	0.0827751		5.59667	0.426304		6.12646	0.635606		6.29733	0.726843		9.02066	0.91969		66.8	0.0211221		66.8	0.0509012		66.8	0.102536		66.8	0.216089		66.8	0.403537
14.8203	0.0693561		5.59667	0.404039		6.61842	0.540286		7.69565	0.788328		9.02066	0.898553		67	0.0210599		67	0.0507546		67	0.102251		67	0.215536		67	0.402653
14.8203	0.0979022		5.59667	0.357737		6.61842	0.611108		7.69565	0.783504		15.8397	0.75543		67.2	0.0209982		67.2	0.0506087		67.2	0.101967		67.2	0.214985		67.2	0.401772
4.98201	0.225158		5.59667	0.454987		6.61842	0.603708		7.69565	0.813777		15.8397	0.829591		67.4	0.0209368		67.4	0.0504637		67.4	0.101685		67.4	0.214437		67.4	0.400895
4.98201	0.223834		16.1875	0.154172		6.61842	0.597167		7.69565	0.816262		15.8397	0.827205		67.6	0.0208757		67.6	0.0503195		67.6	0.101405		67.6	0.213891		67.6	0.400021
4.98201	0.253386		16.1875	0.183589		6.61842	0.665024		4.99602	0.823715		9.96904	0.885295		67.8	0.020815		67.8	0.0501761		67.8	0.101126		67.8	0.213349		67.8	0.399151
4.98201	0.180983		16.1875	0.153005		5.59667	0.606713		4.99602	0.774092		9.96904	0.913834		68	0.0207547		68	0.0500336		68	0.100849		68	0.212809		68	0.398285
12.0547	0.113645		16.1875	0.147553		5.59667	0.671717		4.99602	0.786422		9.96904	0.918728		68.2	0.0206947		68.2	0.0498919		68.2	0.100573		68.2	0.212271		68.2	0.397423
12.0547	0.129662		16.1875	0.157742		5.59667	0.627704		12.6441	0.696841		9.96904	0.8906		68.4	0.020635		68.4	0.0497509		68.4	0.100298		68.4	0.211737		68.4	0.396564
12.0547	0.147615		5.52221	0.413835		5.59667	0.650828		12.6441	0.686852		14.9675	0.809561		68.6	0.0205757		68.6	0.0496108		68.6	0.100026		68.6	0.211205		68.6	0.395708
4.32919	0.257057		5.52221	0.447838		5.59667	0.606713		12.6441	0.619162		14.9675	0.843939		68.8	0.0205168		68.8	0.0494714		68.8	0.0997542		68.8	0.210676		68.8	0.394856
4.32919	0.318974		5.52221	0.439416		5.59667	0.671717		12.6441	0.718952		14.9675	0.863073		69	0.0204581		69	0.0493328		69	0.0994843		69	0.210149		69	0.394008
4.32919	0.30385		5.52221	0.389315		5.59667	0.627704		11.2707	0.644001		14.9675	0.862451		69.2	0.0203998		69.2	0.049195		69.2	0.0992159		69.2	0.209625		69.2	0.393163
4.32919	0.256559		5.52221	0.439384		5.59667	0.650828		11.2707	0.720157		14.9675	0.809561		69.4	0.0203419		69.4	0.049058		69.4	0.0989489		69.4	0.209104		69.4	0.392322
6.61148	0.178371		4.18542	0.522779		5.59667	0.606713		11.2707	0.733899		14.9675	0.843939		69.6	0.0202842		69.6	0.0489217		69.6	0.0986833		69.6	0.208585		69.6	0.391484
6.61148	0.181839		4.18542	0.513493		5.59667	0.671717		11.2707	0.700236		14.9675	0.863073		69.8	0.0202269		69.8	0.0487862		69.8	0.0984191		69.8	0.208069		69.8	0.39065
6.61148	0.179664		4.18542	0.499413		5.59667	0.627704		12.956	0.616639		14.9675	0.862451		70	0.0201699		70	0.0486514		70	0.0981564		70	0.207555		70	0.389819
6.61148	0.203294		4.18542	0.49024		5.59667	0.650828		12.956	0.720335		15.4962	0.81787		70.2	0.0201133		70.2	0.0485174		70.2	0.097895		70.2	0.207044		70.2	0.388991
9.70658	0.136442		4.18542	0.529553		16.1875	0.325659		12.956	0.633468		15.4962	0.845513		70.4	0.0200569		70.4	0.0483841		70.4	0.0976351		70.4	0.206535		70.4	0.388167
9.70658	0.11319		5.36949	0.4261		16.1875	0.352041		12.956	0.68542		15.4962	0.84475		70.6	0.0200009		70.6	0.0482515		70.6	0.0973765		70.6	0.206029		70.6	0.387346
9.70658	0.125886		5.36949	0.451225		16.1875	0.353469		13.538	0.674468		15.4962	0.851186		70.8	0.0199452		70.8	0.0481197		70.8	0.0971193		70.8	0.205525		70.8	0.386529
9.63507	0.107628		5.36949	0.431035		16.1875	0.341378		13.538	0.674015		15.4962	0.81787		71	0.0198898		71	0.0479885		71	0.0968634		71	0.205024		71	0.385715
9.63507	0.110532		5.36949	0.402367		16.1875	0.367717		13.538	0.689186		15.4962	0.845513		71.2	0.0198347		71.2	0.0478581		71.2	0.0966089		71.2	0.204525		71.2	0.384904
9.63507	0.12715		5.36949	0.478378		5.52221	0.589077		13.538	0.666846		15.4962	0.84475		71.4	0.0197799		71.4	0.0477284		71.4	0.0963557		71.4	0.204028		71.4	0.384097
9.63507	0.107648		7.28019	0.372745		5.52221	0.653065		10.7515	0.696084		15.4962	0.851186		71.6	0.0197254		71.6	0.0475994		71.6	0.0961038		71.6	0.203534		71.6	0.383292
6.7198	0.172317		7.28019	0.359818		5.52221	0.645764		10.7515	0.677839		8.35822	0.916363		71.8	0.0196712		71.8	0.0474711		71.8	0.0958532		71.8	0.203042		71.8	0.382491
6.7198	0.244693		7.28019	0.37678		5.52221	0.674132		10.7515	0.75461		8.35822	0.920329		72	0.0196173		72	0.0473435		72	0.095604		72	0.202553		72	0.381694
6.7198	0.243331		7.28019	0.321887		5.52221	0.67011		10.7515	0.66073		8.35822	0.937578		72.2	0.0195637		72.2	0.0472165		72.2	0.095356		72.2	0.202066		72.2	0.380899
6.7198	0.203897		7.28019	0.371481		4.18542	0.644119		10.278	0.706277		26.3956	0.602979		72.4	0.0195103		72.4	0.0470903		72.4	0.0951093		72.4	0.201581		72.4	0.380108
4.7866	0.261326		3.73121	0.529548		4.18542	0.627715		10.278	0.727278		26.3956	0.696982		72.6	0.0194573		72.6	0.0469647		72.6	0.0948639		72.6	0.201099		72.6	0.37932
4.7866	0.24692		3.73121	0.554895		4.18542	0.697142		10.278	0.768183		26.3956	0.706048		72.8	0.0194046		72.8	0.0468398		72.8	0.0946197		72.8	0.200618		72.8	0.378535
4.7866	0.276607		3.73121	0.531051		4.18542	0.67335		10.278	0.728473		26.3956	0.65335		73	0.0193521		73	0.0467155		73	0.0943768		73	0.20014		73	0.377753
4.7866	0.288856		3.73121	0.492643		4.18542	0.673165		7.10847	0.822241		10.9037	0.890267		73.2	0.0193		73.2	0.0465919		73.2	0.0941352		73.2	0.199665		73.2	0.376974
6.22271	0.184716		10.3347	0.261581		5.36949	0.618268		7.10847	0.769592		10.9037	0.909499		73.4	0.0192481		73.4	0.046469		73.4	0.0938947		73.4	0.199191		73.4	0.376198
6.22271	0.158403		10.3347	0.293791		5.36949	0.659725		7.10847	0.778262		10.9037	0.896385		73.6	0.0191965		73.6	0.0463467		73.6	0.0936555		73.6	0.19872		73.6	0.375426
6.22271	0.214619		10.3347	0.265241		5.36949	0.627313		7.76461	0.786911		10.9037	0.905972		73.8	0.0191451		73.8	0.046225		73.8	0.0934175		73.8	0.198251		73.8	0.374657
6.22271	0.181936		10.3347	0.256687		5.36949	0.671554		7.76461	0.818951		16.7548	0.786182		74	0.0190941		74	0.046104		74	0.0931808		74	0.197784		74	0.37389
4.43898	0.274011		10.3347	0.274839		5.36949	0.645872		7.76461	0.778729		16.7548	0.85358		74.2	0.0190433		74.2	0.0459836		74.2	0.0929452		74.2	0.19732		74.2	0.373127
4.43898	0.250111		4.5509	0.474774		7.28019	0.538921		7.76461	0.772359		16.7548	0.855162		74.4	0.0189927		74.4	0.0458639		74.4	0.0927108		74.4	0.196857		74.4	0.372366
4.43898	0.274776		4.5509	0.524295		7.28019	0.57961		5.11888	0.839966		16.7548	0.800649		74.6	0.0189425		74.6	0.0457447		74.6	0.0924775		74.6	0.196397		74.6	0.371609
4.43898	0.30043		4.5509	0.47414		7.28019	0.559246		5.11888	0.81352		5.70022	0.925694		74.8	0.0188925		74.8	0.0456262		74.8	0.0922455		74.8	0.195939		74.8	0.370855
4.36189	0.254326		4.5509	0.480402		7.28019	0.62273		5.11888	0.847347		5.70022	0.9144		75	0.0188428		75	0.0455083		75	0.0920146		75	0.195483		75	0.370103
4.36189	0.290723		4.5509	0.460963		3.73121	0.658014		17.7639	0.520282		5.70022	0.941022		75.2	0.0187933		75.2	0.045391		75.2	0.0917848		75.2	0.195029		75.2	0.369355
4.36189	0.209189		6.84928	0.376353		3.73121	0.658384		17.7639	0.575553		5.70022	0.914353		75.4	0.0187441		75.4	0.0452743		75.4	0.0915562		75.4	0.194577		75.4	0.368609
4.36189	0.259154		6.84928	0.357356		3.73121	0.703113		17.7639	0.602553		17.4684	0.747531		75.6	0.0186952		75.6	0.0451582		75.6	0.0913288		75.6	0.194127		75.6	0.367867
4.31223	0.282657		6.84928	0.329835		3.73121	0.748105		17.7639	0.554189		17.4684	0.827246		75.8	0.0186465		75.8	0.0450427		75.8	0.0911024		75.8	0.19368		75.8	0.367127
4.31223	0.301008		6.84928	0.311662		3.73121	0.716592		16.5389	0.563868		17.4684	0.791078		76	0.018598		76	0.0449278		76	0.0908772		76	0.193234		76	0.36639
4.31223	0.33795		6.84928	0.382785		10.3347	0.433016		16.5389	0.570947		17.4684	0.826945		76.2	0.0185498		76.2	0.0448135		76.2	0.0906531		76.2	0.19279		76.2	0.365656
4.31223	0.281178		4.95991	0.45315		10.3347	0.484822		16.5389	0.627123		13.8436	0.862901		76.4	0.0185019		76.4	0.0446997		76.4	0.0904301		76.4	0.192349		76.4	0.364925
5.98159	0.213916		4.95991	0.464656		10.3347	0.489078		16.5389	0.600219		13.8436	0.886796		76.6	0.0184542		76.6	0.0445865		76.6	0.0902081		76.6	0.191909		76.6	0.364197
5.98159	0.165278		4.95991	0.435727		10.3347	0.491541		13.1527	0.64748		13.8436	0.88761		76.8	0.0184068		76.8	0.0444739		76.8	0.0899873		76.8	0.191472		76.8	0.363472
5.98159	0.252938		4.95991	0.422495		10.3347	0.494788		13.1527	0.659867		13.8436	0.888866		77	0.0183596		77	0.0443619		77	0.0897675		77	0.191036		77	0.362749
5.98159	0.192039		4.95991	0.434546		4.5509	0.664914		13.1527	0.680256		4.47423	0.938689		77.2	0.0183126		77.2	0.0442504		77.2	0.0895488		77.2	0.190602		77.2	0.362029
7.60363	0.170847		5.12872	0.450133		4.5509	0.683792		13.1527	0.671217		4.47423	0.950875		77.4	0.0182659		77.4	0.0441395		77.4	0.0893312		77.4	0.190171		77.4	0.361312
7.60363	0.162315		5.12872	0.460267		4.5509	0.668067		12.9657	0.646743		4.47423	0.9456		77.6	0.0182194		77.6	0.0440291		77.6	0.0891146		77.6	0.189741		77.6	0.360598
7.60363	0.167546		5.12872	0.448976		4.5509	0.709439		12.9657	0.674027		4.47423	0.953887		77.8	0.0181731		77.8	0.0439193		77.8	0.0888991		77.8	0.189313		77.8	0.359886
7.69565	0.150537		5.12872	0.453772		4.5509	0.715983		12.9657	0.693845		12.723	0.857341		78	0.0181271		78	0.0438101		78	0.0886846		78	0.188887		78	0.359177
7.69565	0.122082		9.53829	0.295619		6.84928	0.580218		12.9657	0.658462		12.723	0.876564		78.2	0.0180813		78.2	0.0437013		78.2	0.0884712		78.2	0.188463		78.2	0.358471
7.69565	0.138026		9.53829	0.234064		6.84928	0.572057		3.6956	0.856712		12.723	0.89408		78.4	0.0180358		78.4	0.0435932		78.4	0.0882587		78.4	0.188041		78.4	0.357768
4.99602	0.235403		9.53829	0.295979		6.84928	0.594563		3.6956	0.871225		12.723	0.875928		78.6	0.0179905		78.6	0.0434855		78.6	0.0880473		78.6	0.187621		78.6	0.357067
4.99602	0.266317		9.53829	0.244703		6.84928	0.549056		3.6956	0.881815		8.08241	0.880729		78.8	0.0179454		78.8	0.0433784		78.8	0.0878369		78.8	0.187202		78.8	0.356369
4.99602	0.335418		9.53829	0.281573		6.84928	0.621895		3.6956	0.877215		8.08241	0.901041		79	0.0179005		79	0.0432718		79	0.0876275		79	0.186786		79	0.355674
4.99602	0.258934		4.0795	0.498023		4.95991	0.655892		5.54962	0.850864		8.08241	0.940012		79.2	0.0178559		79.2	0.0431657		79.2	0.0874191		79.2	0.186371		79.2	0.354981
3.25024	0.352557		4.0795	0.521618		4.95991	0.690321		5.54962	0.871287		8.08241	0.911266		79.4	0.0178114		79.4	0.0430602		79.4	0.0872117		79.4	0.185958		79.4	0.354291
3.25024	0.379653		4.0795	0.522362		4.95991	0.647078		5.54962	0.814193		7.93165	0.907957		79.6	0.0177672		79.6	0.0429551		79.6	0.0870052		79.6	0.185547		79.6	0.353603
3.25024	0.339377		4.0795	0.514157		4.95991	0.677324		2.99713	0.869845		7.93165	0.940054		79.8	0.0177233		79.8	0.0428506		79.8	0.0867997		79.8	0.185138		79.8	0.352918
3.18439	0.382611		4.32514	0.561582		5.12872	0.613633		2.99713	0.873546		7.93165	0.930046		80	0.0176795		80	0.0427466		80	0.0865952		80	0.18473		80	0.352236
3.18439	0.325762		4.32514	0.477031		5.12872	0.632262		2.99713	0.810359		7.93165	0.939699		80.2	0.0176359		80.2	0.0426431		80.2	0.0863917		80.2	0.184324		80.2	0.351556
3.18439	0.365015		4.32514	0.425693		5.12872	0.650309		2.99713	0.885654		7.75853	0.9239		80.4	0.0175926		80.4	0.0425401		80.4	0.0861891		80.4	0.18392		80.4	0.350879
3.18439	0.26178		4.32514	0.519639		5.12872	0.634461		7.08305	0.791956		7.75853	0.954288		80.6	0.0175495		80.6	0.0424375		80.6	0.0859875		80.6	0.183518		80.6	0.350204
13.538	0.110952		9.02066	0.35156		5.12872	0.675481		7.08305	0.815855		7.75853	0.945999		80.8	0.0175066		80.8	0.0423355		80.8	0.0857868		80.8	0.183118		80.8	0.349532
13.538	0.089116		9.02066	0.269659		9.53829	0.476779		7.08305	0.814708		11.5602	0.849955		81	0.0174638		81	0.042234		81	0.085587		81	0.182719		81	0.348863
13.538	0.108467		9.02066	0.390628		9.53829	0.507672		7.08305	0.792587		11.5602	0.899802		81.2	0.0174214		81.2	0.0421329		81.2	0.0853882		81.2	0.182322		81.2	0.348195
10.278	0.112061		9.02066	0.260161		9.53829	0.494123		6.5583	0.827756		11.5602	0.911374		81.4	0.0173791		81.4	0.0420324		81.4	0.0851902		81.4	0.181927		81.4	0.347531
10.278	0.118776		3.4856	0.536441		9.53829	0.504037		6.5583	0.848985		18.0648	0.800097		81.6	0.017337		81.6	0.0419323		81.6	0.0849932		81.6	0.181533		81.6	0.346869
10.278	0.140583		3.4856	0.593042		9.53829	0.55016		6.5583	0.862339		18.0648	0.813889		81.8	0.0172951		81.8	0.0418326		81.8	0.0847971		81.8	0.181142		81.8	0.346209
10.278	0.116948		3.4856	0.559494		4.0795	0.677562		6.5583	0.830041		18.0648	0.804742		82	0.0172534		82	0.0417335		82	0.0846019		82	0.180751		82	0.345552
4.0649	0.279305		3.4856	0.518856		4.0795	0.679695		5.7432	0.790781		18.0648	0.815664		82.2	0.0172119		82.2	0.0416348		82.2	0.0844076		82.2	0.180363		82.2	0.344897
4.0649	0.381353		5.67735	0.512224		4.0795	0.694829		5.7432	0.862385		12.4936	0.850505		82.4	0.0171706		82.4	0.0415366		82.4	0.0842142		82.4	0.179976		82.4	0.344244
4.0649	0.28923		5.67735	0.38055		4.0795	0.715315		5.7432	0.853627		12.4936	0.864215		82.6	0.0171296		82.6	0.0414389		82.6	0.0840217		82.6	0.179591		82.6	0.343594
4.0649	0.317791		5.67735	0.416107		4.0795	0.707733		5.7432	0.773579		12.4936	0.817578		82.8	0.0170887		82.8	0.0413416		82.8	0.08383		82.8	0.179207		82.8	0.342947
7.10847	0.196655		4.42736	0.491411		4.32514	0.660752		8.29223	0.728092		12.4936	0.84502		83	0.017048		83	0.0412448		83	0.0836393		83	0.178825		83	0.342301
7.10847	0.19045		4.42736	0.515341		4.32514	0.66629		8.29223	0.767908		8.8922	0.853101		83.2	0.0170075		83.2	0.0411484		83.2	0.0834494		83.2	0.178445		83.2	0.341658
7.10847	0.211658		4.42736	0.477502		4.32514	0.664556		8.29223	0.760827		8.8922	0.894222		83.4	0.0169672		83.4	0.0410524		83.4	0.0832603		83.4	0.178066		83.4	0.341018
7.76461	0.166067		4.42736	0.453096		4.32514	0.730602		8.29223	0.807552		8.8922	0.928931		83.6	0.0169271		83.6	0.040957		83.6	0.0830721		83.6	0.177689		83.6	0.34038
7.76461	0.175165		4.20752	0.486391		4.32514	0.698908		4.06228	0.82085		8.8922	0.922799		83.8	0.0168871		83.8	0.0408619		83.8	0.0828847		83.8	0.177313		83.8	0.339744
7.76461	0.164601		4.20752	0.507335		9.02066	0.439884		4.06228	0.814352		14.9096	0.84677		84	0.0168474		84	0.0407673		84	0.0826982		84	0.176939		84	0.33911
7.76461	0.196897		4.20752	0.493842		9.02066	0.519765		4.06228	0.740078		14.9096	0.847706		84.2	0.0168078		84.2	0.0406732		84.2	0.0825126		84.2	0.176567		84.2	0.338479
5.11888	0.220585		4.20752	0.445922		9.02066	0.515656		3.42599	0.878756		14.9096	0.876686		84.4	0.0167685		84.4	0.0405794		84.4	0.0823277		84.4	0.176196		84.4	0.33785
5.11888	0.219313		4.20752	0.490591		3.4856	0.711183		3.42599	0.881517		14.9096	0.842906		84.6	0.0167293		84.6	0.0404861		84.6	0.0821437		84.6	0.175827		84.6	0.337223
5.11888	0.229603		3.1863	0.581409		3.4856	0.756749		3.42599	0.876714		15.4651	0.844112		84.8	0.0166903		84.8	0.0403933		84.8	0.0819605		84.8	0.175459		84.8	0.336599
5.11888	0.205702		3.1863	0.616777		3.4856	0.692278		3.42599	0.881052		15.4651	0.847908		85	0.0166515		85	0.0403008		85	0.0817781		85	0.175093		85	0.335977
5.87264	0.20713		3.1863	0.597524		3.4856	0.723325		12.695	0.686057		15.4651	0.868127		85.2	0.0166128		85.2	0.0402088		85.2	0.0815965		85.2	0.174728		85.2	0.335357
5.87264	0.229592		3.1863	0.561883		4.42736	0.694961		12.695	0.681478		15.4651	0.847402		85.4	0.0165744		85.4	0.0401172		85.4	0.0814158		85.4	0.174365		85.4	0.334739
5.87264	0.200024		3.1863	0.546383		4.42736	0.746942		12.695	0.675314		8.54787	0.921374		85.6	0.0165361		85.6	0.040026		85.6	0.0812358		85.6	0.174003		85.6	0.334124
13.1527	0.0984227		4.88924	0.429744		4.42736	0.687354		12.695	0.700126		8.54787	0.924303		85.8	0.016498		85.8	0.0399352		85.8	0.0810566		85.8	0.173643		85.8	0.333511
13.1527	0.0844284		4.88924	0.492626		4.42736	0.67069		12.5889	0.680366		8.54787	0.934352		86	0.01646		86	0.0398448		86	0.0808782		86	0.173284		86	0.3329
13.1527	0.0946729		4.88924	0.461509		4.20752	0.744462		12.5889	0.675812		8.54787	0.928702		86.2	0.0164223		86.2	0.0397549		86.2	0.0807006		86.2	0.172927		86.2	0.332291
13.1527	0.0892171		4.88924	0.431868		4.20752	0.711378		12.5889	0.667094		15.3862	0.805712		86.4	0.0163847		86.4	0.0396653		86.4	0.0805238		86.4	0.172571		86.4	0.331684
3.54062	0.314332		6.20821	0.384459		4.20752	0.736242		12.5889	0.680514		15.3862	0.850581		86.6	0.0163473		86.6	0.0395762		86.6	0.0803477		86.6	0.172217		86.6	0.33108
3.54062	0.322757		6.20821	0.423953		4.20752	0.730638		12.0213	0.688267		15.3862	0.869019		86.8	0.01631		86.8	0.0394874		86.8	0.0801724		86.8	0.171864		86.8	0.330477
3.54062	0.313295		6.20821	0.376999		4.20752	0.727276		12.0213	0.671989		15.3862	0.817531		87	0.016273		87	0.0393991		87	0.0799979		87	0.171512		87	0.329877
3.54062	0.342124		6.20821	0.360733		3.1863	0.738295		12.0213	0.688395		3.73725	0.936767		87.2	0.0162361		87.2	0.0393111		87.2	0.0798241		87.2	0.171162		87.2	0.329279
12.9657	0.0721536		6.20821	0.345586		3.1863	0.750148		8.15755	0.770882		3.73725	0.951588		87.4	0.0161993		87.4	0.0392236		87.4	0.0796511		87.4	0.170814		87.4	0.328683
12.9657	0.084028		6.29619	0.36914		3.1863	0.714909		8.15755	0.781427		3.73725	0.945309		87.6	0.0161627		87.6	0.0391364		87.6	0.0794789		87.6	0.170467		87.6	0.328089
12.9657	0.0967671		6.29619	0.39614		3.1863	0.798323		8.15755	0.799977		12.6533	0.845852		87.8	0.0161263		87.8	0.0390496		87.8	0.0793073		87.8	0.170121		87.8	0.327498
12.9657	0.07648		6.29619	0.371531		3.1863	0.761609		8.15755	0.673253		12.6533	0.883323		88	0.0160901		88	0.0389632		88	0.0791365		88	0.169776		88	0.326908
3.6956	0.337634		6.29619	0.373004		4.83164	0.61884		17.9805	0.557226		12.6533	0.905222		88.2	0.016054		88.2	0.0388772		88.2	0.0789665		88.2	0.169433		88.2	0.32632
3.6956	0.312638		6.08131	0.408966		4.83164	0.629886		17.9805	0.57262		12.6533	0.85569		88.4	0.0160181		88.4	0.0387915		88.4	0.0787971		88.4	0.169092		88.4	0.325735
3.6956	0.276191		6.08131	0.417318		4.83164	0.651937		17.9805	0.579268		17.4201	0.754638		88.6	0.0159823		88.6	0.0387062		88.6	0.0786285		88.6	0.168751		88.6	0.325151
5.54962	0.241706		6.08131	0.410598		4.83164	0.668387		15.5939	0.586593		17.4201	0.795525		88.8	0.0159467		88.8	0.0386213		88.8	0.0784607		88.8	0.168412		88.8	0.32457
5.54962	0.257387		6.08131	0.361717		4.88924	0.664287		15.5939	0.56874		17.4201	0.78401		89	0.0159113		89	0.0385368		89	0.0782935		89	0.168075		89	0.323991
5.54962	0.249014		6.08131	0.459147		4.88924	0.695741		15.5939	0.578062		17.4201	0.832186		89.2	0.015876		89.2	0.0384527		89.2	0.078127		89.2	0.167739		89.2	0.323413
5.54962	0.194332		9.78331	0.237273		4.88924	0.720206		15.5939	0.571256		4.96915	0.907186		89.4	0.0158409		89.4	0.0383689		89.4	0.0779613		89.4	0.167404		89.4	0.322838
2.99713	0.289879		9.78331	0.300385		4.88924	0.629666		20.068	0.523717		4.96915	0.906371		89.6	0.0158059		89.6	0.0382855		89.6	0.0777962		89.6	0.16707		89.6	0.322265
2.99713	0.338748		9.78331	0.255312		4.88924	0.66981		20.068	0.56614		4.96915	0.923072		89.8	0.0157711		89.8	0.0382024		89.8	0.0776319		89.8	0.166738		89.8	0.321693
2.99713	0.371992		9.78331	0.233464		6.20821	0.614404		20.068	0.493298		8.6546	0.900367		90	0.0157364		90	0.0381197		90	0.0774682		90	0.166407		90	0.321124
2.99713	0.335826		9.78331	0.328057		6.20821	0.6125		20.068	0.518898		8.6546	0.924836		90.2	0.0157019		90.2	0.0380373		90.2	0.0773052		90.2	0.166077		90.2	0.320557
7.08305	0.141096		6.21378	0.36687		6.20821	0.631192		16.1497	0.577807		8.6546	0.927164		90.4	0.0156675		90.4	0.0379553		90.4	0.0771429		90.4	0.165749		90.4	0.319991
7.08305	0.161311		6.21378	0.418455		6.20821	0.637148		16.1497	0.609077		8.6546	0.887923		90.6	0.0156333		90.6	0.0378737		90.6	0.0769813		90.6	0.165422		90.6	0.319428
7.08305	0.146016		6.21378	0.369061		6.20821	0.651959		16.1497	0.612092		8.6546	0.900367		90.8	0.0155993		90.8	0.0377924		90.8	0.0768204		90.8	0.165096		90.8	0.318866
7.08305	0.15431		6.21378	0.360325		6.29619	0.589334		16.1497	0.590432		8.6546	0.924836		91	0.0155653		91	0.0377115		91	0.0766601		91	0.164772		91	0.318307
6.5583	0.13211		7.03917	0.41493		6.29619	0.60471		9.8753	0.733342		8.6546	0.927164		91.2	0.0155316		91.2	0.0376309		91.2	0.0765005		91.2	0.164448		91.2	0.317749
6.5583	0.164614		7.03917	0.349265		6.29619	0.617185		9.8753	0.698455		8.6546	0.887923		91.4	0.015498		91.4	0.0375506		91.4	0.0763416		91.4	0.164127		91.4	0.317193
6.5583	0.178625		7.03917	0.289783		6.29619	0.622758		9.8753	0.738351		12.3468	0.833999		91.6	0.0154645		91.6	0.0374707		91.6	0.0761833		91.6	0.163806		91.6	0.316639
6.5583	0.17084		7.03917	0.28014		6.29619	0.630436		9.8753	0.728988		12.3468	0.895823		91.8	0.0154311		91.8	0.0373912		91.8	0.0760257		91.8	0.163486		91.8	0.316087
9.73521	0.129361		7.03917	0.32497		6.08131	0.582651		6.24344	0.806566		12.3468	0.897468		92	0.015398		92	0.0373119		92	0.0758687		92	0.163168		92	0.315537
9.73521	0.1382		4.25165	0.452756		6.08131	0.603985		6.24344	0.842888		12.3468	0.842361		92.2	0.0153649		92.2	0.037233		92.2	0.0757124		92.2	0.162851		92.2	0.314989
9.73521	0.152309		4.25165	0.531447		6.08131	0.578409		6.24344	0.837372		4.09178	0.913056		92.4	0.015332		92.4	0.0371545		92.4	0.0755567		92.4	0.162535		92.4	0.314443
5.7432	0.237882		4.25165	0.512267		6.08131	0.627995		6.24344	0.825586		4.09178	0.943808		92.6	0.0152992		92.6	0.0370762		92.6	0.0754016		92.6	0.162221		92.6	0.313898
5.7432	0.225466		4.25165	0.488667		6.08131	0.619005		12.9924	0.679945		4.09178	0.928998		92.8	0.0152666		92.8	0.0369983		92.8	0.0752472		92.8	0.161908		92.8	0.313356
5.7432	0.224293		4.25165	0.479111		9.78331	0.406581		12.9924	0.712173		4.09178	0.920677		93	0.0152341		93	0.0369207		93	0.0750934		93	0.161595		93	0.312815
5.7432	0.205849		9.59772	0.279238		9.78331	0.506436		12.9924	0.677198		14.02	0.809938		93.2	0.0152018		93.2	0.0368435		93.2	0.0749403		93.2	0.161284		93.2	0.312276
8.29223	0.158557		9.59772	0.33571		9.78331	0.523637		12.9924	0.650569		14.02	0.86082		93.4	0.0151696		93.4	0.0367666		93.4	0.0747878		93.4	0.160975		93.4	0.311739
8.29223	0.165031		9.59772	0.291234		9.78331	0.545653		11.7842	0.757748		14.02	0.867736		93.6	0.0151375		93.6	0.03669		93.6	0.0746358		93.6	0.160666		93.6	0.311203
8.29223	0.224486		9.59772	0.28284		9.78331	0.489375		11.7842	0.721723		14.02	0.828287		93.8	0.0151055		93.8	0.0366137		93.8	0.0744845		93.8	0.160359		93.8	0.31067
8.29223	0.178668		9.59772	0.340467		6.21378	0.605748		11.7842	0.7226		17.7366	0.79163		94	0.0150737		94	0.0365377		94	0.0743339		94	0.160053		94	0.310138
4.73235	0.27555		10.1724	0.260952		6.21378	0.612927		16.7306	0.579687		17.7366	0.826139		94.2	0.0150421		94.2	0.036462		94.2	0.0741838		94.2	0.159747		94.2	0.309608
4.73235	0.229313		10.1724	0.291828		6.21378	0.624921		16.7306	0.591567		17.7366	0.832372		94.4	0.0150105		94.4	0.0363867		94.4	0.0740343		94.4	0.159444		94.4	0.30908
4.73235	0.292422		10.1724	0.270827		6.21378	0.647548		16.7306	0.600753		14.3628	0.836936		94.6	0.0149791		94.6	0.0363116		94.6	0.0738854		94.6	0.159141		94.6	0.308554
2.63384	0.398464		10.1724	0.273813		6.21378	0.640497		16.7306	0.623596		14.3628	0.861427		94.8	0.0149478		94.8	0.0362369		94.8	0.0737371		94.8	0.158839		94.8	0.308029
2.63384	0.408959		10.1724	0.328877		7.03917	0.576494		14.8298	0.613567		14.3628	0.874557		95	0.0149167		95	0.0361625		95	0.0735895		95	0.158539		95	0.307506
2.63384	0.395409		19.0373	0.123553		7.03917	0.613239		14.8298	0.60829		14.3628	0.839236		95.2	0.0148857		95.2	0.0360884		95.2	0.0734424		95.2	0.158239		95.2	0.306985
2.63384	0.42031		19.0373	0.167455		7.03917	0.587926		14.8298	0.631282		14.3628	0.836936		95.4	0.0148548		95.4	0.0360146		95.4	0.0732959		95.4	0.157941		95.4	0.306466
7.15544	0.182457		19.0373	0.152865		7.03917	0.597064		14.8298	0.629759		14.3628	0.861427		95.6	0.014824		95.6	0.035941		95.6	0.0731499		95.6	0.157644		95.6	0.305948
7.15544	0.182943		19.0373	0.150827		7.03917	0.603718		15.2541	0.60376		14.3628	0.874557		95.8	0.0147934		95.8	0.0358678		95.8	0.0730046		95.8	0.157348		95.8	0.305432
7.15544	0.207182		19.0373	0.149033		4.25165	0.660745		15.2541	0.607619		14.3628	0.839236		96	0.0147629		96	0.0357949		96	0.0728598		96	0.157053		96	0.304918
3.42599	0.294731		18.479	0.135446		4.25165	0.749981		15.2541	0.61453		17.2253	0.819667		96.2	0.0147325		96.2	0.0357223		96.2	0.0727156		96.2	0.156759		96.2	0.304405
3.42599	0.318438		18.479	0.163033		4.25165	0.693789		15.2541	0.632251		17.2253	0.84374		96.4	0.0147023		96.4	0.03565		96.4	0.072572		96.4	0.156467		96.4	0.303894
3.42599	0.317445		18.479	0.167506		4.25165	0.700947		17.6733	0.572099		17.2253	0.848322		96.6	0.0146721		96.6	0.0355779		96.6	0.0724289		96.6	0.156175		96.6	0.303385
3.42599	0.329415		8.40484	0.293584		9.59772	0.46314		17.6733	0.59225		17.2253	0.830392		96.8	0.0146421		96.8	0.0355062		96.8	0.0722864		96.8	0.155885		96.8	0.302878
12.5889	0.0961781		8.40484	0.343709		9.59772	0.523583		17.6733	0.597267		14.0712	0.823394		97	0.0146122		97	0.0354347		97	0.0721445		97	0.155595		97	0.302372
12.5889	0.0994199		8.40484	0.316796		9.59772	0.442509		17.6733	0.580592		14.0712	0.875518		97.2	0.0145825		97.2	0.0353636		97.2	0.0720031		97.2	0.155307		97.2	0.301868
12.5889	0.0971414		8.40484	0.300158		9.59772	0.53213		7.64641	0.767483		14.0712	0.880078		97.4	0.0145528		97.4	0.0352927		97.4	0.0718623		97.4	0.155019		97.4	0.301365
12.5889	0.112554		8.40484	0.326885		9.59772	0.532883		7.64641	0.778852		14.0712	0.85965		97.6	0.0145233		97.6	0.0352221		97.6	0.071722		97.6	0.154733		97.6	0.300864
8.15755	0.139304		5.8233	0.410509		3.60977	0.681759		7.64641	0.764269		17.4684	0.790215		97.8	0.0144939		97.8	0.0351518		97.8	0.0715823		97.8	0.154448		97.8	0.300365
8.15755	0.16816		5.8233	0.428142		3.60977	0.685569		7.64641	0.77845		17.4684	0.821975		98	0.0144646		98	0.0350817		98	0.0714431		98	0.154164		98	0.299867
8.15755	0.152631		5.8233	0.413742		3.60977	0.741322		14.6512	0.610657		17.4684	0.837386		98.2	0.0144355		98.2	0.035012		98.2	0.0713044		98.2	0.153881		98.2	0.299371
8.15755	0.144425		5.8233	0.3776		10.1724	0.375514		14.6512	0.63466		17.4684	0.823989		98.4	0.0144064		98.4	0.0349425		98.4	0.0711663		98.4	0.153599		98.4	0.298877
6.31569	0.177686		4.46385	0.449752		10.1724	0.482931		14.6512	0.613683		14.2359	0.840264		98.6	0.0143775		98.6	0.0348733		98.6	0.0710287		98.6	0.153318		98.6	0.298384
6.31569	0.183877		4.46385	0.487384		10.1724	0.487574		14.6512	0.554805		14.2359	0.864682		98.8	0.0143487		98.8	0.0348044		98.8	0.0708917		98.8	0.153037		98.8	0.297893
6.31569	0.241421		4.46385	0.452001		10.1724	0.535311		15.7283	0.596436		14.2359	0.885267		99	0.01432		99	0.0347357		99	0.0707551		99	0.152758		99	0.297403
6.31569	0.216705		5.12721	0.419814		10.1724	0.498532		15.7283	0.633278		14.2359	0.843552		99.2	0.0142914		99.2	0.0346673		99.2	0.0706191		99.2	0.15248		99.2	0.296915
2.33871	0.411579		5.12721	0.463034		19.0373	0.290241		15.7283	0.57291		14.4919	0.824839		99.4	0.0142629		99.4	0.0345992		99.4	0.0704837		99.4	0.152203		99.4	0.296429
2.33871	0.408181		5.12721	0.421166		19.0373	0.342544		15.7283	0.612564		14.4919	0.875068		99.6	0.0142345		99.6	0.0345313		99.6	0.0703487		99.6	0.151927		99.6	0.295944
2.33871	0.477567		5.12721	0.423953		19.0373	0.330115		1.76328	0.80167		14.4919	0.796322		99.8	0.0142063		99.8	0.0344637		99.8	0.0702143		99.8	0.151652		99.8	0.295461
2.33871	0.403411		9.78745	0.297696		19.0373	0.324071		1.76328	0.839473		14.4919	0.823165		100	0.0141782		100	0.0343964		100	0.0700803		100	0.151378		100	0.294979
20.068	0.0719492		9.78745	0.278386		19.0373	0.305765		1.76328	0.880017		10.5711	0.901228		100.2	0.0141501		100.2	0.0343294		100.2	0.0699469		100.2	0.151105		100.2	0.294499
20.068	0.0699147		9.78745	0.272154		18.479	0.345686		15.629	0.567337		10.5711	0.910232		100.4	0.0141222		100.4	0.0342626		100.4	0.069814		100.4	0.150833		100.4	0.29402
20.068	0.0702446		9.78745	0.274851		18.479	0.371868		15.629	0.547278		10.5711	0.916145		100.6	0.0140944		100.6	0.034196		100.6	0.0696816		100.6	0.150562		100.6	0.293543
20.068	0.077468		9.78745	0.319372		18.479	0.352847		15.629	0.639545		10.5711	0.912233		100.8	0.0140667		100.8	0.0341297		100.8	0.0695497		100.8	0.150292		100.8	0.293067
9.8753	0.0929215		3.57403	0.521158		18.479	0.337272		15.629	0.550767		2.67006	0.928615		101	0.0140391		101	0.0340637		101	0.0694183		101	0.150023		101	0.292593
9.8753	0.121219		3.57403	0.515531		8.40484	0.509782		17.464	0.54794		2.67006	0.946615		101.2	0.0140117		101.2	0.0339979		101.2	0.0692873		101.2	0.149755		101.2	0.292121
9.8753	0.117963		3.57403	0.54121		8.40484	0.547051		17.464	0.551415		2.67006	0.959469		101.4	0.0139843		101.4	0.0339324		101.4	0.0691569		101.4	0.149488		101.4	0.29165
9.8753	0.116515		5.20068	0.40965		8.40484	0.547493		17.464	0.567916		3.52693	0.955288		101.6	0.013957		101.6	0.0338671		101.6	0.069027		101.6	0.149221		101.6	0.29118
6.24344	0.285383		5.20068	0.469072		8.40484	0.539918		17.464	0.586975		3.52693	0.967107		101.8	0.0139299		101.8	0.0338021		101.8	0.0688975		101.8	0.148956		101.8	0.290712
6.24344	0.185141		5.20068	0.425272		8.40484	0.537277		3.51388	0.882937		3.52693	0.968199		102	0.0139028		102	0.0337374		102	0.0687686		102	0.148692		102	0.290245
6.24344	0.210833		5.20068	0.481113		5.8233	0.608664		3.51388	0.894092		3.52693	0.967962		102.2	0.0138759		102.2	0.0336728		102.2	0.0686401		102.2	0.148428		102.2	0.28978
11.7842	0.0840985		9.6057	0.269826		5.8233	0.633117		3.51388	0.8905		16.1235	0.798183		102.4	0.013849		102.4	0.0336086		102.4	0.0685121		102.4	0.148166		102.4	0.289316
11.7842	0.0821846		9.6057	0.23914		5.8233	0.596563		3.51388	0.893229		16.1235	0.849098		102.6	0.0138223		102.6	0.0335445		102.6	0.0683846		102.6	0.147904		102.6	0.288854
11.7842	0.0854143		9.6057	0.378914		5.8233	0.665415		3.56118	0.804644		16.1235	0.812552		102.8	0.0137956		102.8	0.0334807		102.8	0.0682575		102.8	0.147643		102.8	0.288393
6.25754	0.233081		9.6057	0.261815		5.8233	0.639547		3.56118	0.807051		16.1235	0.813273		103	0.0137691		103	0.0334172		103	0.0681309		103	0.147383		103	0.287934
6.25754	0.20465		9.6057	0.288204		4.46385	0.679856		3.56118	0.817737		13.6769	0.758813		103.2	0.0137427		103.2	0.0333539		103.2	0.0680048		103.2	0.147125		103.2	0.287476
6.25754	0.220402		2.83195	0.640992		4.46385	0.732355		8.7596	0.78144		13.6769	0.863734		103.4	0.0137164		103.4	0.0332908		103.4	0.0678792		103.4	0.146867		103.4	0.28702
6.25754	0.219565		2.83195	0.629904		4.46385	0.733691		8.7596	0.768955		13.6769	0.863819		103.6	0.0136901		103.6	0.033228		103.6	0.067754		103.6	0.14661		103.6	0.286565
14.8298	0.0757454		2.83195	0.621145		4.46385	0.723078		8.7596	0.762087		13.6769	0.832996		103.8	0.013664		103.8	0.0331654		103.8	0.0676292		103.8	0.146353		103.8	0.286111
14.8298	0.0918346		5.16311	0.436691		5.12721	0.696068		8.7596	0.778072		4.00686	0.934167		104	0.013638		104	0.0331031		104	0.067505		104	0.146098		104	0.285659
14.8298	0.0910272		5.16311	0.463164		5.12721	0.651786		28.4426	0.426925		4.00686	0.925032		104.2	0.013612		104.2	0.033041		104.2	0.0673812		104.2	0.145844		104.2	0.285208
15.2541	0.065272		5.16311	0.412379		5.12721	0.685003		28.4426	0.458692		4.00686	0.940271		104.4	0.0135862		104.4	0.0329791		104.4	0.0672578		104.4	0.14559		104.4	0.284759
15.2541	0.0885949		5.16311	0.374464		5.12721	0.688483		28.4426	0.445227		13.1752	0.841566		104.6	0.0135605		104.6	0.0329174		104.6	0.0671349		104.6	0.145338		104.6	0.284311
15.2541	0.0847065		5.16311	0.425939		9.78745	0.468125		28.4426	0.435377		13.1752	0.893671		104.8	0.0135348		104.8	0.032856		104.8	0.0670124		104.8	0.145086		104.8	0.283864
15.2541	0.0891502		6.57385	0.407396		9.78745	0.469839		6.42636	0.774479		13.1752	0.908059		105	0.0135093		105	0.0327948		105	0.0668904		105	0.144835		105	0.283419
5.32167	0.198509		6.57385	0.433064		9.78745	0.452862		6.42636	0.779414		13.1752	0.848866		105.2	0.0134838		105.2	0.0327338		105.2	0.0667688		105.2	0.144585		105.2	0.282975
5.32167	0.203327		6.57385	0.374261		9.78745	0.44048		6.42636	0.792743		12.4175	0.833816		105.4	0.0134585		105.4	0.0326731		105.4	0.0666477		105.4	0.144336		105.4	0.282532
5.32167	0.230007		6.57385	0.34112		9.78745	0.482455		8.85472	0.715759		12.4175	0.902403		105.6	0.0134332		105.6	0.0326126		105.6	0.066527		105.6	0.144087		105.6	0.282091
4.56078	0.272362		9.47052	0.282224		5.20068	0.646838		8.85472	0.755164		12.4175	0.907709		105.8	0.0134081		105.8	0.0325523		105.8	0.0664068		105.8	0.14384		105.8	0.281652
4.56078	0.16284		9.47052	0.312081		5.20068	0.621488		8.85472	0.771236		12.4175	0.852453		106	0.013383		106	0.0324922		106	0.0662869		106	0.143593		106	0.281213
4.56078	0.299393		9.47052	0.215852		5.20068	0.605767		8.85472	0.749703		8.19904	0.927995		106.2	0.013358		106.2	0.0324323		106.2	0.0661676		106.2	0.143348		106.2	0.280776
4.56078	0.232341		9.47052	0.297852		5.20068	0.73108		4.3575	0.844265		8.19904	0.945191		106.4	0.0133332		106.4	0.0323727		106.4	0.0660486		106.4	0.143103		106.4	0.28034
1.76328	0.509774		7.96263	0.301905		9.6057	0.494577		4.3575	0.841107		8.19904	0.936788		106.6	0.0133084		106.6	0.0323133		106.6	0.0659301		106.6	0.142859		106.6	0.279906
1.76328	0.52802		7.96263	0.339182		9.6057	0.506234		4.3575	0.847859		12.848	0.825321		106.8	0.0132837		106.8	0.0322541		106.8	0.0658119		106.8	0.142615		106.8	0.279473
1.76328	0.507527		7.96263	0.330125		9.6057	0.493981		12.2964	0.691973		12.848	0.856989		107	0.0132591		107	0.0321951		107	0.0656943		107	0.142373		107	0.279041
15.629	0.0910287		7.96263	0.298373		9.6057	0.528287		12.2964	0.686651		12.848	0.884277		107.2	0.0132346		107.2	0.0321364		107.2	0.065577		107.2	0.142131		107.2	0.278611
15.629	0.0943056		7.96263	0.373655		9.6057	0.487038		12.2964	0.684183		12.848	0.838299		107.4	0.0132102		107.4	0.0320778		107.4	0.0654601		107.4	0.14189		107.4	0.278182
15.629	0.100556		5.95846	0.363556		2.83195	0.664264		12.2964	0.698852		17.8233	0.774931		107.6	0.0131858		107.6	0.0320195		107.6	0.0653437		107.6	0.14165		107.6	0.277754
15.629	0.137392		5.95846	0.442145		2.83195	0.719305		6.64634	0.769047		17.8233	0.816178		107.8	0.0131616		107.8	0.0319614		107.8	0.0652277		107.8	0.141411		107.8	0.277327
3.30054	0.387208		5.95846	0.416851		2.83195	0.736409		6.64634	0.799245		17.8233	0.831783		108	0.0131374		108	0.0319034		108	0.0651121		108	0.141173		108	0.276902
3.30054	0.401923		5.61799	0.406971		2.83195	0.769209		6.64634	0.731831		17.8233	0.771168		108.2	0.0131134		108.2	0.0318457		108.2	0.0649969		108.2	0.140935		108.2	0.276478
3.30054	0.394555		5.61799	0.474703		5.16311	0.6716		5.19289	0.82384		11.2652	0.897122		108.4	0.0130894		108.4	0.0317882		108.4	0.0648821		108.4	0.140698		108.4	0.276055
3.51388	0.277764		5.61799	0.401915		5.16311	0.686951		5.19289	0.826452		11.2652	0.926193		108.6	0.0130655		108.6	0.031731		108.6	0.0647677		108.6	0.140462		108.6	0.275634
3.51388	0.305702		5.61799	0.371134		5.16311	0.6282		5.19289	0.821337		11.2652	0.946954		108.8	0.0130417		108.8	0.0316739		108.8	0.0646537		108.8	0.140227		108.8	0.275214
3.51388	0.307696		7.11358	0.325052		5.16311	0.701966		5.19289	0.723004		11.2652	0.912889		109	0.013018		109	0.031617		109	0.0645401		109	0.139993		109	0.274795
3.51388	0.285699		7.11358	0.384618		6.57385	0.554385		7.20677	0.817584		9.88798	0.899589		109.2	0.0129943		109.2	0.0315603		109.2	0.0644269		109.2	0.139759		109.2	0.274377
2.75277	0.383566		7.11358	0.358009		6.57385	0.598597		7.20677	0.819713		9.88798	0.916953		109.4	0.0129708		109.4	0.0315039		109.4	0.0643141		109.4	0.139526		109.4	0.273961
2.75277	0.291527		7.11358	0.339354		6.57385	0.601402		7.20677	0.839624		9.88798	0.922143		109.6	0.0129473		109.6	0.0314476		109.6	0.0642017		109.6	0.139294		109.6	0.273546
2.75277	0.382982		6.46412	0.390861		6.57385	0.614535		7.20677	0.818435		11.7802	0.899059		109.8	0.012924		109.8	0.0313915		109.8	0.0640897		109.8	0.139063		109.8	0.273132
2.75277	0.372594		6.46412	0.407521		6.57385	0.586358		5.56924	0.855004		11.7802	0.914085		110	0.0129007		110	0.0313357		110	0.0639781		110	0.138832		110	0.272719
3.77613	0.343229		6.46412	0.398844		9.47052	0.471516		5.56924	0.873825		11.7802	0.921813		110.2	0.0128775		110.2	0.03128		110.2	0.0638668		110.2	0.138602		110.2	0.272308
3.77613	0.295531		5.06612	0.464729		9.47052	0.481315		5.56924	0.877403		11.7802	0.908929		110.4	0.0128544		110.4	0.0312245		110.4	0.063756		110.4	0.138373		110.4	0.271898
3.77613	0.28069		5.06612	0.501319		9.47052	0.503935		5.56924	0.85362		8.3351	0.897756		110.6	0.0128313		110.6	0.0311692		110.6	0.0636455		110.6	0.138145		110.6	0.271489
8.7596	0.124573		5.06612	0.445608		9.47052	0.548579		13.742	0.663591		8.3351	0.926547		110.8	0.0128084		110.8	0.0311142		110.8	0.0635355		110.8	0.137917		110.8	0.271081
8.7596	0.128432		5.06612	0.427262		9.47052	0.5069		13.742	0.676981		8.3351	0.918616		111	0.0127855		111	0.0310593		111	0.0634258		111	0.137691		111	0.270674
8.7596	0.124001		5.06612	0.472017		7.96263	0.477877		13.742	0.651148		8.3351	0.931526		111.2	0.0127627		111.2	0.0310046		111.2	0.0633164		111.2	0.137465		111.2	0.270269
8.7596	0.142245		16.2216	0.171536		7.96263	0.544988		13.742	0.67653		8.99607	0.900835		111.4	0.01274		111.4	0.0309501		111.4	0.0632075		111.4	0.137239		111.4	0.269865
4.07518	0.215824		16.2216	0.201769		7.96263	0.511705		5.48419	0.815135		8.99607	0.90643		111.6	0.0127173		111.6	0.0308958		111.6	0.0630989		111.6	0.137015		111.6	0.269462
4.07518	0.267429		16.2216	0.180496		7.96263	0.563183		5.48419	0.810665		8.99607	0.915126		111.8	0.0126948		111.8	0.0308416		111.8	0.0629907		111.8	0.136791		111.8	0.26906
4.07518	0.271305		16.5153	0.17239		7.96263	0.563196		5.48419	0.71672		8.99607	0.921331		112	0.0126723		112	0.0307877		112	0.0628829		112	0.136568		112	0.26866
4.07518	0.279412		16.5153	0.21901		5.95846	0.605395		5.48419	0.814566		4.27578	0.932095		112.2	0.0126499		112.2	0.030734		112.2	0.0627754		112.2	0.136345		112.2	0.26826
8.85472	0.177048		16.5153	0.194066		5.95846	0.638371		8.57431	0.800261		4.27578	0.947817		112.4	0.0126276		112.4	0.0306804		112.4	0.0626683		112.4	0.136124		112.4	0.267862
8.85472	0.143255		16.5153	0.155733		5.95846	0.633233		8.57431	0.775254		4.27578	0.952625		112.6	0.0126054		112.6	0.0306271		112.6	0.0625616		112.6	0.135903		112.6	0.267465
8.85472	0.175936		16.5153	0.208984		5.61799	0.665061		8.57431	0.773145		11.3873	0.848204		112.8	0.0125832		112.8	0.0305739		112.8	0.0624552		112.8	0.135682		112.8	0.267069
8.85472	0.13189		2.9316	0.591198		5.61799	0.651828		8.57431	0.734979		11.3873	0.898686		113	0.0125612		113	0.0305209		113	0.0623492		113	0.135463		113	0.266674
4.3575	0.264177		2.9316	0.620314		5.61799	0.652272		5.7907	0.762901		11.3873	0.857661		113.2	0.0125391		113.2	0.0304681		113.2	0.0622436		113.2	0.135244		113.2	0.266281
4.3575	0.289143		2.9316	0.585694		5.61799	0.622639		5.7907	0.802273		9.8753	0.903181		113.4	0.0125172		113.4	0.0304154		113.4	0.0621383		113.4	0.135026		113.4	0.265888
4.3575	0.261136		2.9316	0.573854		5.61799	0.658926		5.7907	0.832757		9.8753	0.88471		113.6	0.0124954		113.6	0.030363		113.6	0.0620334		113.6	0.134808		113.6	0.265497
4.3575	0.27614		2.9316	0.570838		7.11358	0.528544		6.49075	0.827088		9.8753	0.924018		113.8	0.0124736		113.8	0.0303107		113.8	0.0619288		113.8	0.134592		113.8	0.265107
12.2964	0.110501		14.8203	0.175702		7.11358	0.542408		6.49075	0.845892		9.8753	0.917865		114	0.0124519		114	0.0302586		114	0.0618246		114	0.134376		114	0.264718
12.2964	0.100551		14.8203	0.183872		7.11358	0.575391		6.49075	0.785173		17.2168	0.754163		114.2	0.0124303		114.2	0.0302067		114.2	0.0617207		114.2	0.13416		114.2	0.26433
12.2964	0.0976664		14.8203	0.173757		7.11358	0.604518		11.5198	0.70488		17.2168	0.821644		114.4	0.0124087		114.4	0.030155		114.4	0.0616171		114.4	0.133946		114.4	0.263943
12.2964	0.110605		14.8203	0.240852		7.11358	0.617957		11.5198	0.730507		17.2168	0.843136		114.6	0.0123873		114.6	0.0301034		114.6	0.061514		114.6	0.133732		114.6	0.263557
6.07917	0.188142		14.8203	0.17601		6.46412	0.535826		11.5198	0.70852		17.2168	0.812582		114.8	0.0123659		114.8	0.030052		114.8	0.0614111		114.8	0.133518		114.8	0.263173
6.07917	0.199725		3.55624	0.515002		6.46412	0.588624		11.5198	0.69055		15.3182	0.793842		115	0.0123446		115	0.0300008		115	0.0613086		115	0.133306		115	0.262789
6.07917	0.274747		3.55624	0.52364		6.46412	0.605792		12.7066	0.716428		15.3182	0.806417		115.2	0.0123233		115.2	0.0299498		115.2	0.0612065		115.2	0.133094		115.2	0.262407
7.72567	0.201838		3.55624	0.553454		6.46412	0.636355		12.7066	0.734994		15.3182	0.86736		115.4	0.0123021		115.4	0.0298989		115.4	0.0611047		115.4	0.132883		115.4	0.262026
7.72567	0.172783		4.98201	0.398901		5.06612	0.646295		12.7066	0.682996		15.3182	0.800122		115.6	0.012281		115.6	0.0298482		115.6	0.0610032		115.6	0.132672		115.6	0.261646
7.72567	0.156798		4.98201	0.525255		5.06612	0.692154		12.7066	0.670586		17.3417	0.75717		115.8	0.01226		115.8	0.0297977		115.8	0.060902		115.8	0.132462		115.8	0.261266
5.19289	0.256842		4.98201	0.500903		5.06612	0.704466		17.1063	0.555352		17.3417	0.835065		116	0.012239		116	0.0297474		116	0.0608012		116	0.132253		116	0.260888
5.19289	0.248186		4.98201	0.488731		5.06612	0.668389		17.1063	0.5839		17.3417	0.831908		116.2	0.0122181		116.2	0.0296972		116.2	0.0607008		116.2	0.132044		116.2	0.260512
5.19289	0.293322		4.98201	0.527201		16.2216	0.322783		17.1063	0.589816		15.2273	0.78644		116.4	0.0121973		116.4	0.0296472		116.4	0.0606006		116.4	0.131836		116.4	0.260136
5.19289	0.279394		12.0547	0.232972		16.2216	0.371834		17.3243	0.573756		15.2273	0.883907		116.6	0.0121766		116.6	0.0295974		116.6	0.0605008		116.6	0.131629		116.6	0.259761
5.56924	0.194821		12.0547	0.203961		16.2216	0.343872		17.3243	0.583129		15.2273	0.885993		116.8	0.0121559		116.8	0.0295477		116.8	0.0604013		116.8	0.131422		116.8	0.259387
5.56924	0.204815		12.0547	0.17903		16.5153	0.325711		17.3243	0.593113		15.2273	0.827471		117	0.0121353		117	0.0294982		117	0.0603022		117	0.131216		117	0.259015
5.56924	0.216416		12.0547	0.226118		16.5153	0.381257		17.3243	0.585425		19.34	0.726509		117.2	0.0121148		117.2	0.0294488		117.2	0.0602033		117.2	0.131011		117.2	0.258643
5.56924	0.212162		12.0547	0.25882		16.5153	0.335442		16.5153	0.589896		19.34	0.807462		117.4	0.0120943		117.4	0.0293997		117.4	0.0601048		117.4	0.130806		117.4	0.258273
13.742	0.0951875		4.32919	0.527498		16.5153	0.349342		16.5153	0.609138		19.34	0.845464		117.6	0.0120739		117.6	0.0293507		117.6	0.0600066		117.6	0.130602		117.6	0.257903
13.742	0.148306		4.32919	0.495768		2.9316	0.77214		16.5153	0.598356		19.34	0.817352		117.8	0.0120536		117.8	0.0293018		117.8	0.0599088		117.8	0.130399		117.8	0.257535
13.742	0.0887929		4.32919	0.499184		2.9316	0.744834		16.5153	0.605105		15.3725	0.850308		118	0.0120333		118	0.0292531		118	0.0598112		118	0.130196		118	0.257167
13.742	0.103964		6.61148	0.356249		2.9316	0.795019		9.07379	0.775564		15.3725	0.869472		118.2	0.0120131		118.2	0.0292046		118.2	0.059714		118.2	0.129994		118.2	0.256801
5.48419	0.210751		6.61148	0.369061		2.9316	0.736532		9.07379	0.787703		15.3725	0.879123		118.4	0.011993		118.4	0.0291562		118.4	0.0596171		118.4	0.129792		118.4	0.256436
5.48419	0.232198		6.61148	0.359529		14.8203	0.357407		9.07379	0.747895		15.3725	0.860661		118.6	0.0119729		118.6	0.029108		118.6	0.0595205		118.6	0.129591		118.6	0.256071
5.48419	0.214343		6.61148	0.337457		14.8203	0.365984		16.4721	0.565769		18.5582	0.790412		118.8	0.0119529		118.8	0.02906		118.8	0.0594242		118.8	0.129391		118.8	0.255708
5.48419	0.259602		6.61148	0.476088		14.8203	0.381443		16.4721	0.605765		18.5582	0.800937		119	0.011933		119	0.0290121		119	0.0593282		119	0.129191		119	0.255346
8.57431	0.179653		9.70658	0.253385		14.8203	0.350307		16.4721	0.574023		18.5582	0.836251		119.2	0.0119132		119.2	0.0289644		119.2	0.0592325		119.2	0.128992		119.2	0.254985
8.57431	0.150912		9.70658	0.29565		14.8203	0.413883		16.4721	0.551164		40.8695	0.520463		119.4	0.0118934		119.4	0.0289168		119.4	0.0591372		119.4	0.128793		119.4	0.254624
8.57431	0.166543		9.70658	0.283445		3.55624	0.746026		16.3942	0.593985		40.8695	0.550848		119.6	0.0118736		119.6	0.0288694		119.6	0.0590421		119.6	0.128595		119.6	0.254265
8.57431	0.153319		9.70658	0.260163		3.55624	0.757956		16.3942	0.613879		40.8695	0.594919		119.8	0.011854		119.8	0.0288221		119.8	0.0589473		119.8	0.128398		119.8	0.253907
6.49075	0.187617		9.70658	0.292034		3.55624	0.769907		16.3942	0.627443		40.8695	0.532335		120	0.0118344		120	0.028775		120	0.0588529		120	0.128202		120	0.25355
6.49075	0.173367		9.63507	0.260333		16.4996	0.306608		16.3942	0.613637		39.5632	0.526766		120.2	0.0118149		120.2	0.0287281		120.2	0.0587588		120.2	0.128005		120.2	0.253193
6.49075	0.210576		9.63507	0.294424		16.4996	0.313233		27.2143	0.416492		39.5632	0.572561		120.4	0.0117954		120.4	0.0286813		120.4	0.0586649		120.4	0.12781		120.4	0.252838
4.72396	0.247115		9.63507	0.287621		16.4996	0.382371		27.2143	0.448033		39.5632	0.57349		120.6	0.011776		120.6	0.0286346		120.6	0.0585714		120.6	0.127615		120.6	0.252484
4.72396	0.254375		9.63507	0.258124		8.62875	0.525459		27.2143	0.475825		39.5632	0.552109		120.8	0.0117566		120.8	0.0285882		120.8	0.0584781		120.8	0.127421		120.8	0.252131
4.72396	0.265154		9.63507	0.28587		8.62875	0.483673		27.2143	0.445122		3.19423	0.94342		121	0.0117374		121	0.0285418		121	0.0583852		121	0.127227		121	0.251778
4.72396	0.237971		6.7198	0.391261		8.62875	0.542311		9.09165	0.696264		3.19423	0.960164		121.2	0.0117182		121.2	0.0284956		121.2	0.0582925		121.2	0.127034		121.2	0.251427
4.22857	0.281567		6.7198	0.412653		4.98201	0.701763		9.09165	0.745411		3.19423	0.960572		121.4	0.011699		121.4	0.0284496		121.4	0.0582001		121.4	0.126841		121.4	0.251077
4.22857	0.290409		6.7198	0.352254		4.98201	0.676875		9.09165	0.764988		3.19423	0.969027		121.6	0.0116799		121.6	0.0284037		121.6	0.0581081		121.6	0.12665		121.6	0.250727
4.22857	0.274104		6.7198	0.297		4.98201	0.654638		9.09165	0.744176		17.8279	0.790566		121.8	0.0116609		121.8	0.0283579		121.8	0.0580163		121.8	0.126458		121.8	0.250379
4.22857	0.228345		6.7198	0.448071		4.98201	0.635087		13.2584	0.658222		17.8279	0.796148		122	0.0116419		122	0.0283123		122	0.0579248		122	0.126267		122	0.250031
17.3243	0.0719566		4.7866	0.447873		4.98201	0.60015		13.2584	0.665287		17.8279	0.83783		122.2	0.011623		122.2	0.0282669		122.2	0.0578336		122.2	0.126077		122.2	0.249685
17.3243	0.0775152		4.7866	0.495732		12.0547	0.410395		13.2584	0.665899		17.8279	0.802807		122.4	0.0116042		122.4	0.0282216		122.4	0.0577427		122.4	0.125888		122.4	0.249339
17.3243	0.0671591		4.7866	0.44875		12.0547	0.403945		13.2584	0.669039		8.3171	0.831359		122.6	0.0115854		122.6	0.0281764		122.6	0.057652		122.6	0.125698		122.6	0.248995
17.3243	0.0678962		4.7866	0.447521		12.0547	0.437869		13.838	0.671548		8.3171	0.831444		122.8	0.0115667		122.8	0.0281314		122.8	0.0575617		122.8	0.12551		122.8	0.248651
16.5153	0.0759872		4.7866	0.471802		12.0547	0.384343		13.838	0.657247		8.3171	0.854757		123	0.011548		123	0.0280865		123	0.0574716		123	0.125322		123	0.248308
16.5153	0.0750925		6.22271	0.40138		12.0547	0.478147		13.838	0.660921		17.3678	0.780742		123.2	0.0115294		123.2	0.0280418		123.2	0.0573818		123.2	0.125135		123.2	0.247966
16.5153	0.0747984		6.22271	0.437929		12.2356	0.45286		13.838	0.687126		17.3678	0.81933		123.4	0.0115109		123.4	0.0279972		123.4	0.0572923		123.4	0.124948		123.4	0.247626
16.3942	0.0731955		6.22271	0.364711		12.2356	0.406161		16.9184	0.588634		17.3678	0.8441		123.6	0.0114924		123.6	0.0279527		123.6	0.0572031		123.6	0.124761		123.6	0.247286
16.3942	0.0711104		6.22271	0.331539		12.2356	0.447228		16.9184	0.587233		16.2978	0.811931		123.8	0.011474		123.8	0.0279084		123.8	0.0571142		123.8	0.124576		123.8	0.246947
16.3942	0.0727538		6.22271	0.352092		12.2356	0.354436		16.9184	0.558716		16.2978	0.854974		124	0.0114556		124	0.0278642		124	0.0570255		124	0.124391		124	0.246609
16.3942	0.0876342		9.40116	0.250851		12.2356	0.4593		5.07986	0.799147		16.2978	0.854073		124.2	0.0114373		124.2	0.0278202		124.2	0.0569371		124.2	0.124206		124.2	0.246271
27.2143	0.0562206		9.40116	0.320316		4.32919	0.686449		5.07986	0.774876		16.2978	0.847572		124.4	0.0114191		124.4	0.0277763		124.4	0.056849		124.4	0.124022		124.4	0.245935
27.2143	0.0548071		9.40116	0.282991		4.32919	0.641519		5.07986	0.755623		18.1168	0.777037		124.6	0.0114009		124.6	0.0277326		124.6	0.0567611		124.6	0.123838		124.6	0.2456
27.2143	0.0550638		4.43898	0.497037		4.32919	0.639868		16.0339	0.568801		18.1168	0.806917		124.8	0.0113828		124.8	0.027689		124.8	0.0566735		124.8	0.123655		124.8	0.245265
27.2143	0.0621253		4.43898	0.509349		16.9681	0.295567		16.0339	0.593179		18.1168	0.774151		125	0.0113647		125	0.0276455		125	0.0565862		125	0.123473		125	0.244932
5.682	0.215572		4.43898	0.457323		16.9681	0.33739		16.0339	0.620905		34.9898	0.612958		125.2	0.0113467		125.2	0.0276021		125.2	0.0564992		125.2	0.123291		125.2	0.244599
5.682	0.235843		4.43898	0.4627		16.9681	0.34389		16.0339	0.610063		34.9898	0.573239		125.4	0.0113287		125.4	0.0275589		125.4	0.0564124		125.4	0.12311		125.4	0.244267
5.682	0.215549		4.43898	0.398037		16.9681	0.33549		13.2812	0.63759		34.9898	0.572075		125.6	0.0113108		125.6	0.0275159		125.6	0.0563259		125.6	0.122929		125.6	0.243936
5.682	0.232302		4.36189	0.461337		6.61148	0.55463		13.2812	0.648889		18.618	0.769097		125.8	0.011293		125.8	0.0274729		125.8	0.0562397		125.8	0.122748		125.8	0.243606
13.838	0.077809		4.36189	0.511962		6.61148	0.584968		13.2812	0.68446		18.618	0.773123		126	0.0112752		126	0.0274301		126	0.0561537		126	0.122569		126	0.243277
13.838	0.0869056		4.36189	0.481191		6.61148	0.609579		13.2812	0.66981		18.618	0.800908		126.2	0.0112575		126.2	0.0273875		126.2	0.056068		126.2	0.122389		126.2	0.242949
13.838	0.0774165		4.36189	0.462845		6.61148	0.595184		8.79294	0.697787		18.618	0.811951		126.4	0.0112398		126.4	0.0273449		126.4	0.0559825		126.4	0.122211		126.4	0.242622
13.838	0.0907338		4.36189	0.500889		6.61148	0.611609		8.79294	0.724613		10.5695	0.865881		126.6	0.0112222		126.6	0.0273025		126.6	0.0558973		126.6	0.122032		126.6	0.242295
5.07986	0.2661		4.31223	0.472539		9.70658	0.480097		8.79294	0.738699		10.5695	0.90314		126.8	0.0112046		126.8	0.0272603		126.8	0.0558124		126.8	0.121855		126.8	0.24197
5.07986	0.289907		4.31223	0.471626		9.70658	0.50576		8.79294	0.748746		10.5695	0.9139		127	0.0111871		127	0.0272181		127	0.0557277		127	0.121677		127	0.241645
5.07986	0.237471		4.31223	0.473452		9.70658	0.476744		2.76474	0.886754		17.2768	0.785914		127.2	0.0111697		127.2	0.0271761		127.2	0.0556433		127.2	0.121501		127.2	0.241321
16.0339	0.063035		7.31554	0.366854		9.70658	0.52176		2.76474	0.875437		17.2768	0.828218		127.4	0.0111523		127.4	0.0271342		127.4	0.0555591		127.4	0.121325		127.4	0.240998
16.0339	0.0772655		7.31554	0.35056		9.70658	0.496862		2.76474	0.890354		17.2768	0.85741		127.6	0.0111349		127.6	0.0270925		127.6	0.0554752		127.6	0.121149		127.6	0.240676
16.0339	0.0780699		7.31554	0.284389		9.63507	0.479241		1.78605	0.843232		17.2768	0.832094		127.8	0.0111176		127.8	0.0270508		127.8	0.0553915		127.8	0.120974		127.8	0.240354
16.0339	0.0846927		7.31554	0.346145		9.63507	0.511993		1.78605	0.863815		14.916	0.801553		128	0.0111004		128	0.0270093		128	0.0553081		128	0.120799		128	0.240034
13.2812	0.101797		5.98159	0.389982		9.63507	0.487185		1.78605	0.872829		14.916	0.846377		128.2	0.0110832		128.2	0.026968		128.2	0.0552249		128.2	0.120625		128.2	0.239714
13.2812	0.0859764		5.98159	0.429254		9.63507	0.527727		1.78605	0.891463		14.916	0.821354		128.4	0.0110661		128.4	0.0269267		128.4	0.055142		128.4	0.120451		128.4	0.239396
13.2812	0.0857637		5.98159	0.418808		9.63507	0.486521		13.3042	0.624655		14.3479	0.860489		128.6	0.011049		128.6	0.0268856		128.6	0.0550594		128.6	0.120278		128.6	0.239078
13.2812	0.0742724		5.98159	0.375931		6.7198	0.558709		13.3042	0.676955		14.3479	0.860274		128.8	0.011032		128.8	0.0268446		128.8	0.054977		128.8	0.120106		128.8	0.23876
8.79294	0.213294		7.60363	0.347301		6.7198	0.564699		13.3042	0.691042		14.3479	0.879231		129	0.011015		129	0.0268037		129	0.0548948		129	0.119933		129	0.238444
8.79294	0.134061		7.60363	0.284535		6.7198	0.57905		13.3042	0.667846		14.3479	0.859162		129.2	0.0109981		129.2	0.026763		129.2	0.0548129		129.2	0.119762		129.2	0.238129
8.79294	0.188102		7.60363	0.380325		6.7198	0.570986		14.6667	0.574201		17.8004	0.730959		129.4	0.0109812		129.4	0.0267224		129.4	0.0547312		129.4	0.119591		129.4	0.237814
8.79294	0.154775		7.60363	0.320359		6.7198	0.612436		14.6667	0.641661		17.8004	0.802446		129.6	0.0109644		129.6	0.0266819		129.6	0.0546498		129.6	0.11942		129.6	0.2375
2.76474	0.293984		7.60363	0.333793		4.7866	0.653382		14.6667	0.619434		17.8004	0.840557		129.8	0.0109476		129.8	0.0266415		129.8	0.0545686		129.8	0.11925		129.8	0.237187
2.76474	0.372461		6.29733	0.381059		4.7866	0.69059		14.8712	0.610034		17.8004	0.82234		130	0.0109309		130	0.0266013		130	0.0544876		130	0.11908		130	0.236875
2.76474	0.40914		6.29733	0.39049		4.7866	0.640225		14.8712	0.594041		19.2916	0.728834		130.2	0.0109142		130.2	0.0265611		130.2	0.0544069		130.2	0.118911		130.2	0.236564
2.45858	0.392442		6.29733	0.385342		4.7866	0.688968		14.8712	0.631657		19.2916	0.729955		130.4	0.0108976		130.4	0.0265211		130.4	0.0543264		130.4	0.118742		130.4	0.236253
2.45858	0.437983		6.29733	0.394164		4.7866	0.660242		17.0265	0.598945		19.2916	0.747709		130.6	0.0108811		130.6	0.0264812		130.6	0.0542462		130.6	0.118574		130.6	0.235944
2.45858	0.447873		6.29733	0.400655		6.22271	0.598606		17.0265	0.602973		15.1177	0.801872		130.8	0.0108645		130.8	0.0264415		130.8	0.0541662		130.8	0.118406		130.8	0.235635
6.19213	0.208932		7.69565	0.301296		6.22271	0.644424		17.0265	0.596912		15.1177	0.854493		131	0.0108481		131	0.0264018		131	0.0540864		131	0.118239		131	0.235327
6.19213	0.202264		7.69565	0.332656		6.22271	0.608048		17.0265	0.601325		15.1177	0.861268		131.2	0.0108317		131.2	0.0263623		131.2	0.0540069		131.2	0.118072		131.2	0.235019
6.19213	0.203051		7.69565	0.31896		6.22271	0.672354		18.2599	0.562058		15.1177	0.815445		131.4	0.0108153		131.4	0.0263229		131.4	0.0539276		131.4	0.117905		131.4	0.234713
6.19213	0.171831		4.99602	0.492595		6.22271	0.638258		18.2599	0.570944		14.7009	0.834357		131.6	0.010799		131.6	0.0262836		131.6	0.0538485		131.6	0.117739		131.6	0.234407
1.78605	0.572592		4.99602	0.423817		9.40116	0.520726		18.2599	0.61768		14.7009	0.864923		131.8	0.0107827		131.8	0.0262444		131.8	0.0537697		131.8	0.117574		131.8	0.234102
1.78605	0.498977		4.99602	0.447484		9.40116	0.474251		18.2599	0.460447		14.7009	0.887663		132	0.0107665		132	0.0262053		132	0.0536911		132	0.117409		132	0.233798
1.78605	0.45694		4.99602	0.424801		9.40116	0.512108		4.17106	0.820057		14.7009	0.852578		132.2	0.0107503		132.2	0.0261664		132.2	0.0536127		132.2	0.117244		132.2	0.233495
1.78605	0.489184		12.6441	0.228732		4.43898	0.690024		4.17106	0.860288		11.4042	0.882633		132.4	0.0107342		132.4	0.0261275		132.4	0.0535346		132.4	0.11708		132.4	0.233192
13.3042	0.104987		12.6441	0.264698		4.43898	0.701019		4.17106	0.857358		11.4042	0.915246		132.6	0.0107181		132.6	0.0260888		132.6	0.0534567		132.6	0.116917		132.6	0.23289
13.3042	0.107487		12.6441	0.168811		4.43898	0.701629		5.25829	0.798376		11.4042	0.901021		132.8	0.0107021		132.8	0.0260502		132.8	0.053379		132.8	0.116754		132.8	0.232589
13.3042	0.107776		12.6441	0.184268		4.43898	0.778036		5.25829	0.844168		11.4042	0.897205		133	0.0106861		133	0.0260117		133	0.0533015		133	0.116591		133	0.232289
13.3042	0.0893251		12.6441	0.259787		4.43898	0.69595		5.25829	0.830654		11.7007	0.889579		133.2	0.0106702		133.2	0.0259734		133.2	0.0532243		133.2	0.116429		133.2	0.231989
17.0265	0.072011		3.18439	0.576837		4.36189	0.695155		14.5772	0.554996		11.7007	0.879058		133.4	0.0106543		133.4	0.0259351		133.4	0.0531472		133.4	0.116267		133.4	0.231691
17.0265	0.0896669		3.18439	0.620795		4.36189	0.727403		14.5772	0.630522		11.7007	0.91821		133.6	0.0106385		133.6	0.025897		133.6	0.0530704		133.6	0.116105		133.6	0.231393
17.0265	0.0994232		3.18439	0.577354		4.36189	0.684968		14.5772	0.648249		11.7007	0.910876		133.8	0.0106227		133.8	0.0258589		133.8	0.0529939		133.8	0.115945		133.8	0.231095
17.0265	0.0966434		3.18439	0.527204		4.36189	0.757277		14.5772	0.646086		4.62499	0.936696		134	0.010607		134	0.025821		134	0.0529175		134	0.115784		134	0.230799
4.17106	0.230585		3.18439	0.564243		4.36189	0.718971		16.4136	0.562291		4.62499	0.949138		134.2	0.0105913		134.2	0.0257832		134.2	0.0528414		134.2	0.115624		134.2	0.230503
4.17106	0.266581		12.956	0.256163		4.31223	0.677398		16.4136	0.597407		4.62499	0.958152		134.4	0.0105756		134.4	0.0257455		134.4	0.0527655		134.4	0.115464		134.4	0.230208
4.17106	0.301051		12.956	0.242352		4.31223	0.687051		16.4136	0.616912		4.62499	0.953488		134.6	0.01056		134.6	0.0257079		134.6	0.0526898		134.6	0.115305		134.6	0.229914
4.17106	0.293919		12.956	0.158705		4.31223	0.657568		16.4136	0.593811		2.24924	0.94695		134.8	0.0105445		134.8	0.0256704		134.8	0.0526143		134.8	0.115147		134.8	0.22962
5.25829	0.236647		13.538	0.165493		4.31223	0.727066		3.89343	0.863515		2.24924	0.953273		135	0.010529		135	0.025633		135	0.052539		135	0.114988		135	0.229328
5.25829	0.255584		13.538	0.188143		7.31554	0.565674		3.89343	0.876063		2.24924	0.96058		135.2	0.0105135		135.2	0.0255958		135.2	0.052464		135.2	0.11483		135.2	0.229036
5.25829	0.243897		13.538	0.170399		7.31554	0.620997		3.89343	0.855627		2.24924	0.958199		135.4	0.0104981		135.4	0.0255586		135.4	0.0523891		135.4	0.114673		135.4	0.228745
5.25829	0.266151		13.538	0.17821		7.31554	0.597249		3.89343	0.878842		18.1215	0.75704		135.6	0.0104827		135.6	0.0255216		135.6	0.0523145		135.6	0.114516		135.6	0.228454
14.5772	0.093179		13.538	0.171651		5.98159	0.52987		3.89343	0.863515		18.1215	0.774916		135.8	0.0104674		135.8	0.0254846		135.8	0.0522401		135.8	0.11436		135.8	0.228164
14.5772	0.0962058		10.7515	0.258364		5.98159	0.647215		3.89343	0.876063		18.1215	0.84501		136	0.0104521		136	0.0254478		136	0.0521659		136	0.114203		136	0.227875
14.5772	0.0863511		10.7515	0.333244		5.98159	0.618122		3.89343	0.855627		8.2547	0.919157		136.2	0.0104369		136.2	0.0254111		136.2	0.0520919		136.2	0.114048		136.2	0.227587
14.5772	0.109813		10.7515	0.261001		5.98159	0.679364		3.89343	0.878842		8.2547	0.917069		136.4	0.0104217		136.4	0.0253744		136.4	0.0520181		136.4	0.113892		136.4	0.227299
16.4136	0.0871704		10.278	0.237822		5.98159	0.643153		3.76363	0.870473		8.2547	0.936933		136.6	0.0104065		136.6	0.0253379		136.6	0.0519446		136.6	0.113738		136.6	0.227012
16.4136	0.0600032		10.278	0.274911		7.60363	0.547429		3.76363	0.882111		2.16379	0.956366		136.8	0.0103914		136.8	0.0253015		136.8	0.0518712		136.8	0.113583		136.8	0.226726
16.4136	0.0986485		10.278	0.283993		7.60363	0.594804		3.76363	0.857688		2.16379	0.948272		137	0.0103764		137	0.0252652		137	0.0517981		137	0.113429		137	0.226441
16.4136	0.0821041		10.278	0.294769		7.60363	0.563558		3.76363	0.880929		2.16379	0.959174		137.2	0.0103614		137.2	0.025229		137.2	0.0517251		137.2	0.113276		137.2	0.226156
18.2407	0.0485099		10.278	0.245017		7.60363	0.592773		3.76363	0.870473		2.16379	0.967173		137.4	0.0103464		137.4	0.0251929		137.4	0.0516524		137.4	0.113122		137.4	0.225872
18.2407	0.0873676		4.0649	0.49191		7.60363	0.552474		3.76363	0.882111		4.85703	0.905584		137.6	0.0103314		137.6	0.0251569		137.6	0.0515798		137.6	0.11297		137.6	0.225589
18.2407	0.0856009		4.0649	0.510705		6.29733	0.601425		3.76363	0.857688		4.85703	0.889067		137.8	0.0103166		137.8	0.025121		137.8	0.0515075		137.8	0.112817		137.8	0.225306
18.2407	0.0485099		4.0649	0.471225		6.29733	0.647485		3.76363	0.880929		4.85703	0.938224		138	0.0103017		138	0.0250852		138	0.0514353		138	0.112665		138	0.225024
18.2407	0.0873676		4.0649	0.465123		6.29733	0.62312		7.23914	0.788749		4.85703	0.911548		138.2	0.0102869		138.2	0.0250495		138.2	0.0513634		138.2	0.112514		138.2	0.224743
18.2407	0.0856009		4.0649	0.583475		6.29733	0.629507		7.23914	0.804144		14.4737	0.814602		138.4	0.0102721		138.4	0.0250139		138.4	0.0512917		138.4	0.112363		138.4	0.224462
9.80268	0.104503		10.2765	0.307168		6.29733	0.612138		7.23914	0.793037		14.4737	0.831039		138.6	0.0102574		138.6	0.0249784		138.6	0.0512201		138.6	0.112212		138.6	0.224182
9.80268	0.114767		10.2765	0.245159		7.69565	0.594599		7.23914	0.770655		14.4737	0.875248		138.8	0.0102428		138.8	0.024943		138.8	0.0511488		138.8	0.112062		138.8	0.223903
9.80268	0.103173		10.2765	0.278896		7.69565	0.568689		4.53809	0.860897		14.4737	0.753036		139	0.0102281		139	0.0249078		139	0.0510777		139	0.111912		139	0.223625
3.76363	0.272535		10.2765	0.223866		7.69565	0.569829		4.53809	0.851335		3.39346	0.956213		139.2	0.0102135		139.2	0.0248726		139.2	0.0510067		139.2	0.111762		139.2	0.223347
3.76363	0.290831		7.10847	0.415424		7.69565	0.524814		4.53809	0.871911		3.39346	0.966132		139.4	0.010199		139.4	0.0248375		139.4	0.050936		139.4	0.111613		139.4	0.22307
3.76363	0.29737		7.10847	0.326086		4.99602	0.598727		4.53809	0.870885		3.39346	0.968155		139.6	0.0101845		139.6	0.0248025		139.6	0.0508655		139.6	0.111464		139.6	0.222794
3.76363	0.273123		7.10847	0.346513		4.99602	0.653685		16.2711	0.609473		3.39346	0.955292		139.8	0.01017		139.8	0.0247676		139.8	0.0507951		139.8	0.111316		139.8	0.222518
3.76363	0.272535		7.10847	0.404539		4.99602	0.646043		16.2711	0.622878		3.39346	0.956213		140	0.0101556		140	0.0247328		140	0.050725		140	0.111168		140	0.222243
3.76363	0.290831		7.76461	0.33747		4.99602	0.726909		16.2711	0.600711		3.39346	0.966132		140.2	0.0101412		140.2	0.0246981		140.2	0.050655		140.2	0.11102		140.2	0.221969
3.76363	0.29737		7.76461	0.335037		16.9019	0.371365		16.2711	0.625457		3.39346	0.968155		140.4	0.0101268		140.4	0.0246635		140.4	0.0505852		140.4	0.110873		140.4	0.221695
3.76363	0.273123		7.76461	0.325585		16.9019	0.438537		12.6302	0.632985		3.39346	0.955292		140.6	0.0101125		140.6	0.024629		140.6	0.0505156		140.6	0.110727		140.6	0.221422
7.23914	0.222264		7.76461	0.306657		16.9019	0.335636		12.6302	0.659087		14.6698	0.814759		140.8	0.0100983		140.8	0.0245946		140.8	0.0504463		140.8	0.11058		140.8	0.221149
7.23914	0.151755		7.76461	0.369119		12.6441	0.404157		12.6302	0.671208		14.6698	0.842923		141	0.010084		141	0.0245603		141	0.0503771		141	0.110434		141	0.220878
7.23914	0.201388		4.12195	0.466195		12.6441	0.396528		12.6302	0.673933		14.6698	0.870578		141.2	0.0100699		141.2	0.0245261		141.2	0.0503081		141.2	0.110289		141.2	0.220607
7.23914	0.236788		4.12195	0.547212		12.6441	0.416		15.4548	0.572276		14.6698	0.815662		141.4	0.0100557		141.4	0.024492		141.4	0.0502392		141.4	0.110143		141.4	0.220336
6.40202	0.17138		4.12195	0.493552		12.6441	0.375254		15.4548	0.528592		42.6552	0.509906		141.6	0.0100416		141.6	0.0244579		141.6	0.0501706		141.6	0.109998		141.6	0.220067
6.40202	0.243088		5.11888	0.409032		12.6441	0.440378		15.4548	0.586124		42.6552	0.558769		141.8	0.0100275		141.8	0.024424		141.8	0.0501022		141.8	0.109854		141.8	0.219798
6.40202	0.264642		5.11888	0.476452		3.25024	0.707756		15.4548	0.651325		42.6552	0.548795		142	0.0100135		142	0.0243902		142	0.0500339		142	0.10971		142	0.219529
6.40202	0.176724		5.11888	0.440511		3.25024	0.666475		15.393	0.629624		42.6552	0.52516		142.2	0.00999953		142.2	0.0243564		142.2	0.0499658		142.2	0.109566		142.2	0.219261
4.53809	0.262792		5.11888	0.450773		3.25024	0.714896		15.393	0.661564		8.03463	0.915058		142.4	0.00998559		142.4	0.0243228		142.4	0.049898		142.4	0.109423		142.4	0.218994
4.53809	0.2371		5.11888	0.371598		3.18439	0.714765		15.393	0.642318		8.03463	0.916127		142.6	0.00997168		142.6	0.0242892		142.6	0.0498303		142.6	0.10928		142.6	0.218728
4.53809	0.27558		5.87264	0.364009		3.18439	0.774513		15.393	0.651137		8.03463	0.930979		142.8	0.00995781		142.8	0.0242558		142.8	0.0497627		142.8	0.109137		142.8	0.218462
4.53809	0.226024		5.87264	0.422223		3.18439	0.772295		13.4592	0.644455		8.03463	0.919654		143	0.00994397		143	0.0242224		143	0.0496954		143	0.108995		143	0.218197
16.2711	0.0860637		5.87264	0.415374		3.18439	0.786439		13.4592	0.613019		15.3657	0.771939		143.2	0.00993018		143.2	0.0241891		143.2	0.0496282		143.2	0.108853		143.2	0.217932
16.2711	0.0984877		16.5389	0.149961		3.18439	0.762067		13.4592	0.681078		15.3657	0.843225		143.4	0.00991643		143.4	0.0241559		143.4	0.0495613		143.4	0.108712		143.4	0.217668
16.2711	0.0746052		16.5389	0.187526		11.2707	0.421536		2.37477	0.807634		15.3657	0.851519		143.6	0.00990271		143.6	0.0241228		143.6	0.0494945		143.6	0.108571		143.6	0.217405
16.2711	0.102359		16.5389	0.159972		11.2707	0.4778		2.37477	0.896094		15.3657	0.822937		143.8	0.00988903		143.8	0.0240898		143.8	0.0494279		143.8	0.10843		143.8	0.217142
5.93702	0.303211		16.5389	0.156688		11.2707	0.418711		2.37477	0.818276		13.4932	0.832825		144	0.00987539		144	0.0240569		144	0.0493614		144	0.10829		144	0.21688
5.93702	0.225803		16.5389	0.165928		13.538	0.385114		10.555	0.699501		13.4932	0.888628		144.2	0.00986178		144.2	0.0240241		144.2	0.0492952		144.2	0.10815		144.2	0.216619
5.93702	0.239289		13.1527	0.184144		13.538	0.36579		10.555	0.733933		13.4932	0.90637		144.4	0.00984822		144.4	0.0239913		144.4	0.0492291		144.4	0.10801		144.4	0.216358
2.37477	0.428984		13.1527	0.215793		13.538	0.419085		10.555	0.726442		13.4932	0.846902		144.6	0.00983469		144.6	0.0239587		144.6	0.0491632		144.6	0.107871		144.6	0.216098
2.37477	0.423261		13.1527	0.218521		13.538	0.383587		10.555	0.717505		2.88968	0.93042		144.8	0.0098212		144.8	0.0239261		144.8	0.0490975		144.8	0.107732		144.8	0.215839
2.37477	0.364621		13.1527	0.186867		13.538	0.427629		4.6809	0.825266		2.88968	0.951254		145	0.00980774		145	0.0238937		145	0.0490319		145	0.107593		145	0.21558
2.37477	0.439974		13.1527	0.213582		10.278	0.471112		4.6809	0.846939		2.88968	0.89624		145.2	0.00979432		145.2	0.0238613		145.2	0.0489666		145.2	0.107455		145.2	0.215321
4.06443	0.273649		3.54062	0.546144		10.278	0.464408		4.6809	0.851618		17.8831	0.74941		145.4	0.00978094		145.4	0.023829		145.4	0.0489014		145.4	0.107317		145.4	0.215064
4.06443	0.296417		3.54062	0.556169		10.278	0.459255		10.1724	0.73227		17.8831	0.769821		145.6	0.0097676		145.6	0.0237968		145.6	0.0488363		145.6	0.107179		145.6	0.214807
4.06443	0.301285		3.54062	0.525483		10.278	0.482394		10.1724	0.758584		17.8831	0.800601		145.8	0.00975429		145.8	0.0237647		145.8	0.0487715		145.8	0.107042		145.8	0.21455
4.06443	0.324332		3.54062	0.511934		10.278	0.474212		10.1724	0.756477		3.7427	0.952665		146	0.00974101		146	0.0237326		146	0.0487068		146	0.106905		146	0.214294
17.4684	0.0775415		3.54062	0.564318		4.0649	0.661411		10.1724	0.726823		3.7427	0.960312		146.2	0.00972778		146.2	0.0237007		146.2	0.0486423		146.2	0.106769		146.2	0.214039
17.4684	0.080851		12.9657	0.184024		4.0649	0.670011		4.06443	0.852321		3.7427	0.963805		146.4	0.00971458		146.4	0.0236688		146.4	0.0485779		146.4	0.106633		146.4	0.213785
17.4684	0.0625772		12.9657	0.238987		4.0649	0.684828		4.06443	0.813604		3.7427	0.959456		146.6	0.00970141		146.6	0.023637		146.6	0.0485138		146.6	0.106497		146.6	0.213531
3.51584	0.382013		12.9657	0.230443		4.0649	0.713154		4.06443	0.816657		3.77469	0.948684		146.8	0.00968828		146.8	0.0236053		146.8	0.0484498		146.8	0.106362		146.8	0.213277
3.51584	0.376568		12.9657	0.223256		4.0649	0.708419		5.64176	0.816354		3.77469	0.960598		147	0.00967519		147	0.0235737		147	0.0483859		147	0.106226		147	0.213024
3.51584	0.365859		12.9657	0.210331		10.2765	0.482702		5.64176	0.82505		3.77469	0.961263		147.2	0.00966213		147.2	0.0235422		147.2	0.0483223		147.2	0.106092		147.2	0.212772
6.12429	0.201873		3.6956	0.510568		10.2765	0.428088		5.64176	0.809134		3.77469	0.947862		147.4	0.00964911		147.4	0.0235108		147.4	0.0482588		147.4	0.105957		147.4	0.21252
6.12429	0.16965		3.6956	0.539278		10.2765	0.504529		17.4684	0.560743		3.94686	0.95754		147.6	0.00963612		147.6	0.0234794		147.6	0.0481954		147.6	0.105823		147.6	0.212269
6.12429	0.21524		3.6956	0.53418		10.2765	0.435432		17.4684	0.578972		3.94686	0.965728		147.8	0.00962317		147.8	0.0234481		147.8	0.0481323		147.8	0.10569		147.8	0.212019
6.12429	0.176103		3.6956	0.521426		10.2765	0.526833		17.4684	0.574439		3.94686	0.961864		148	0.00961025		148	0.023417		148	0.0480693		148	0.105556		148	0.211769
9.02066	0.160076		5.54962	0.414934		7.10847	0.512904		17.4684	0.585709		3.94686	0.950525		148.2	0.00959737		148.2	0.0233859		148.2	0.0480064		148.2	0.105423		148.2	0.21152
9.02066	0.148974		5.54962	0.399798		7.10847	0.589281		3.51584	0.843441		3.94686	0.95754		148.4	0.00958452		148.4	0.0233548		148.4	0.0479438		148.4	0.10529		148.4	0.211271
9.02066	0.149605		5.54962	0.421887		7.10847	0.56036		3.51584	0.851356		3.94686	0.965728		148.6	0.0095717		148.6	0.0233239		148.6	0.0478813		148.6	0.105158		148.6	0.211023
9.02066	0.179117		5.54962	0.385043		7.10847	0.549666		3.51584	0.827077		3.94686	0.961864		148.8	0.00955892		148.8	0.023293		148.8	0.0478189		148.8	0.105026		148.8	0.210775
4.89027	0.280399		5.54962	0.457706		7.10847	0.587738		6.12429	0.833165		3.94686	0.950525		149	0.00954617		149	0.0232623		149	0.0477567		149	0.104894		149	0.210528
4.89027	0.246251		2.99713	0.579559		7.76461	0.491832		6.12429	0.839533		8.28331	0.907934		149.2	0.00953346		149.2	0.0232316		149.2	0.0476947		149.2	0.104763		149.2	0.210282
4.89027	0.230339		2.99713	0.637536		7.76461	0.532328		6.12429	0.853598		8.28331	0.92341		149.4	0.00952078		149.4	0.0232009		149.4	0.0476328		149.4	0.104632		149.4	0.210036
4.89027	0.244779		2.99713	0.606066		7.76461	0.568693		6.12429	0.839757		8.28331	0.921263		149.6	0.00950814		149.6	0.0231704		149.6	0.0475711		149.6	0.104501		149.6	0.209791
6.64125	0.211574		2.99713	0.606869		7.76461	0.56898		9.50298	0.774047		8.28331	0.913056		149.8	0.00949553		149.8	0.02314		149.8	0.0475096		149.8	0.104371		149.8	0.209546
6.64125	0.233912		2.99713	0.602624		7.76461	0.559121		9.50298	0.721896		32.588	0.599861		150	0.00948295		150	0.0231096		150	0.0474482		150	0.10424		150	0.209302
6.64125	0.170151		18.2407	0.16682		4.12195	0.706666		9.50298	0.702246		32.588	0.643221		150.2	0.0094704		150.2	0.0230793		150.2	0.047387		150.2	0.104111		150.2	0.209058
6.64125	0.239386		18.2407	0.190102		4.12195	0.709599		9.02066	0.772395		32.588	0.651013		150.4	0.00945789		150.4	0.0230491		150.4	0.0473259		150.4	0.103981		150.4	0.208815
2.35316	0.444256		18.2407	0.196471		4.12195	0.744678		9.02066	0.777078		32.588	0.609429		150.6	0.00944541		150.6	0.0230189		150.6	0.047265		150.6	0.103852		150.6	0.208573
2.35316	0.459272		18.2407	0.231673		4.12195	0.696021		9.02066	0.757628		15.3351	0.853087		150.8	0.00943297		150.8	0.0229889		150.8	0.0472043		150.8	0.103723		150.8	0.208331
2.35316	0.449346		7.08305	0.3211		5.11888	0.663829		9.02066	0.769132		15.3351	0.849706		151	0.00942055		151	0.0229589		151	0.0471437		151	0.103595		151	0.20809
2.35316	0.426599		7.08305	0.382857		5.11888	0.710624		4.89027	0.860611		15.3351	0.879891		151.2	0.00940817		151.2	0.022929		151.2	0.0470832		151.2	0.103467		151.2	0.207849
14.9675	0.0787965		7.08305	0.35866		5.11888	0.696502		4.89027	0.855208		15.3351	0.875402		151.4	0.00939583		151.4	0.0228992		151.4	0.047023		151.4	0.103339		151.4	0.207609
14.9675	0.0868646		7.08305	0.336155		5.11888	0.706227		4.89027	0.838126		14.2799	0.848823		151.6	0.00938351		151.6	0.0228694		151.6	0.0469628		151.6	0.103211		151.6	0.207369
14.9675	0.101584		7.08305	0.320906		5.11888	0.684565		4.89027	0.807119		14.2799	0.839249		151.8	0.00937123		151.8	0.0228398		151.8	0.0469028		151.8	0.103084		151.8	0.20713
14.9675	0.0838388		5.74892	0.406996		5.87264	0.655542		15.8397	0.667749		14.2799	0.880023		152	0.00935897		152	0.0228102		152	0.046843		152	0.102957		152	0.206891
14.9675	0.0787965		5.74892	0.44552		5.87264	0.585285		15.8397	0.605917		14.2799	0.849701		152.2	0.00934676		152.2	0.0227807		152.2	0.0467833		152.2	0.10283		152.2	0.206653
14.9675	0.0868646		5.74892	0.395952		5.87264	0.628741		15.8397	0.65358		23.8441	0.659762		152.4	0.00933457		152.4	0.0227512		152.4	0.0467238		152.4	0.102704		152.4	0.206416
14.9675	0.101584		6.5583	0.363058		5.87264	0.623913		4.73267	0.784938		23.8441	0.677979		152.6	0.00932241		152.6	0.0227219		152.6	0.0466645		152.6	0.102578		152.6	0.206179
14.9675	0.0838388		6.5583	0.392188		5.87264	0.663324		4.73267	0.813427		23.8441	0.756794		152.8	0.00931029		152.8	0.0226926		152.8	0.0466052		152.8	0.102453		152.8	0.205943
15.4962	0.0745456		6.5583	0.371384		16.5389	0.342026		4.73267	0.814509		23.8441	0.666653		153	0.0092982		153	0.0226634		153	0.0465462		153	0.102327		153	0.205707
15.4962	0.076334		6.5583	0.35658		16.5389	0.363929		9.96904	0.74672		23.8441	0.659762		153.2	0.00928614		153.2	0.0226342		153.2	0.0464872		153.2	0.102202		153.2	0.205471
15.4962	0.112016		6.5583	0.419897		16.5389	0.327295		9.96904	0.758467		23.8441	0.677979		153.4	0.00927411		153.4	0.0226052		153.4	0.0464285		153.4	0.102077		153.4	0.205237
15.4962	0.0773697		9.73521	0.337259		13.1527	0.364051		9.96904	0.747589		23.8441	0.756794		153.6	0.00926211		153.6	0.0225762		153.6	0.0463699		153.6	0.101953		153.6	0.205002
15.4962	0.0745456		9.73521	0.314268		13.1527	0.417502		9.96904	0.731813		23.8441	0.666653		153.8	0.00925014		153.8	0.0225473		153.8	0.0463114		153.8	0.101829		153.8	0.204769
15.4962	0.076334		9.73521	0.257641		13.1527	0.40565		14.5711	0.525095		23.8441	0.659762		154	0.0092382		154	0.0225184		154	0.046253		154	0.101705		154	0.204535
15.4962	0.112016		9.73521	0.250494		13.1527	0.422372		14.5711	0.597693		23.8441	0.677979		154.2	0.0092263		154.2	0.0224897		154.2	0.0461949		154.2	0.101581		154.2	0.204303
15.4962	0.0773697		5.7432	0.406541		13.1527	0.393077		14.5711	0.644057		23.8441	0.756794		154.4	0.00921442		154.4	0.022461		154.4	0.0461368		154.4	0.101458		154.4	0.204071
8.35822	0.125761		5.7432	0.42277		3.54062	0.733968		14.5711	0.602328		23.8441	0.666653		154.6	0.00920258		154.6	0.0224324		154.6	0.0460789		154.6	0.101335		154.6	0.203839
8.35822	0.119427		5.7432	0.399766		3.54062	0.733371		14.5711	0.525095		23.8441	0.659762		154.8	0.00919076		154.8	0.0224038		154.8	0.0460212		154.8	0.101213		154.8	0.203608
8.35822	0.138275		5.7432	0.418969		3.54062	0.739728		14.5711	0.597693		23.8441	0.677979		155	0.00917898		155	0.0223753		155	0.0459636		155	0.10109		155	0.203377
8.35822	0.13026		8.29223	0.340832		3.54062	0.738939		14.5711	0.644057		23.8441	0.756794		155.2	0.00916722		155.2	0.0223469		155.2	0.0459061		155.2	0.100968		155.2	0.203147
7.18362	0.126785		8.29223	0.317384		12.9657	0.382938		14.5711	0.602328		23.8441	0.666653		155.4	0.0091555		155.4	0.0223186		155.4	0.0458488		155.4	0.100846		155.4	0.202918
7.18362	0.223427		8.29223	0.281438		12.9657	0.448339		15.9198	0.613353		9.55538	0.923316		155.6	0.0091438		155.6	0.0222903		155.6	0.0457917		155.6	0.100725		155.6	0.202689
7.18362	0.215611		8.29223	0.289764		12.9657	0.427547		15.9198	0.590878		9.55538	0.922104		155.8	0.00913214		155.8	0.0222622		155.8	0.0457346		155.8	0.100604		155.8	0.20246
4.54702	0.286361		8.29223	0.378695		12.9657	0.410955		15.9198	0.636884		9.55538	0.9174		156	0.00912051		156	0.022234		156	0.0456778		156	0.100483		156	0.202232
4.54702	0.223665		4.73235	0.464372		12.9657	0.387356		15.9198	0.594998		9.55538	0.911639		156.2	0.0091089		156.2	0.022206		156.2	0.045621		156.2	0.100362		156.2	0.202005
4.54702	0.215875		4.73235	0.420309		3.6956	0.69916		15.9198	0.613353		10.8068	0.847087		156.4	0.00909733		156.4	0.022178		156.4	0.0455644		156.4	0.100242		156.4	0.201778
4.46299	0.262548		4.73235	0.494042		3.6956	0.740488		15.9198	0.590878		10.8068	0.90842		156.6	0.00908578		156.6	0.0221501		156.6	0.0455079		156.6	0.100122		156.6	0.201551
4.46299	0.240461		2.63384	0.606009		3.6956	0.708634		15.9198	0.636884		10.8068	0.92354		156.8	0.00907426		156.8	0.0221223		156.8	0.0454516		156.8	0.100002		156.8	0.201325
4.46299	0.273585		2.63384	0.624981		3.6956	0.760737		15.9198	0.594998		10.8068	0.877095		157	0.00906278		157	0.0220945		157	0.0453954		157	0.0998826		157	0.2011
4.46299	0.257022		2.63384	0.600968		3.6956	0.753393		14.4285	0.592841		13.2736	0.829685		157.2	0.00905132		157.2	0.0220668		157.2	0.0453394		157.2	0.0997635		157.2	0.200875
10.48	0.127716		2.63384	0.575132		5.54962	0.54758		14.4285	0.618971		13.2736	0.898551		157.4	0.00903989		157.4	0.0220392		157.4	0.0452835		157.4	0.0996446		157.4	0.20065
10.48	0.130891		2.63384	0.621767		5.54962	0.63069		14.4285	0.64358		13.2736	0.899466		157.6	0.00902849		157.6	0.0220117		157.6	0.0452277		157.6	0.099526		157.6	0.200426
10.48	0.124367		7.15544	0.328017		5.54962	0.63774		14.4285	0.621281		13.2736	0.78165		157.8	0.00901711		157.8	0.0219842		157.8	0.0451721		157.8	0.0994077		157.8	0.200203
10.9037	0.0942162		7.15544	0.336996		5.54962	0.678351		14.4285	0.592841		7.33101	0.882026		158	0.00900577		158	0.0219568		158	0.0451166		158	0.0992896		158	0.19998
10.9037	0.110102		7.15544	0.337598		5.54962	0.696282		14.4285	0.618971		7.33101	0.930302		158.2	0.00899446		158.2	0.0219294		158.2	0.0450612		158.2	0.0991719		158.2	0.199757
10.9037	0.0992207		7.15544	0.313813		2.99713	0.732748		14.4285	0.64358		7.33101	0.927677		158.4	0.00898317		158.4	0.0219021		158.4	0.045006		158.4	0.0990544		158.4	0.199535
10.9037	0.11263		7.15544	0.371981		2.99713	0.779792		14.4285	0.621281		6.17173	0.923595		158.6	0.00897191		158.6	0.0218749		158.6	0.0449509		158.6	0.0989372		158.6	0.199314
16.7548	0.0723084		4.06228	0.547685		2.99713	0.736858		14.9675	0.61883		6.17173	0.899262		158.8	0.00896068		158.8	0.0218478		158.8	0.044896		158.8	0.0988203		158.8	0.199093
16.7548	0.0874428		4.06228	0.515548		2.99713	0.769454		14.9675	0.618735		6.17173	0.94144		159	0.00894948		159	0.0218207		159	0.0448411		159	0.0987036		159	0.198872
16.7548	0.0820659		4.06228	0.554442		2.99713	0.767733		14.9675	0.641729		4.3987	0.894635		159.2	0.00893831		159.2	0.0217937		159.2	0.0447865		159.2	0.0985872		159.2	0.198652
16.7548	0.0856915		4.06228	0.494916		18.2407	0.347539		14.9675	0.62177		4.3987	0.940185		159.4	0.00892716		159.4	0.0217667		159.4	0.0447319		159.4	0.0984711		159.4	0.198433
5.70022	0.213743		4.06228	0.621227		18.2407	0.368369		14.9675	0.61883		4.3987	0.949907		159.6	0.00891604		159.6	0.0217399		159.6	0.0446775		159.6	0.0983553		159.6	0.198214
5.70022	0.231829		3.42599	0.537773		18.2407	0.351407		14.9675	0.618735		4.3987	0.932435		159.8	0.00890495		159.8	0.021713		159.8	0.0446232		159.8	0.0982397		159.8	0.197995
5.70022	0.237319		3.42599	0.580032		18.2407	0.382888		14.9675	0.641729		4.20293	0.94691		160	0.00889389		160	0.0216863		160	0.044569		160	0.0981245		160	0.197777
5.70022	0.226774		3.42599	0.548417		18.2407	0.236278		14.9675	0.62177		4.20293	0.957212		160.2	0.00888285		160.2	0.0216596		160.2	0.044515		160.2	0.0980094		160.2	0.197559
4.10122	0.272121		3.42599	0.521528		7.08305	0.574787		15.4962	0.591133		4.20293	0.960533		160.4	0.00887184		160.4	0.021633		160.4	0.0444611		160.4	0.0978947		160.4	0.197342
4.10122	0.278263		3.42599	0.590293		7.08305	0.606328		15.4962	0.607918		4.20293	0.951088		160.6	0.00886086		160.6	0.0216065		160.6	0.0444074		160.6	0.0977802		160.6	0.197126
4.10122	0.303532		12.695	0.19855		7.08305	0.600546		15.4962	0.604244		16.9308	0.800676		160.8	0.00884991		160.8	0.02158		160.8	0.0443537		160.8	0.097666		160.8	0.196909
4.10122	0.29781		12.695	0.207747		7.08305	0.600536		15.4962	0.615684		16.9308	0.826864		161	0.00883898		161	0.0215536		161	0.0443002		161	0.0975521		161	0.196694
3.47164	0.306954		12.695	0.195998		7.08305	0.624503		15.4962	0.591133		16.9308	0.840949		161.2	0.00882808		161.2	0.0215272		161.2	0.0442468		161.2	0.0974384		161.2	0.196478
3.47164	0.290669		12.695	0.204718		5.74892	0.597824		15.4962	0.607918		16.9308	0.835658		161.4	0.00881721		161.4	0.0215009		161.4	0.0441936		161.4	0.097325		161.4	0.196263
3.47164	0.325605		12.695	0.20222		5.74892	0.582558		15.4962	0.604244		2.99947	0.941039		161.6	0.00880636		161.6	0.0214747		161.6	0.0441405		161.6	0.0972118		161.6	0.196049
3.47164	0.314876		12.5889	0.219405		5.74892	0.662169		15.4962	0.615684		2.99947	0.947641		161.8	0.00879554		161.8	0.0214485		161.8	0.0440875		161.8	0.0970989		161.8	0.195835
4.79355	0.30879		12.5889	0.215499		5.74892	0.689722		8.35822	0.7439		2.99947	0.948141		162	0.00878475		162	0.0214224		162	0.0440346		162	0.0969863		162	0.195622
4.79355	0.331446		12.5889	0.187124		6.5583	0.586523		8.35822	0.763123		2.99947	0.949713		162.2	0.00877398		162.2	0.0213964		162.2	0.0439819		162.2	0.0968739		162.2	0.195409
4.79355	0.250947		12.5889	0.195967		6.5583	0.56728		8.35822	0.800606		4.49395	0.941112		162.4	0.00876324		162.4	0.0213704		162.4	0.0439293		162.4	0.0967618		162.4	0.195196
4.79355	0.29588		12.5889	0.23449		6.5583	0.588787		8.35822	0.758251		4.49395	0.958184		162.6	0.00875253		162.6	0.0213445		162.6	0.0438768		162.6	0.0966499		162.6	0.194984
17.4684	0.0873101		12.0213	0.33165		6.5583	0.600936		9.02653	0.716617		4.49395	0.960937		162.8	0.00874184		162.8	0.0213187		162.8	0.0438244		162.8	0.0965384		162.8	0.194773
17.4684	0.0847604		12.0213	0.311997		6.5583	0.633094		9.02653	0.696062		4.49395	0.957881		163	0.00873118		163	0.0212929		163	0.0437722		163	0.096427		163	0.194562
17.4684	0.0739916		12.0213	0.232526		9.73521	0.431716		9.02653	0.7411		12.8527	0.87717		163.2	0.00872054		163.2	0.0212672		163.2	0.0437201		163.2	0.0963159		163.2	0.194351
17.4684	0.077719		8.15755	0.305622		9.73521	0.494546		7.18362	0.748908		12.8527	0.889501		163.4	0.00870993		163.4	0.0212415		163.4	0.0436681		163.4	0.0962051		163.4	0.194141
4.54374	0.26028		8.15755	0.340495		9.73521	0.497068		7.18362	0.798032		12.8527	0.896759		163.6	0.00869935		163.6	0.0212159		163.6	0.0436162		163.6	0.0960945		163.6	0.193931
4.54374	0.2652		8.15755	0.323022		9.73521	0.493088		7.18362	0.789964		12.8527	0.894574		163.8	0.00868879		163.8	0.0211904		163.8	0.0435645		163.8	0.0959842		163.8	0.193722
4.54374	0.279697		8.15755	0.322281		9.73521	0.497573		7.18362	0.71742		12.1158	0.828419		164	0.00867826		164	0.0211649		164	0.0435129		164	0.0958742		164	0.193513
6.45749	0.29485		8.15755	0.313644		8.29223	0.512084		13.3452	0.639306		12.1158	0.905688		164.2	0.00866775		164.2	0.0211395		164.2	0.0434614		164.2	0.0957644		164.2	0.193305
6.45749	0.210265		6.31569	0.386936		8.29223	0.476832		13.3452	0.655754		12.1158	0.88846		164.4	0.00865727		164.4	0.0211141		164.4	0.04341		164.4	0.0956548		164.4	0.193097
6.45749	0.156778		6.31569	0.431109		8.29223	0.545659		13.3452	0.629222		12.1158	0.830163		164.6	0.00864681		164.6	0.0210888		164.6	0.0433587		164.6	0.0955455		164.6	0.192889
7.48458	0.154786		6.31569	0.388514		8.29223	0.523834		12.2703	0.677162		17.6149	0.78985		164.8	0.00863638		164.8	0.0210636		164.8	0.0433076		164.8	0.0954364		164.8	0.192682
7.48458	0.216782		6.31569	0.404828		8.29223	0.568786		12.2703	0.691704		17.6149	0.823835		165	0.00862597		165	0.0210384		165	0.0432566		165	0.0953276		165	0.192475
7.48458	0.163316		2.33871	0.635171		7.15544	0.577378		12.2703	0.608869		17.6149	0.811613		165.2	0.00861559		165.2	0.0210133		165.2	0.0432057		165.2	0.095219		165.2	0.192269
13.8436	0.0717425		2.33871	0.665645		7.15544	0.585371		26.3956	0.484373		17.6149	0.816396		165.4	0.00860524		165.4	0.0209883		165.4	0.0431549		165.4	0.0951107		165.4	0.192063
13.8436	0.0819385		2.33871	0.628993		7.15544	0.597056		26.3956	0.474275		13.2965	0.842453		165.6	0.0085949		165.6	0.0209633		165.6	0.0431043		165.6	0.0950026		165.6	0.191858
13.8436	0.0820446		2.33871	0.621332		7.15544	0.611079		26.3956	0.500148		13.2965	0.864083		165.8	0.0085846		165.8	0.0209383		165.8	0.0430537		165.8	0.0948948		165.8	0.191653
13.8436	0.0761158		2.33871	0.630574		4.06228	0.608692		26.3956	0.476663		13.2965	0.885613		166	0.00857432		166	0.0209135		166	0.0430033		166	0.0947872		166	0.191449
4.47423	0.24663		17.9805	0.199107		4.06228	0.654908		10.9037	0.706727		13.2965	0.85258		166.2	0.00856406		166.2	0.0208887		166.2	0.042953		166.2	0.0946799		166.2	0.191245
4.47423	0.232956		17.9805	0.14154		4.06228	0.683892		10.9037	0.695258		17.6015	0.771923		166.4	0.00855383		166.4	0.0208639		166.4	0.0429028		166.4	0.0945728		166.4	0.191041
4.47423	0.255949		17.9805	0.152402		4.06228	0.691277		10.9037	0.715688		17.6015	0.814783		166.6	0.00854362		166.6	0.0208392		166.6	0.0428528		166.6	0.0944659		166.6	0.190838
4.47423	0.240818		8.66434	0.30447		3.42599	0.73372		10.9037	0.730834		17.6015	0.814291		166.8	0.00853343		166.8	0.0208146		166.8	0.0428028		166.8	0.0943593		166.8	0.190635
12.723	0.0923743		8.66434	0.314801		3.42599	0.739649		16.6742	0.594089		17.6015	0.739624		167	0.00852327		167	0.02079		167	0.042753		167	0.0942529		167	0.190433
12.723	0.0903237		8.66434	0.310216		3.42599	0.740588		16.6742	0.598019		3.67191	0.916791		167.2	0.00851314		167.2	0.0207655		167.2	0.0427033		167.2	0.0941468		167.2	0.190231
12.723	0.0874363		8.66434	0.282951		3.42599	0.749569		16.6742	0.588414		3.67191	0.960905		167.4	0.00850303		167.4	0.020741		167.4	0.0426537		167.4	0.0940409		167.4	0.19003
12.723	0.0990519		20.068	0.148412		3.42599	0.762645		16.6742	0.611959		3.67191	0.965505		167.6	0.00849294		167.6	0.0207166		167.6	0.0426042		167.6	0.0939353		167.6	0.189829
2.24712	0.519188		20.068	0.160765		12.695	0.423445		16.7548	0.608619		15.8797	0.832659		167.8	0.00848287		167.8	0.0206922		167.8	0.0425548		167.8	0.0938298		167.8	0.189628
2.24712	0.459809		20.068	0.132953		12.695	0.36937		16.7548	0.601585		15.8797	0.830162		168	0.00847283		168	0.020668		168	0.0425056		168	0.0937246		168	0.189428
2.24712	0.478445		20.068	0.132759		12.695	0.442133		16.7548	0.557315		15.8797	0.868131		168.2	0.00846282		168.2	0.0206437		168.2	0.0424564		168.2	0.0936197		168.2	0.189228
8.08241	0.180759		20.068	0.164009		12.695	0.396844		16.7548	0.598851		15.8797	0.803509		168.4	0.00845283		168.4	0.0206195		168.4	0.0424074		168.4	0.093515		168.4	0.189029
8.08241	0.138431		9.8753	0.246481		12.695	0.474098		5.70022	0.819473		18.608	0.776992		168.6	0.00844286		168.6	0.0205954		168.6	0.0423585		168.6	0.0934105		168.6	0.18883
8.08241	0.141796		9.8753	0.287326		12.5889	0.411175		5.70022	0.820427		18.608	0.80231		168.8	0.00843291		168.8	0.0205714		168.8	0.0423097		168.8	0.0933062		168.8	0.188631
8.08241	0.139889		9.8753	0.268726		12.5889	0.398285		5.70022	0.823466		18.608	0.778135		169	0.00842299		169	0.0205473		169	0.042261		169	0.0932022		169	0.188433
7.93165	0.132043		9.8753	0.253344		12.5889	0.439244		5.70022	0.823517		18.608	0.751229		169.2	0.00841309		169.2	0.0205234		169.2	0.0422124		169.2	0.0930984		169.2	0.188236
7.93165	0.161594		9.8753	0.261814		12.5889	0.400316		4.10122	0.825037		6.83375	0.928266		169.4	0.00840322		169.4	0.0204995		169.4	0.0421639		169.4	0.0929949		169.4	0.188038
7.93165	0.143808		15.6325	0.183998		12.5889	0.448517		4.10122	0.868093		6.83375	0.941842		169.6	0.00839336		169.6	0.0204757		169.6	0.0421156		169.6	0.0928916		169.6	0.187842
7.93165	0.148934		15.6325	0.188483		12.0213	0.386695		4.10122	0.847394		6.83375	0.951437		169.8	0.00838353		169.8	0.0204519		169.8	0.0420673		169.8	0.0927885		169.8	0.187645
2.7471	0.343419		15.6325	0.163745		12.0213	0.366782		8.69914	0.776952		8.41811	0.912726		170	0.00837373		170	0.0204281		170	0.0420192		170	0.0926856		170	0.187449
2.7471	0.362939		15.6325	0.159872		12.0213	0.405374		8.69914	0.739669		8.41811	0.923048		170.2	0.00836394		170.2	0.0204045		170.2	0.0419712		170.2	0.0925829		170.2	0.187253
2.7471	0.42105		6.24344	0.397047		8.15755	0.527296		8.69914	0.772782		8.41811	0.922652		170.4	0.00835418		170.4	0.0203808		170.4	0.0419233		170.4	0.0924805		170.4	0.187058
5.45313	0.226363		6.24344	0.414328		8.15755	0.554781		8.69914	0.751921		8.41811	0.90292		170.6	0.00834445		170.6	0.0203573		170.6	0.0418754		170.6	0.0923783		170.6	0.186863
5.45313	0.23424		6.24344	0.377323		8.15755	0.541834		15.2911	0.598398		8.41811	0.912726		170.8	0.00833473		170.8	0.0203338		170.8	0.0418277		170.8	0.0922764		170.8	0.186669
5.45313	0.229894		6.24344	0.403384		8.15755	0.569808		15.2911	0.611806		8.41811	0.923048		171	0.00832504		171	0.0203103		171	0.0417802		171	0.0921746		171	0.186475
5.45313	0.212193		12.9924	0.189362		8.15755	0.55138		15.2911	0.655451		8.41811	0.922652		171.2	0.00831537		171.2	0.0202869		171.2	0.0417327		171.2	0.0920731		171.2	0.186281
4.03603	0.274747		12.9924	0.193354		6.31569	0.583817		15.2911	0.628505		8.41811	0.90292		171.4	0.00830572		171.4	0.0202636		171.4	0.0416853		171.4	0.0919718		171.4	0.186088
4.03603	0.325435		12.9924	0.197849		6.31569	0.585155		3.28958	0.879649		11.6495	0.881779		171.6	0.0082961		171.6	0.0202403		171.6	0.041638		171.6	0.0918708		171.6	0.185895
4.03603	0.349374		12.9924	0.186373		6.31569	0.588519		3.28958	0.870338		11.6495	0.911864		171.8	0.00828649		171.8	0.020217		171.8	0.0415909		171.8	0.0917699		171.8	0.185703
4.03603	0.309809		12.9924	0.231632		2.33871	0.803597		3.28958	0.820355		11.6495	0.884231		172	0.00827691		172	0.0201938		172	0.0415438		172	0.0916693		172	0.185511
5.13442	0.260821		11.7842	0.182005		2.33871	0.786524		9.63909	0.74403		11.6495	0.88824		172.2	0.00826735		172.2	0.0201707		172.2	0.0414969		172.2	0.0915689		172.2	0.185319
5.13442	0.248902		11.7842	0.241298		2.33871	0.799902		9.63909	0.76833		14.6884	0.813236		172.4	0.00825782		172.4	0.0201476		172.4	0.04145		172.4	0.0914687		172.4	0.185128
5.13442	0.265275		11.7842	0.191741		2.33871	0.786246		9.63909	0.744871		14.6884	0.855689		172.6	0.0082483		172.6	0.0201246		172.6	0.0414033		172.6	0.0913687		172.6	0.184937
5.13442	0.28047		11.7842	0.217124		17.9805	0.297437		11.2033	0.701088		14.6884	0.883461		172.8	0.00823881		172.8	0.0201016		172.8	0.0413567		172.8	0.091269		172.8	0.184747
10.9537	0.110456		6.25754	0.34286		17.9805	0.325654		11.2033	0.716997		14.6884	0.829114		173	0.00822934		173	0.0200787		173	0.0413102		173	0.0911694		173	0.184557
10.9537	0.118387		6.25754	0.37276		17.9805	0.324785		11.2033	0.72242		8.21556	0.841268		173.2	0.00821989		173.2	0.0200558		173.2	0.0412637		173.2	0.0910701		173.2	0.184367
10.9537	0.0977963		6.25754	0.352641		17.9805	0.300258		11.2033	0.68001		8.21556	0.849314		173.4	0.00821046		173.4	0.020033		173.4	0.0412174		173.4	0.090971		173.4	0.184178
10.9537	0.0930784		6.25754	0.387544		17.9805	0.326989		17.4684	0.578691		8.21556	0.831879		173.6	0.00820106		173.6	0.0200102		173.6	0.0411712		173.6	0.0908721		173.6	0.183989
3.88361	0.30879		14.8298	0.187477		15.5939	0.350103		17.4684	0.578858		32.0753	0.634955		173.8	0.00819167		173.8	0.0199875		173.8	0.0411251		173.8	0.0907735		173.8	0.1838
3.88361	0.29719		14.8298	0.186659		15.5939	0.408543		17.4684	0.597348		32.0753	0.661516		174	0.00818231		174	0.0199648		174	0.0410791		174	0.090675		174	0.183612
3.88361	0.342695		14.8298	0.171568		15.5939	0.374639		17.4684	0.583431		32.0753	0.702699		174.2	0.00817297		174.2	0.0199422		174.2	0.0410332		174.2	0.0905768		174.2	0.183425
4.98201	0.259873		14.8298	0.21824		15.5939	0.417382		23.6005	0.415396		32.0753	0.649441		174.4	0.00816365		174.4	0.0199196		174.4	0.0409874		174.4	0.0904787		174.4	0.183237
4.98201	0.288052		15.2541	0.172445		8.66434	0.540796		23.6005	0.426551		17.3808	0.818791		174.6	0.00815435		174.6	0.0198971		174.6	0.0409417		174.6	0.0903809		174.6	0.18305
4.98201	0.230607		15.2541	0.192043		8.66434	0.50109		23.6005	0.473594		17.3808	0.833218		174.8	0.00814507		174.8	0.0198747		174.8	0.0408961		174.8	0.0902833		174.8	0.182864
11.5602	0.0920942		15.2541	0.178167		8.66434	0.510116		9.16861	0.690137		17.3808	0.832837		175	0.00813582		175	0.0198523		175	0.0408506		175	0.0901859		175	0.182677
11.5602	0.124527		15.2541	0.185194		8.66434	0.555048		9.16861	0.699464		8.34012	0.897425		175.2	0.00812658		175.2	0.0198299		175.2	0.0408052		175.2	0.0900887		175.2	0.182492
11.5602	0.117418		5.32167	0.466656		8.66434	0.517981		9.16861	0.734244		8.34012	0.940342		175.4	0.00811737		175.4	0.0198076		175.4	0.0407599		175.4	0.0899917		175.4	0.182306
11.5602	0.163129		5.32167	0.43035		20.068	0.295328		6.45749	0.824348		8.34012	0.915994		175.6	0.00810817		175.6	0.0197853		175.6	0.0407147		175.6	0.089895		175.6	0.182121
12.4936	0.085406		5.32167	0.35811		20.068	0.307287		6.45749	0.816401		15.1973	0.803729		175.8	0.008099		175.8	0.0197631		175.8	0.0406696		175.8	0.0897984		175.8	0.181936
12.4936	0.110071		5.32167	0.534784		20.068	0.318655		6.45749	0.825705		15.1973	0.829845		176	0.00808985		176	0.019741		176	0.0406247		176	0.089702		176	0.181752
12.4936	0.123857		17.6733	0.145598		20.068	0.282947		7.48458	0.797588		15.1973	0.856159		176.2	0.00808072		176.2	0.0197188		176.2	0.0405798		176.2	0.0896059		176.2	0.181568
12.4936	0.127792		17.6733	0.191886		20.068	0.330657		7.48458	0.820553		15.1973	0.806225		176.4	0.0080716		176.4	0.0196968		176.4	0.040535		176.4	0.0895099		176.4	0.181384
3.79204	0.304386		17.6733	0.138953		16.1497	0.302468		7.48458	0.784159		10.304	0.877484		176.6	0.00806251		176.6	0.0196748		176.6	0.0404903		176.6	0.0894142		176.6	0.181201
3.79204	0.293023		17.6733	0.144389		16.1497	0.375656		7.48458	0.819391		10.304	0.904003		176.8	0.00805344		176.8	0.0196528		176.8	0.0404457		176.8	0.0893187		176.8	0.181018
3.79204	0.305758		17.6733	0.201908		16.1497	0.343235		13.8436	0.63088		10.304	0.914916		177	0.00804439		177	0.0196309		177	0.0404012		177	0.0892233		177	0.180836
3.79204	0.312781		4.56078	0.475215		9.8753	0.487681		13.8436	0.659607		10.304	0.910091		177.2	0.00803536		177.2	0.019609		177.2	0.0403568		177.2	0.0891282		177.2	0.180654
8.8922	0.137453		4.56078	0.561858		9.8753	0.511214		13.8436	0.659887		18.643	0.75536		177.4	0.00802636		177.4	0.0195872		177.4	0.0403125		177.4	0.0890333		177.4	0.180472
8.8922	0.142393		4.56078	0.491095		9.8753	0.500002		13.8436	0.653104		18.643	0.778529		177.6	0.00801737		177.6	0.0195655		177.6	0.0402683		177.6	0.0889386		177.6	0.180291
8.8922	0.135535		4.56078	0.442796		9.8753	0.513282		4.47423	0.847648		18.643	0.845972		177.8	0.0080084		177.8	0.0195437		177.8	0.0402242		177.8	0.088844		177.8	0.180109
8.8922	0.148306		7.64641	0.359943		9.8753	0.509504		4.47423	0.860837		18.643	0.836463		178	0.00799945		178	0.0195221		178	0.0401801		178	0.0887497		178	0.179929
14.9096	0.0737196		7.64641	0.37683		15.6325	0.357655		4.47423	0.863884		8.60839	0.919894		178.2	0.00799052		178.2	0.0195004		178.2	0.0401362		178.2	0.0886556		178.2	0.179748
14.9096	0.08542		7.64641	0.340607		15.6325	0.367786		4.47423	0.876581		8.60839	0.903048		178.4	0.00798161		178.4	0.0194789		178.4	0.0400924		178.4	0.0885617		178.4	0.179569
14.9096	0.0819521		7.64641	0.322755		15.6325	0.387205		7.20527	0.785309		8.60839	0.923837		178.6	0.00797272		178.6	0.0194573		178.6	0.0400487		178.6	0.0884679		178.6	0.179389
14.9096	0.0794992		7.64641	0.34483		6.24344	0.615757		7.20527	0.769569		11.8406	0.850479		178.8	0.00796385		178.8	0.0194359		178.8	0.0400051		178.8	0.0883744		178.8	0.17921
15.4651	0.0687286		15.7283	0.178735		6.24344	0.522409		7.20527	0.71182		11.8406	0.872464		179	0.007955		179	0.0194144		179	0.0399615		179	0.0882811		179	0.179031
15.4651	0.0738675		15.7283	0.146202		6.24344	0.650995		7.20527	0.829249		11.8406	0.894364		179.2	0.00794617		179.2	0.019393		179.2	0.0399181		179.2	0.088188		179.2	0.178852
15.4651	0.0809125		15.7283	0.131653		6.24344	0.555558		12.723	0.6586		11.8406	0.865611		179.4	0.00793736		179.4	0.0193717		179.4	0.0398747		179.4	0.088095		179.4	0.178674
15.4651	0.0917709		1.76328	0.746401		12.9924	0.394009		12.723	0.70132		21.8314	0.715469		179.6	0.00792857		179.6	0.0193504		179.6	0.0398315		179.6	0.0880023		179.6	0.178496
4.56619	0.265479		1.76328	0.619638		12.9924	0.375389		12.723	0.691266		21.8314	0.753395		179.8	0.0079198		179.8	0.0193292		179.8	0.0397883		179.8	0.0879097		179.8	0.178319
4.56619	0.244617		1.76328	0.647095		12.9924	0.441248		12.723	0.672857		21.8314	0.785848		180	0.00791105		180	0.019308		180	0.0397453		180	0.0878174		180	0.178142
4.56619	0.263298		15.629	0.192051		12.9924	0.381453		8.08241	0.765043		21.8314	0.732553		180.2	0.00790232		180.2	0.0192868		180.2	0.0397023		180.2	0.0877252		180.2	0.177965
4.56619	0.261895		15.629	0.205108		12.9924	0.422975		8.08241	0.788042		2.08987	0.954626		180.4	0.0078936		180.4	0.0192657		180.4	0.0396594		180.4	0.0876332		180.4	0.177788
4.09928	0.290923		15.629	0.228692		11.7842	0.404372		8.08241	0.822082		2.08987	0.965894		180.6	0.00788491		180.6	0.0192446		180.6	0.0396166		180.6	0.0875415		180.6	0.177612
4.09928	0.279932		15.629	0.228886		11.7842	0.454892		8.08241	0.818258		2.08987	0.962547		180.8	0.00787623		180.8	0.0192236		180.8	0.0395739		180.8	0.0874499		180.8	0.177437
4.09928	0.288259		15.629	0.212158		11.7842	0.41818		7.93165	0.796732		2.08987	0.970776		181	0.00786758		181	0.0192027		181	0.0395313		181	0.0873585		181	0.177261
4.09928	0.290883		3.30054	0.568562		11.7842	0.412388		7.93165	0.798421		12.9827	0.885232		181.2	0.00785894		181.2	0.0191817		181.2	0.0394888		181.2	0.0872673		181.2	0.177086
4.90342	0.244111		3.30054	0.557377		11.7842	0.460551		7.93165	0.776161		12.9827	0.861192		181.4	0.00785032		181.4	0.0191609		181.4	0.0394464		181.4	0.0871763		181.4	0.176912
4.90342	0.218934		3.30054	0.574544		6.25754	0.594724		7.93165	0.787448		12.9827	0.857398		181.6	0.00784172		181.6	0.01914		181.6	0.0394041		181.6	0.0870855		181.6	0.176737
4.90342	0.251783		3.30054	0.566521		6.25754	0.604149		7.75853	0.795703		6.64953	0.913606		181.8	0.00783314		181.8	0.0191192		181.8	0.0393618		181.8	0.0869948		181.8	0.176563
4.90342	0.309592		17.464	0.168161		6.25754	0.649978		7.75853	0.806416		6.64953	0.955253		182	0.00782458		182	0.0190985		182	0.0393197		182	0.0869044		182	0.17639
3.65873	0.347678		17.464	0.193169		6.25754	0.624446		7.75853	0.833681		6.64953	0.95069		182.2	0.00781604		182.2	0.0190778		182.2	0.0392776		182.2	0.0868141		182.2	0.176216
3.65873	0.352013		17.464	0.177786		6.25754	0.642358		11.187	0.706389		6.64953	0.944274		182.4	0.00780752		182.4	0.0190572		182.4	0.0392357		182.4	0.0867241		182.4	0.176043
3.65873	0.371008		17.464	0.148825		16.7306	0.284765		11.187	0.70756		4.86078	0.937328		182.6	0.00779901		182.6	0.0190366		182.6	0.0391938		182.6	0.0866342		182.6	0.175871
3.65873	0.293506		6.13622	0.345365		16.7306	0.335938		11.187	0.71559		4.86078	0.968613		182.8	0.00779052		182.8	0.019016		182.8	0.039152		182.8	0.0865445		182.8	0.175698
3.76485	0.278658		6.13622	0.377081		16.7306	0.328892		11.187	0.7318		4.86078	0.940329		183	0.00778205		183	0.0189955		183	0.0391103		183	0.086455		183	0.175526
3.76485	0.29091		6.13622	0.399014		16.7306	0.327039		10.9537	0.705826		20.7343	0.730309		183.2	0.0077736		183.2	0.018975		183.2	0.0390687		183.2	0.0863657		183.2	0.175355
3.76485	0.305886		6.13622	0.437344		16.7306	0.329566		10.9537	0.70657		20.7343	0.736655		183.4	0.00776517		183.4	0.0189546		183.4	0.0390272		183.4	0.0862765		183.4	0.175183
3.76485	0.295229		3.51388	0.528086		14.8298	0.368942		10.9537	0.723816		20.7343	0.705709		183.6	0.00775676		183.6	0.0189342		183.6	0.0389857		183.6	0.0861876		183.6	0.175012
3.21437	0.346546		3.51388	0.582492		14.8298	0.387437		10.9537	0.706723		13.8436	0.828852		183.8	0.00774836		183.8	0.0189138		183.8	0.0389444		183.8	0.0860988		183.8	0.174842
3.21437	0.38837		3.51388	0.529927		14.8298	0.376357		12.451	0.691224		13.8436	0.888445		184	0.00773998		184	0.0188935		184	0.0389031		184	0.0860102		184	0.174671
3.21437	0.372132		3.51388	0.526801		14.8298	0.399884		12.451	0.641262		13.8436	0.88194		184.2	0.00773163		184.2	0.0188733		184.2	0.0388619		184.2	0.0859218		184.2	0.174501
8.96234	0.12964		3.51388	0.559642		14.8298	0.366263		12.451	0.670919		13.8436	0.82194		184.4	0.00772328		184.4	0.0188531		184.4	0.0388209		184.4	0.0858335		184.4	0.174332
8.96234	0.145254		3.56118	0.558852		15.2541	0.356397		12.451	0.66123		12.9488	0.839924		184.6	0.00771496		184.6	0.0188329		184.6	0.0387799		184.6	0.0857455		184.6	0.174162
8.96234	0.124954		3.56118	0.57001		15.2541	0.377978		4.98201	0.835491		12.9488	0.892064		184.8	0.00770666		184.8	0.0188128		184.8	0.038739		184.8	0.0856576		184.8	0.173993
8.54787	0.119645		3.56118	0.539815		15.2541	0.362345		4.98201	0.825194		12.9488	0.90615		185	0.00769837		185	0.0187927		185	0.0386981		185	0.0855699		185	0.173825
8.54787	0.145851		2.75277	0.617918		15.2541	0.39303		4.98201	0.846257		12.9488	0.856746		185.2	0.0076901		185.2	0.0187727		185.2	0.0386574		185.2	0.0854824		185.2	0.173656
8.54787	0.140088		2.75277	0.603803		15.2541	0.346929		11.5602	0.718129		17.7639	0.797932		185.4	0.00768185		185.4	0.0187527		185.4	0.0386167		185.4	0.0853951		185.4	0.173488
8.54787	0.129852		2.75277	0.606548		17.6733	0.292241		11.5602	0.728544		17.7639	0.828281		185.6	0.00767361		185.6	0.0187327		185.6	0.0385762		185.6	0.085308		185.6	0.173321
15.3862	0.0803954		2.75277	0.697352		17.6733	0.324704		11.5602	0.705495		17.7639	0.84967		185.8	0.0076654		185.8	0.0187128		185.8	0.0385357		185.8	0.085221		185.8	0.173153
15.3862	0.092356		3.77613	0.479483		17.6733	0.317075		11.5602	0.722257		17.7639	0.815935		186	0.0076572		186	0.0186929		186	0.0384953		186	0.0851342		186	0.172986
15.3862	0.0815002		3.77613	0.549507		17.6733	0.328885		18.0648	0.55931		5.24079	0.94195		186.2	0.00764902		186.2	0.0186731		186.2	0.038455		186.2	0.0850476		186.2	0.17282
15.3862	0.0854574		3.77613	0.54856		17.6733	0.336467		18.0648	0.577828		5.24079	0.950924		186.4	0.00764085		186.4	0.0186533		186.4	0.0384147		186.4	0.0849611		186.4	0.172653
3.73725	0.301412		8.7596	0.26612		7.64641	0.547135		18.0648	0.57972		5.24079	0.95448		186.6	0.0076327		186.6	0.0186336		186.6	0.0383746		186.6	0.0848748		186.6	0.172487
3.73725	0.284981		8.7596	0.276251		7.64641	0.550549		18.0648	0.57322		5.24079	0.950805		186.8	0.00762458		186.8	0.0186139		186.8	0.0383345		186.8	0.0847887		186.8	0.172321
3.73725	0.306081		8.7596	0.247209		7.64641	0.523193		12.4936	0.594166		5.06687	0.937955		187	0.00761646		187	0.0185942		187	0.0382946		187	0.0847028		187	0.172156
3.73725	0.283903		8.7596	0.32819		7.64641	0.616862		12.4936	0.64932		5.06687	0.92755		187.2	0.00760837		187.2	0.0185746		187.2	0.0382547		187.2	0.0846171		187.2	0.171991
12.6533	0.118311		8.7596	0.406569		14.6512	0.348095		12.4936	0.70296		5.06687	0.953058		187.4	0.00760029		187.4	0.018555		187.4	0.0382149		187.4	0.0845315		187.4	0.171826
12.6533	0.1134		28.4426	0.142747		14.6512	0.458933		12.4936	0.633728		5.06687	0.941161		187.6	0.00759223		187.6	0.0185355		187.6	0.0381751		187.6	0.0844461		187.6	0.171661
12.6533	0.0958822		28.4426	0.195703		14.6512	0.429931		8.8922	0.788323		13.6285	0.819421		187.8	0.00758419		187.8	0.018516		187.8	0.0381355		187.8	0.0843609		187.8	0.171497
12.6533	0.0871158		28.4426	0.137605		14.6512	0.334996		8.8922	0.79606		13.6285	0.8701		188	0.00757616		188	0.0184965		188	0.0380959		188	0.0842758		188	0.171333
2.42325	0.417727		28.4426	0.152209		15.7283	0.36726		8.8922	0.749022		13.6285	0.872919		188.2	0.00756815		188.2	0.0184771		188.2	0.0380564		188.2	0.0841909		188.2	0.17117
2.42325	0.409877		28.4426	0.202452		15.7283	0.370433		8.8922	0.754488		13.6285	0.839514		188.4	0.00756016		188.4	0.0184578		188.4	0.038017		188.4	0.0841062		188.4	0.171006
2.42325	0.438757		4.07518	0.500797		15.7283	0.357424		14.9096	0.596659		14.4466	0.858795		188.6	0.00755218		188.6	0.0184384		188.6	0.0379777		188.6	0.0840217		188.6	0.170843
2.42325	0.4372		4.07518	0.557487		15.7283	0.330408		14.9096	0.619366		14.4466	0.810307		188.8	0.00754423		188.8	0.0184191		188.8	0.0379385		188.8	0.0839373		188.8	0.170681
4.96915	0.256511		4.07518	0.532775		15.7283	0.407502		14.9096	0.643385		14.4466	0.867006		189	0.00753628		189	0.0183999		189	0.0378993		189	0.0838531		189	0.170518
4.96915	0.228785		6.42636	0.420811		1.76328	0.767558		14.9096	0.628704		15.0162	0.850154		189.2	0.00752836		189.2	0.0183807		189.2	0.0378603		189.2	0.083769		189.2	0.170356
4.96915	0.26764		6.42636	0.30686		1.76328	0.687903		15.4651	0.593372		15.0162	0.851902		189.4	0.00752045		189.4	0.0183615		189.4	0.0378213		189.4	0.0836852		189.4	0.170195
4.96915	0.264152		6.42636	0.480257		1.76328	0.735806		15.4651	0.605304		15.0162	0.872188		189.6	0.00751256		189.6	0.0183424		189.6	0.0377823		189.6	0.0836015		189.6	0.170033
8.29421	0.160217		8.85472	0.288447		15.629	0.396969		15.4651	0.636328		15.0162	0.857131		189.8	0.00750468		189.8	0.0183233		189.8	0.0377435		189.8	0.0835179		189.8	0.169872
8.29421	0.145802		8.85472	0.316435		15.629	0.35493		15.4651	0.616954		15.4341	0.852076		190	0.00749682		190	0.0183042		190	0.0377048		190	0.0834346		190	0.169711
8.29421	0.157305		8.85472	0.312864		15.629	0.373429		4.56619	0.850088		15.4341	0.822457		190.2	0.00748898		190.2	0.0182852		190.2	0.0376661		190.2	0.0833514		190.2	0.169551
8.29421	0.194838		8.85472	0.282526		15.629	0.398498		4.56619	0.842349		15.4341	0.871237		190.4	0.00748115		190.4	0.0182663		190.4	0.0376275		190.4	0.0832683		190.4	0.169391
8.29421	0.160217		8.85472	0.288891		15.629	0.34486		4.56619	0.835366		15.4341	0.850513		190.6	0.00747334		190.6	0.0182473		190.6	0.037589		190.6	0.0831855		190.6	0.169231
8.29421	0.145802		6.38728	0.452779		3.30054	0.649273		4.56619	0.829647		11.1942	0.864014		190.8	0.00746555		190.8	0.0182284		190.8	0.0375505		190.8	0.0831028		190.8	0.169071
8.29421	0.157305		6.38728	0.369965		3.30054	0.701787		4.09928	0.866078		11.1942	0.922539		191	0.00745777		191	0.0182096		191	0.0375122		191	0.0830202		191	0.168912
8.29421	0.194838		6.38728	0.346113		3.30054	0.677302		4.09928	0.871886		11.1942	0.893721		191.2	0.00745001		191.2	0.0181908		191.2	0.0374739		191.2	0.0829378		191.2	0.168753
8.35016	0.146006		4.3575	0.48158		3.30054	0.713521		4.09928	0.886193		16.9972	0.759099		191.4	0.00744227		191.4	0.018172		191.4	0.0374357		191.4	0.0828556		191.4	0.168594
8.35016	0.138824		4.3575	0.516875		3.30054	0.64286		4.09928	0.885961		16.9972	0.845036		191.6	0.00743454		191.6	0.0181532		191.6	0.0373976		191.6	0.0827736		191.6	0.168436
8.35016	0.156071		4.3575	0.476302		17.464	0.289941		5.95232	0.818982		16.9972	0.862027		191.8	0.00742683		191.8	0.0181345		191.8	0.0373595		191.8	0.0826917		191.8	0.168278
8.35016	0.143229		4.3575	0.487953		17.464	0.331366		5.95232	0.817664		16.9972	0.845605		192	0.00741913		192	0.0181159		192	0.0373215		192	0.0826099		192	0.16812
8.35016	0.146006		4.3575	0.484891		17.464	0.372547		5.95232	0.832581		15.7569	0.819		192.2	0.00741145		192.2	0.0180973		192.2	0.0372836		192.2	0.0825284		192.2	0.167962
8.35016	0.138824		12.2964	0.214618		17.464	0.328538		8.96234	0.747192		15.7569	0.855136		192.4	0.00740378		192.4	0.0180787		192.4	0.0372458		192.4	0.082447		192.4	0.167805
8.35016	0.156071		12.2964	0.23976		17.464	0.3423		8.96234	0.760875		15.7569	0.877975		192.6	0.00739613		192.6	0.0180601		192.6	0.0372081		192.6	0.0823657		192.6	0.167648
8.35016	0.143229		12.2964	0.182226		6.13622	0.591456		8.96234	0.783226		15.7569	0.806425		192.8	0.0073885		192.8	0.0180416		192.8	0.0371704		192.8	0.0822846		192.8	0.167491
8.6546	0.13717		12.2964	0.192193		6.13622	0.640296		8.96234	0.760997		10.3687	0.850671		193	0.00738088		193	0.0180232		193	0.0371328		193	0.0822037		193	0.167335
8.6546	0.157217		12.2964	0.199141		6.13622	0.657883		8.54787	0.751598		10.3687	0.915457		193.2	0.00737328		193.2	0.0180047		193.2	0.0370953		193.2	0.0821229		193.2	0.167179
8.6546	0.143318		6.64634	0.389367		3.51388	0.722714		8.54787	0.770474		10.3687	0.868029		193.4	0.00736569		193.4	0.0179863		193.4	0.0370579		193.4	0.0820423		193.4	0.167023
8.6546	0.167768		6.64634	0.407778		3.51388	0.770635		8.54787	0.793914		5.71715	0.934897		193.6	0.00735812		193.6	0.017968		193.6	0.0370205		193.6	0.0819619		193.6	0.166868
8.6546	0.13717		6.64634	0.359517		3.51388	0.75619		8.54787	0.768608		5.71715	0.929603		193.8	0.00735057		193.8	0.0179497		193.8	0.0369832		193.8	0.0818816		193.8	0.166713
8.6546	0.157217		6.64634	0.366566		3.51388	0.792573		18.1026	0.560395		5.71715	0.934135		194	0.00734303		194	0.0179314		194	0.036946		194	0.0818014		194	0.166558
8.6546	0.143318		6.07917	0.391788		3.51388	0.765958		18.1026	0.59026		5.36824	0.857022		194.2	0.0073355		194.2	0.0179131		194.2	0.0369089		194.2	0.0817215		194.2	0.166403
8.6546	0.167768		6.07917	0.407746		8.7596	0.506331		18.1026	0.565716		5.36824	0.916194		194.4	0.007328		194.4	0.0178949		194.4	0.0368718		194.4	0.0816416		194.4	0.166249
5.25549	0.220556		6.07917	0.364885		8.7596	0.495172		18.1026	0.574993		5.36824	0.868219		194.6	0.0073205		194.6	0.0178767		194.6	0.0368348		194.6	0.081562		194.6	0.166095
5.25549	0.231995		6.07917	0.379361		8.7596	0.523666		15.3862	0.642545		5.36824	0.925069		194.8	0.00731302		194.8	0.0178586		194.8	0.0367979		194.8	0.0814824		194.8	0.165941
5.25549	0.236925		6.07917	0.427003		8.7596	0.500743		15.3862	0.633281		13.6527	0.845749		195	0.00730556		195	0.0178405		195	0.0367611		195	0.0814031		195	0.165787
5.25549	0.248534		7.72567	0.292427		8.7596	0.551771		15.3862	0.62583		13.6527	0.881314		195.2	0.00729811		195.2	0.0178225		195.2	0.0367243		195.2	0.0813239		195.2	0.165634
2.40852	0.42096		7.72567	0.345638		28.4426	0.199716		15.3862	0.643058		13.6527	0.894352		195.4	0.00729068		195.4	0.0178044		195.4	0.0366876		195.4	0.0812448		195.4	0.165481
2.40852	0.430863		7.72567	0.298947		28.4426	0.253445		3.73725	0.861731		13.6527	0.854687		195.6	0.00728326		195.6	0.0177864		195.6	0.036651		195.6	0.0811659		195.6	0.165329
2.40852	0.424164		7.72567	0.310814		28.4426	0.269948		3.73725	0.876682		16.8813	0.84426		195.8	0.00727586		195.8	0.0177685		195.8	0.0366145		195.8	0.0810872		195.8	0.165176
5.26148	0.220974		7.72567	0.315618		28.4426	0.252537		3.73725	0.882253		16.8813	0.863324		196	0.00726847		196	0.0177506		196	0.036578		196	0.0810086		196	0.165024
5.26148	0.236428		5.19289	0.477103		28.4426	0.232446		3.73725	0.876512		16.8813	0.81678		196.2	0.0072611		196.2	0.0177327		196.2	0.0365416		196.2	0.0809302		196.2	0.164872
5.26148	0.243579		5.19289	0.486133		4.07518	0.703461		6.16076	0.726608		8.4623	0.863032		196.4	0.00725374		196.4	0.0177149		196.4	0.0365053		196.4	0.0808519		196.4	0.164721
5.26148	0.21495		5.19289	0.396819		4.07518	0.726758		6.16076	0.731296		8.4623	0.910165		196.6	0.0072464		196.6	0.017697		196.6	0.036469		196.6	0.0807737		196.6	0.16457
6.54839	0.217059		5.19289	0.448347		4.07518	0.713278		6.16076	0.740646		8.4623	0.921998		196.8	0.00723907		196.8	0.0176793		196.8	0.0364328		196.8	0.0806957		196.8	0.164419
6.54839	0.20896		5.19289	0.481078		4.07518	0.710575		12.6533	0.688808		8.4623	0.863032		197	0.00723176		197	0.0176615		197	0.0363967		197	0.0806179		197	0.164268
6.54839	0.202814		5.56924	0.393451		4.07518	0.704448		12.6533	0.674729		8.4623	0.910165		197.2	0.00722446		197.2	0.0176438		197.2	0.0363607		197.2	0.0805402		197.2	0.164118
6.54839	0.212483		5.56924	0.426076		6.42636	0.595356		12.6533	0.665018		8.4623	0.921998		197.4	0.00721718		197.4	0.0176262		197.4	0.0363247		197.4	0.0804627		197.4	0.163967
5.74415	0.203615		5.56924	0.404173		6.42636	0.585634		12.6533	0.692447		12.2378	0.846623		197.6	0.00720991		197.6	0.0176085		197.6	0.0362888		197.6	0.0803853		197.6	0.163818
5.74415	0.204555		5.56924	0.387392		6.42636	0.584215		15.8724	0.576358		12.2378	0.871828		197.8	0.00720266		197.8	0.017591		197.8	0.036253		197.8	0.080308		197.8	0.163668
5.74415	0.212203		5.56924	0.434276		6.42636	0.640062		15.8724	0.591079		12.2378	0.871254		198	0.00719542		198	0.0175734		198	0.0362172		198	0.080231		198	0.163519
12.3468	0.0965635		13.742	0.201287		8.85472	0.501442		15.8724	0.61138		12.2378	0.878601		198.2	0.00718819		198.2	0.0175559		198.2	0.0361815		198.2	0.080154		198.2	0.16337
12.3468	0.104012		13.742	0.194719		8.85472	0.529921		17.4201	0.577674		10.7933	0.863926		198.4	0.00718098		198.4	0.0175384		198.4	0.0361459		198.4	0.0800772		198.4	0.163221
12.3468	0.0909811		13.742	0.172601		8.85472	0.51679		17.4201	0.590983		10.7933	0.829045		198.6	0.00717379		198.6	0.0175209		198.6	0.0361104		198.6	0.0800006		198.6	0.163072
12.3468	0.106087		13.742	0.180671		8.85472	0.535516		17.4201	0.580858		10.7933	0.90464		198.8	0.0071666		198.8	0.0175035		198.8	0.0360749		198.8	0.0799241		198.8	0.162924
9.22843	0.171807		13.742	0.215746		8.85472	0.514507		17.4201	0.623036		10.7933	0.890068		199	0.00715944		199	0.0174861		199	0.0360395		199	0.0798477		199	0.162776
9.22843	0.13041		5.48419	0.428621		6.38728	0.595511		4.96915	0.800543		9.39606	0.901598		199.2	0.00715228		199.2	0.0174688		199.2	0.0360042		199.2	0.0797715		199.2	0.162628
9.22843	0.173427		5.48419	0.460374		6.38728	0.600883		4.96915	0.842308		9.39606	0.913203		199.4	0.00714515		199.4	0.0174515		199.4	0.0359689		199.4	0.0796954		199.4	0.162481
4.09178	0.278152		5.48419	0.395316		6.38728	0.616837		4.96915	0.834985		9.39606	0.923725		199.6	0.00713802		199.6	0.0174342		199.6	0.0359337		199.6	0.0796195		199.6	0.162334
4.09178	0.318735		5.48419	0.47009		4.3575	0.689507		4.96915	0.809846		9.39606	0.910137		199.8	0.00713091		199.8	0.0174169		199.8	0.0358986		199.8	0.0795437		199.8	0.162187
4.09178	0.282205		8.57431	0.316314		4.3575	0.70909		8.29421	0.762342		9.81517	0.904198		200	0.00712382		200	0.0173997		200	0.0358635		200	0.0794681		200	0.16204
4.09178	0.37976		8.57431	0.318216		4.3575	0.690888		8.29421	0.764845		9.81517	0.8858		200.2	0.00711673		200.2	0.0173825		200.2	0.0358285		200.2	0.0793926		200.2	0.161894
6.92247	0.169734		8.57431	0.261322		12.2964	0.426541		8.29421	0.767874		9.81517	0.91661		200.4	0.00710967		200.4	0.0173654		200.4	0.0357936		200.4	0.0793173		200.4	0.161748
6.92247	0.187144		8.57431	0.282829		12.2964	0.411082		8.29421	0.771266		9.81517	0.929119		200.6	0.00710261		200.6	0.0173483		200.6	0.0357587		200.6	0.0792421		200.6	0.161602
6.92247	0.176143		5.7907	0.432665		12.2964	0.440337		8.29421	0.762342		10.1322	0.902195		200.8	0.00709557		200.8	0.0173312		200.8	0.0357239		200.8	0.079167		200.8	0.161456
6.92247	0.14532		5.7907	0.428724		12.2964	0.404514		8.29421	0.764845		10.1322	0.908381		201	0.00708855		201	0.0173141		201	0.0356892		201	0.0790921		201	0.161311
14.02	0.126413		5.7907	0.415589		12.2964	0.477493		8.29421	0.767874		10.1322	0.920157		201.2	0.00708153		201.2	0.0172971		201.2	0.0356546		201.2	0.0790173		201.2	0.161166
14.02	0.107791		6.49075	0.382487		6.64634	0.605058		8.29421	0.771266		10.1322	0.907954		201.4	0.00707454		201.4	0.0172802		201.4	0.03562		201.4	0.0789427		201.4	0.161021
14.02	0.0943195		6.49075	0.398508		6.64634	0.64683		5.63534	0.794128		13.5248	0.848289		201.6	0.00706755		201.6	0.0172632		201.6	0.0355855		201.6	0.0788682		201.6	0.160876
14.02	0.114516		6.49075	0.361156		6.64634	0.583866		5.63534	0.822519		13.5248	0.857147		201.8	0.00706058		201.8	0.0172463		201.8	0.035551		201.8	0.0787938		201.8	0.160732
17.7366	0.060746		6.49075	0.350548		6.64634	0.611594		5.63534	0.824753		13.5248	0.880914		202	0.00705362		202	0.0172294		202	0.0355166		202	0.0787196		202	0.160588
17.7366	0.0746131		6.49075	0.34084		6.64634	0.570766		5.63534	0.838763		13.5248	0.845059		202.2	0.00704668		202.2	0.0172126		202.2	0.0354823		202.2	0.0786455		202.2	0.160444
17.7366	0.071266		11.5198	0.235071		6.07917	0.618476		8.35016	0.73259		13.1253	0.833145		202.4	0.00703975		202.4	0.0171958		202.4	0.035448		202.4	0.0785716		202.4	0.160301
4.81285	0.234375		11.5198	0.248736		6.07917	0.627228		8.35016	0.723417		13.1253	0.862038		202.6	0.00703284		202.6	0.017179		202.6	0.0354139		202.6	0.0784978		202.6	0.160158
4.81285	0.262955		11.5198	0.186504		6.07917	0.609322		8.35016	0.79724		13.1253	0.85069		202.8	0.00702593		202.8	0.0171622		202.8	0.0353797		202.8	0.0784241		202.8	0.160015
4.81285	0.268334		11.5198	0.19263		6.07917	0.653402		8.35016	0.723145		13.1253	0.853791		203	0.00701905		203	0.0171455		203	0.0353457		203	0.0783506		203	0.159872
4.81285	0.24721		11.5198	0.261317		6.07917	0.585367		8.35016	0.73259		13.467	0.839176		203.2	0.00701217		203.2	0.0171288		203.2	0.0353117		203.2	0.0782772		203.2	0.159729
14.3628	0.0823063		4.72396	0.489269		7.72567	0.555925		8.35016	0.723417		13.467	0.893971		203.4	0.00700531		203.4	0.0171122		203.4	0.0352778		203.4	0.078204		203.4	0.159587
14.3628	0.107312		4.72396	0.489814		7.72567	0.634994		8.35016	0.79724		13.467	0.896866		203.6	0.00699846		203.6	0.0170956		203.6	0.0352439		203.6	0.0781309		203.6	0.159445
14.3628	0.0737838		4.72396	0.463792		7.72567	0.568308		8.35016	0.723145		13.467	0.857702		203.8	0.00699162		203.8	0.017079		203.8	0.0352101		203.8	0.0780579		203.8	0.159303
14.3628	0.0854199		4.72396	0.460348		5.19289	0.597042		8.6546	0.765736		12.4175	0.798641		204	0.0069848		204	0.0170624		204	0.0351764		204	0.077985		204	0.159162
14.3628	0.0823063		7.23007	0.372606		5.19289	0.637608		8.6546	0.757023		12.4175	0.899823		204.2	0.00697799		204.2	0.0170459		204.2	0.0351427		204.2	0.0779123		204.2	0.159021
14.3628	0.107312		7.23007	0.45382		5.19289	0.64234		8.6546	0.681607		12.4175	0.893548		204.4	0.0069712		204.4	0.0170294		204.4	0.0351091		204.4	0.0778398		204.4	0.15888
14.3628	0.0737838		7.23007	0.317037		5.19289	0.657881		8.6546	0.747164		12.4175	0.882271		204.6	0.00696442		204.6	0.017013		204.6	0.0350756		204.6	0.0777673		204.6	0.158739
14.3628	0.0854199		12.7066	0.217098		5.19289	0.600017		8.6546	0.765736		34.1789	0.538342		204.8	0.00695765		204.8	0.0169966		204.8	0.0350421		204.8	0.077695		204.8	0.158598
4.80285	0.268659		12.7066	0.189897		7.20677	0.642477		8.6546	0.757023		34.1789	0.57186		205	0.00695089		205	0.0169802		205	0.0350087		205	0.0776229		205	0.158458
4.80285	0.295499		12.7066	0.182328		7.20677	0.498078		8.6546	0.681607		34.1789	0.614751		205.2	0.00694415		205.2	0.0169638		205.2	0.0349753		205.2	0.0775509		205.2	0.158318
4.80285	0.274139		12.7066	0.211979		7.20677	0.497075		8.6546	0.747164		34.1789	0.561395		205.4	0.00693742		205.4	0.0169475		205.4	0.0349421		205.4	0.077479		205.4	0.158178
4.80285	0.290407		4.22857	0.516317		5.56924	0.631469		5.26148	0.767797		12.4398	0.843062		205.6	0.00693071		205.6	0.0169312		205.6	0.0349088		205.6	0.0774072		205.6	0.158039
4.43416	0.243288		4.22857	0.531216		5.56924	0.642221		5.26148	0.813086		12.4398	0.895358		205.8	0.006924		205.8	0.0169149		205.8	0.0348757		205.8	0.0773356		205.8	0.1579
4.43416	0.263591		4.22857	0.474407		5.56924	0.653736		5.26148	0.792647		12.4398	0.877655		206	0.00691731		206	0.0168987		206	0.0348426		206	0.0772641		206	0.157761
4.43416	0.306934		4.22857	0.576775		5.56924	0.67071		12.3468	0.684845		12.4398	0.877774		206.2	0.00691063		206.2	0.0168825		206.2	0.0348096		206.2	0.0771927		206.2	0.157622
17.2253	0.0568161		17.1063	0.145609		5.56924	0.655714		12.3468	0.700733		9.60703	0.875457		206.4	0.00690397		206.4	0.0168663		206.4	0.0347766		206.4	0.0771215		206.4	0.157483
17.2253	0.0839883		17.1063	0.196274		13.742	0.363473		12.3468	0.673984		9.60703	0.906214		206.6	0.00689732		206.6	0.0168501		206.6	0.0347437		206.6	0.0770504		206.6	0.157345
17.2253	0.0811021		17.1063	0.148753		13.742	0.358449		12.3468	0.677193		9.60703	0.902808		206.8	0.00689068		206.8	0.016834		206.8	0.0347108		206.8	0.0769794		206.8	0.157207
14.0712	0.0746867		17.1063	0.156425		13.742	0.406686		11.9632	0.687481		9.60703	0.885021		207	0.00688405		207	0.0168179		207	0.0346781		207	0.0769086		207	0.157069
14.0712	0.0828826		17.1063	0.195497		13.742	0.353612		11.9632	0.694388		12.4712	0.863041		207.2	0.00687744		207.2	0.0168019		207.2	0.0346453		207.2	0.0768378		207.2	0.156931
14.0712	0.0802268		17.3243	0.141874		13.742	0.424307		11.9632	0.72784		12.4712	0.878114		207.4	0.00687084		207.4	0.0167859		207.4	0.0346127		207.4	0.0767673		207.4	0.156794
14.0712	0.0876027		17.3243	0.174606		8.57431	0.51622		11.9632	0.70691		12.4712	0.883533		207.6	0.00686425		207.6	0.0167699		207.6	0.0345801		207.6	0.0766968		207.6	0.156657
14.0285	0.0858172		17.3243	0.154259		8.57431	0.516944		14.5956	0.645503		12.4712	0.878385		207.8	0.00685767		207.8	0.0167539		207.8	0.0345476		207.8	0.0766265		207.8	0.15652
14.0285	0.092266		17.3243	0.136904		8.57431	0.519451		14.5956	0.658502		3.68774	0.937958		208	0.00685111		208	0.016738		208	0.0345151		208	0.0765563		208	0.156384
14.0285	0.10631		17.3243	0.144752		8.57431	0.51259		14.5956	0.633015		3.68774	0.946513		208.2	0.00684456		208.2	0.0167221		208.2	0.0344827		208.2	0.0764862		208.2	0.156247
6.08397	0.172103		16.5153	0.136679		8.57431	0.557319		14.5956	0.654845		3.68774	0.951113		208.4	0.00683802		208.4	0.0167062		208.4	0.0344503		208.4	0.0764163		208.4	0.156111
6.08397	0.216563		16.5153	0.180919		6.49075	0.569526		4.09178	0.856395		1.91652	0.928902		208.6	0.0068315		208.6	0.0166904		208.6	0.034418		208.6	0.0763465		208.6	0.155975
6.08397	0.196297		16.5153	0.145291		6.49075	0.614429		4.09178	0.849598		1.91652	0.961884		208.8	0.00682499		208.8	0.0166746		208.8	0.0343858		208.8	0.0762768		208.8	0.15584
6.08397	0.194926		16.5153	0.148769		6.49075	0.631268		4.09178	0.832977		1.91652	0.956416		209	0.00681848		209	0.0166588		209	0.0343536		209	0.0762072		209	0.155704
3.26848	0.358943		16.5153	0.152137		6.49075	0.636824		6.92247	0.785403		1.91652	0.956373		209.2	0.006812		209.2	0.0166431		209.2	0.0343215		209.2	0.0761378		209.2	0.155569
3.26848	0.337489		16.4721	0.182227		6.49075	0.621245		6.92247	0.793973		6.43471	0.949936		209.4	0.00680552		209.4	0.0166273		209.4	0.0342895		209.4	0.0760685		209.4	0.155434
3.26848	0.323822		16.4721	0.234724		11.5198	0.421176		6.92247	0.819994		6.43471	0.958992		209.6	0.00679906		209.6	0.0166117		209.6	0.0342575		209.6	0.0759993		209.6	0.155299
3.26848	0.347457		16.4721	0.190765		11.5198	0.422883		6.92247	0.792174		6.43471	0.960245		209.8	0.00679261		209.8	0.016596		209.8	0.0342255		209.8	0.0759303		209.8	0.155165
4.21699	0.270056		16.3942	0.133548		11.5198	0.475477		14.02	0.635901		6.43471	0.945083		210	0.00678617		210	0.0165804		210	0.0341937		210	0.0758614		210	0.15503
4.21699	0.288984		16.3942	0.198806		11.5198	0.415098		14.02	0.631023		17.0516	0.764192		210.2	0.00677974		210.2	0.0165648		210.2	0.0341619		210.2	0.0757926		210.2	0.154896
4.21699	0.298969		16.3942	0.150423		11.5198	0.4763		14.02	0.638289		17.0516	0.817007		210.4	0.00677333		210.4	0.0165492		210.4	0.0341301		210.4	0.0757239		210.4	0.154763
4.21699	0.301654		16.3942	0.146358		4.72396	0.659785		14.02	0.680584		17.0516	0.814312		210.6	0.00676692		210.6	0.0165337		210.6	0.0340984		210.6	0.0756553		210.6	0.154629
17.4684	0.0798083		16.3942	0.164091		4.72396	0.699396		17.7366	0.566737		17.0516	0.809575		210.8	0.00676053		210.8	0.0165181		210.8	0.0340668		210.8	0.0755869		210.8	0.154496
17.4684	0.0690234		27.2143	0.139191		4.72396	0.646984		17.7366	0.575533		6.34227	0.928593		211	0.00675415		211	0.0165027		211	0.0340352		211	0.0755186		211	0.154363
17.4684	0.0756739		27.2143	0.134107		4.72396	0.705548		17.7366	0.584894		6.34227	0.933602		211.2	0.00674779		211.2	0.0164872		211.2	0.0340037		211.2	0.0754504		211.2	0.15423
17.4684	0.0674791		27.2143	0.125498		4.72396	0.649073		17.7366	0.580128		6.34227	0.939333		211.4	0.00674143		211.4	0.0164718		211.4	0.0339722		211.4	0.0753824		211.4	0.154097
10.563	0.112217		27.2143	0.111822		7.23007	0.543593		16.008	0.528911		9.07736	0.891619		211.6	0.00673509		211.6	0.0164564		211.6	0.0339408		211.6	0.0753144		211.6	0.153965
10.563	0.111803		27.2143	0.174122		7.23007	0.57753		16.008	0.602172		9.07736	0.941988		211.8	0.00672876		211.8	0.016441		211.8	0.0339095		211.8	0.0752466		211.8	0.153832
10.563	0.128971		5.682	0.395961		7.23007	0.51933		16.008	0.630954		9.07736	0.917085		212	0.00672244		212	0.0164257		212	0.0338782		212	0.0751789		212	0.1537
10.563	0.121591		5.682	0.437287		7.23007	0.575114		16.008	0.599742		4.43728	0.954385		212.2	0.00671614		212.2	0.0164104		212.2	0.033847		212.2	0.0751113		212.2	0.153569
14.2359	0.0819886		5.682	0.426825		12.7066	0.395102		15.4341	0.575841		4.43728	0.961866		212.4	0.00670984		212.4	0.0163951		212.4	0.0338158		212.4	0.0750439		212.4	0.153437
14.2359	0.0966759		5.682	0.384528		12.7066	0.356079		15.4341	0.580657		4.43728	0.962932		212.6	0.00670356		212.6	0.0163798		212.6	0.0337847		212.6	0.0749766		212.6	0.153306
14.2359	0.105563		5.682	0.41571		12.7066	0.404881		15.4341	0.586643		16.6662	0.820079		212.8	0.00669729		212.8	0.0163646		212.8	0.0337536		212.8	0.0749094		212.8	0.153175
1.975	0.461944		13.2584	0.288574		12.7066	0.418631		15.4341	0.572671		16.6662	0.799082		213	0.00669103		213	0.0163494		213	0.0337226		213	0.0748423		213	0.153044
1.975	0.469437		13.2584	0.277244		4.22857	0.674092		4.81285	0.827214		16.6662	0.825116		213.2	0.00668478		213.2	0.0163342		213.2	0.0336917		213.2	0.0747753		213.2	0.152913
1.975	0.465205		13.2584	0.163076		4.22857	0.646102		4.81285	0.798863		16.6662	0.832202		213.4	0.00667854		213.4	0.0163191		213.4	0.0336608		213.4	0.0747085		213.4	0.152783
1.975	0.488684		13.2584	0.183791		4.22857	0.671961		4.81285	0.827427		7.68712	0.899447		213.6	0.00667232		213.6	0.016304		213.6	0.03363		213.6	0.0746417		213.6	0.152653
14.4919	0.0784716		13.838	0.184581		17.1063	0.29351		15.2979	0.591501		7.68712	0.928925		213.8	0.0066661		213.8	0.0162889		213.8	0.0335992		213.8	0.0745751		213.8	0.152523
14.4919	0.0841644		13.838	0.197976		17.1063	0.372331		15.2979	0.649233		7.68712	0.92341		214	0.0066599		214	0.0162738		214	0.0335685		214	0.0745086		214	0.152393
14.4919	0.0820526		13.838	0.168524		17.1063	0.380823		15.2979	0.591342		7.68712	0.92052		214.2	0.00665371		214.2	0.0162588		214.2	0.0335378		214.2	0.0744423		214.2	0.152263
14.4919	0.0964885		13.838	0.170242		17.1063	0.313556		15.2979	0.633303		17.9945	0.7638		214.4	0.00664753		214.4	0.0162438		214.4	0.0335072		214.4	0.074376		214.4	0.152134
4.90689	0.247529		13.838	0.180202		17.3243	0.296784		15.2979	0.591501		17.9945	0.83978		214.6	0.00664137		214.6	0.0162288		214.6	0.0334767		214.6	0.0743099		214.6	0.152005
4.90689	0.293504		5.07986	0.394059		17.3243	0.334969		15.2979	0.649233		17.9945	0.846253		214.8	0.00663521		214.8	0.0162139		214.8	0.0334462		214.8	0.0742438		214.8	0.151876
4.90689	0.257497		5.07986	0.471277		17.3243	0.324039		15.2979	0.591342		17.9945	0.81545		215	0.00662907		215	0.016199		215	0.0334157		215	0.0741779		215	0.151747
4.90689	0.242355		5.07986	0.412001		17.3243	0.312183		15.2979	0.633303		8.49966	0.916219		215.2	0.00662293		215.2	0.0161841		215.2	0.0333853		215.2	0.0741122		215.2	0.151619
10.5711	0.0693531		5.07986	0.521542		17.3243	0.344352		14.3628	0.654777		8.49966	0.927542		215.4	0.00661681		215.4	0.0161692		215.4	0.033355		215.4	0.0740465		215.4	0.151491
10.5711	0.106839		16.0339	0.160554		16.5153	0.308481		14.3628	0.645391		8.49966	0.942673		215.6	0.0066107		215.6	0.0161544		215.6	0.0333247		215.6	0.0739809		215.6	0.151363
10.5711	0.106341		16.0339	0.18713		16.5153	0.373855		14.3628	0.637236		8.49966	0.925785		215.8	0.0066046		215.8	0.0161396		215.8	0.0332945		215.8	0.0739155		215.8	0.151235
10.5711	0.105646		16.0339	0.183316		16.5153	0.328882		14.3628	0.65896		3.80557	0.949274		216	0.00659852		216	0.0161248		216	0.0332644		216	0.0738502		216	0.151107
2.67006	0.356728		16.0339	0.193726		16.5153	0.381783		14.3628	0.654777		3.80557	0.957263		216.2	0.00659244		216.2	0.01611		216.2	0.0332343		216.2	0.073785		216.2	0.15098
2.67006	0.292086		16.0339	0.162096		16.5153	0.323653		14.3628	0.645391		3.80557	0.959016		216.4	0.00658637		216.4	0.0160953		216.4	0.0332042		216.4	0.0737199		216.4	0.150853
2.67006	0.440029		13.2812	0.184282		9.07379	0.452051		14.3628	0.637236		3.80557	0.958833		216.6	0.00658032		216.6	0.0160806		216.6	0.0331742		216.6	0.0736549		216.6	0.150726
2.67006	0.42826		13.2812	0.228121		9.07379	0.525171		14.3628	0.65896		17.1784	0.818612		216.8	0.00657428		216.8	0.0160659		216.8	0.0331443		216.8	0.0735901		216.8	0.150599
3.52693	0.276622		13.2812	0.212941		9.07379	0.455059		4.80285	0.853896		17.1784	0.832438		217	0.00656825		217	0.0160513		217	0.0331144		217	0.0735253		217	0.150473
3.52693	0.308483		13.2812	0.187346		9.07379	0.537512		4.80285	0.865286		17.1784	0.830332		217.2	0.00656223		217.2	0.0160366		217.2	0.0330845		217.2	0.0734607		217.2	0.150347
3.52693	0.309686		13.2812	0.221083		16.4721	0.340913		4.80285	0.817244		22.5487	0.678399		217.4	0.00655622		217.4	0.0160221		217.4	0.0330548		217.4	0.0733961		217.4	0.15022
3.52693	0.279877		8.79294	0.30719		16.4721	0.355813		4.80285	0.806208		22.5487	0.714691		217.6	0.00655022		217.6	0.0160075		217.6	0.033025		217.6	0.0733317		217.6	0.150095
16.1235	0.0763335		8.79294	0.300689		16.4721	0.392904		4.43416	0.829965		22.5487	0.783284		217.8	0.00654423		217.8	0.0159929		217.8	0.0329953		217.8	0.0732674		217.8	0.149969
16.1235	0.0724767		8.79294	0.293723		16.4721	0.307968		4.43416	0.815944		22.5487	0.701849		218	0.00653825		218	0.0159784		218	0.0329657		218	0.0732033		218	0.149843
16.1235	0.075187		8.79294	0.30038		16.3942	0.306635		4.43416	0.868641		36.7913	0.572009		218.2	0.00653229		218.2	0.0159639		218.2	0.0329362		218.2	0.0731392		218.2	0.149718
16.1235	0.0794642		8.79294	0.294645		16.3942	0.354484		17.2253	0.554308		36.7913	0.557539		218.4	0.00652633		218.4	0.0159495		218.4	0.0329066		218.4	0.0730752		218.4	0.149593
4.19403	0.275233		2.76474	0.627304		16.3942	0.347837		17.2253	0.568737		36.7913	0.630228		218.6	0.00652039		218.6	0.015935		218.6	0.0328772		218.6	0.0730114		218.6	0.149468
4.19403	0.244513		2.76474	0.654409		16.3942	0.321772		17.2253	0.602786		36.7913	0.60122		218.8	0.00651445		218.8	0.0159206		218.8	0.0328478		218.8	0.0729477		218.8	0.149344
4.19403	0.265633		2.76474	0.613117		16.3942	0.346907		17.2253	0.582446		36.7913	0.572009		219	0.00650853		219	0.0159062		219	0.0328184		219	0.072884		219	0.149219
4.19403	0.276396		2.76474	0.613509		27.2143	0.236301		12.3314	0.663428		36.7913	0.557539		219.2	0.00650262		219.2	0.0158919		219.2	0.0327891		219.2	0.0728205		219.2	0.149095
2.29755	0.480224		2.76474	0.614162		27.2143	0.254445		12.3314	0.684363		36.7913	0.630228		219.4	0.00649672		219.4	0.0158776		219.4	0.0327598		219.4	0.0727571		219.4	0.148971
2.29755	0.463964		2.45858	0.620454		27.2143	0.247835		12.3314	0.647479		36.7913	0.60122		219.6	0.00649083		219.6	0.0158632		219.6	0.0327306		219.6	0.0726938		219.6	0.148847
2.29755	0.417488		2.45858	0.645626		27.2143	0.234463		12.3314	0.675607		36.7913	0.572009		219.8	0.00648495		219.8	0.015849		219.8	0.0327015		219.8	0.0726306		219.8	0.148724
13.6769	0.076604		2.45858	0.591213		27.2143	0.26532		14.7447	0.651591		36.7913	0.557539		220	0.00647908		220	0.0158347		220	0.0326724		220	0.0725676		220	0.1486
13.6769	0.0912434		2.45858	0.588348		5.682	0.599586		14.7447	0.58877		36.7913	0.630228		220.2	0.00647322		220.2	0.0158205		220.2	0.0326434		220.2	0.0725046		220.2	0.148477
13.6769	0.0873547		3.56649	0.556426		5.682	0.650932		14.7447	0.672935		36.7913	0.60122		220.4	0.00646737		220.4	0.0158063		220.4	0.0326144		220.4	0.0724418		220.4	0.148354
13.6769	0.102559		3.56649	0.51806		5.682	0.637433		14.7447	0.617388		35.3827	0.586169		220.6	0.00646153		220.6	0.0157921		220.6	0.0325854		220.6	0.072379		220.6	0.148231
4.00686	0.263215		3.56649	0.517003		5.682	0.632989		15.0881	0.597422		35.3827	0.566105		220.8	0.00645571		220.8	0.0157779		220.8	0.0325565		220.8	0.0723164		220.8	0.148109
4.00686	0.273486		6.19213	0.334852		5.682	0.669335		15.0881	0.616054		35.3827	0.635566		221	0.00644989		221	0.0157638		221	0.0325277		221	0.0722538		221	0.147986
4.00686	0.299495		6.19213	0.435596		9.09165	0.498537		15.0881	0.648404		35.3827	0.595294		221.2	0.00644408		221.2	0.0157497		221.2	0.0324989		221.2	0.0721914		221.2	0.147864
4.00686	0.286177		6.19213	0.357542		9.09165	0.468564		15.0881	0.623397		35.3827	0.586169		221.4	0.00643829		221.4	0.0157356		221.4	0.0324702		221.4	0.0721291		221.4	0.147742
13.1752	0.0983406		6.19213	0.350721		9.09165	0.54811		14.0712	0.647867		35.3827	0.566105		221.6	0.0064325		221.6	0.0157216		221.6	0.0324415		221.6	0.0720669		221.6	0.147621
13.1752	0.0863496		1.78605	0.727069		9.09165	0.513724		14.0712	0.649057		35.3827	0.635566		221.8	0.00642673		221.8	0.0157076		221.8	0.0324128		221.8	0.0720048		221.8	0.147499
13.1752	0.0819148		1.78605	0.668158		9.09165	0.522175		14.0712	0.648364		35.3827	0.595294		222	0.00642096		222	0.0156936		222	0.0323842		222	0.0719428		222	0.147378
13.1752	0.109688		1.78605	0.688565		13.2584	0.382459		14.0712	0.679461		35.3827	0.586169		222.2	0.00641521		222.2	0.0156796		222.2	0.0323557		222.2	0.0718809		222.2	0.147256
12.4175	0.0995516		1.78605	0.647493		13.2584	0.388825		14.0285	0.61045		35.3827	0.566105		222.4	0.00640947		222.4	0.0156656		222.4	0.0323272		222.4	0.0718192		222.4	0.147135
12.4175	0.095549		1.78605	0.652227		13.2584	0.388958		14.0285	0.638995		35.3827	0.635566		222.6	0.00640373		222.6	0.0156517		222.6	0.0322988		222.6	0.0717575		222.6	0.147015
12.4175	0.0995531		13.3042	0.226558		13.2584	0.371937		14.0285	0.637275		35.3827	0.595294		222.8	0.00639801		222.8	0.0156378		222.8	0.0322704		222.8	0.0716959		222.8	0.146894
12.4175	0.104086		13.3042	0.232896		13.2584	0.439146		14.0285	0.660213		37.3463	0.589544		223	0.0063923		223	0.0156239		223	0.0322421		223	0.0716345		223	0.146774
6.01168	0.188387		13.3042	0.205544		13.838	0.36639		6.08397	0.813237		37.3463	0.575652		223.2	0.00638659		223.2	0.0156101		223.2	0.0322138		223.2	0.0715731		223.2	0.146654
6.01168	0.204932		13.3042	0.186267		13.838	0.373959		6.08397	0.812603		37.3463	0.594792		223.4	0.0063809		223.4	0.0155962		223.4	0.0321855		223.4	0.0715119		223.4	0.146534
6.01168	0.208553		13.3042	0.211342		13.838	0.393404		6.08397	0.797446		37.3463	0.589544		223.6	0.00637522		223.6	0.0155824		223.6	0.0321573		223.6	0.0714507		223.6	0.146414
6.01168	0.187889		6.99089	0.392007		13.838	0.369376		3.26848	0.896779		37.3463	0.575652		223.8	0.00636955		223.8	0.0155687		223.8	0.0321292		223.8	0.0713897		223.8	0.146294
12.848	0.105514		6.99089	0.36956		13.838	0.414498		3.26848	0.890946		37.3463	0.594792		224	0.00636389		224	0.0155549		224	0.0321011		224	0.0713287		224	0.146175
12.848	0.0996564		6.99089	0.424679		16.9184	0.317088		3.26848	0.89192		37.3463	0.589544		224.2	0.00635823		224.2	0.0155412		224.2	0.0320731		224.2	0.0712679		224.2	0.146056
12.848	0.116368		17.0265	0.161072		16.9184	0.362414		3.26848	0.860897		37.3463	0.575652		224.4	0.00635259		224.4	0.0155275		224.4	0.0320451		224.4	0.0712072		224.4	0.145937
12.848	0.0965395		17.0265	0.221284		16.9184	0.342459		4.21699	0.849576		37.3463	0.594792		224.6	0.00634696		224.6	0.0155138		224.6	0.0320171		224.6	0.0711465		224.6	0.145818
17.8233	0.0651192		17.0265	0.182092		16.9184	0.318718		4.21699	0.832857		35.5096	0.590214		224.8	0.00634134		224.8	0.0155001		224.8	0.0319893		224.8	0.071086		224.8	0.145699
17.8233	0.0885584		17.0265	0.150621		16.0339	0.342592		4.21699	0.834057		35.5096	0.592512		225	0.00633572		225	0.0154865		225	0.0319614		225	0.0710256		225	0.145581
17.8233	0.087536		17.0265	0.161243		16.0339	0.359657		4.21699	0.875907		35.5096	0.626729		225.2	0.00633012		225.2	0.0154729		225.2	0.0319336		225.2	0.0709653		225.2	0.145462
2.8697	0.331526		18.2599	0.189245		16.0339	0.343236		17.5214	0.566475		35.5096	0.597405		225.4	0.00632453		225.4	0.0154593		225.4	0.0319059		225.4	0.0709051		225.4	0.145344
2.8697	0.361679		18.2599	0.14993		16.0339	0.368056		17.5214	0.601825		35.5096	0.590214		225.6	0.00631895		225.6	0.0154457		225.6	0.0318782		225.6	0.0708449		225.6	0.145227
2.8697	0.357592		18.2599	0.13582		16.0339	0.360549		17.5214	0.590365		35.5096	0.592512		225.8	0.00631337		225.8	0.0154322		225.8	0.0318505		225.8	0.0707849		225.8	0.145109
2.8697	0.320044		18.2599	0.151478		13.2812	0.382463		17.4684	0.565747		35.5096	0.626729		226	0.00630781		226	0.0154187		226	0.0318229		226	0.070725		226	0.144991
8.26257	0.131924		18.2599	0.20852		13.2812	0.410328		17.4684	0.589489		35.5096	0.597405		226.2	0.00630226		226.2	0.0154052		226.2	0.0317954		226.2	0.0706652		226.2	0.144874
8.26257	0.156716		4.17106	0.457671		13.2812	0.447284		17.4684	0.591207		35.5096	0.590214		226.4	0.00629671		226.4	0.0153917		226.4	0.0317678		226.4	0.0706055		226.4	0.144757
8.26257	0.137734		4.17106	0.55014		13.2812	0.435739		17.4684	0.592088		35.5096	0.592512		226.6	0.00629118		226.6	0.0153783		226.6	0.0317404		226.6	0.0705459		226.6	0.14464
7.61031	0.210999		4.17106	0.494372		13.2812	0.349027		10.563	0.718218		35.5096	0.626729		226.8	0.00628566		226.8	0.0153648		226.8	0.031713		226.8	0.0704864		226.8	0.144523
7.61031	0.232691		4.17106	0.488512		8.79294	0.498709		10.563	0.750156		35.5096	0.597405		227	0.00628014		227	0.0153514		227	0.0316856		227	0.070427		227	0.144407
7.61031	0.187886		5.25829	0.411593		8.79294	0.51591		10.563	0.73094		36.0826	0.59014		227.2	0.00627464		227.2	0.0153381		227.2	0.0316583		227.2	0.0703677		227.2	0.14429
11.2652	0.0930096		5.25829	0.427131		8.79294	0.562877		10.563	0.744198		36.0826	0.588764		227.4	0.00626914		227.4	0.0153247		227.4	0.031631		227.4	0.0703085		227.4	0.144174
11.2652	0.133745		5.25829	0.428906		8.79294	0.532203		13.7338	0.653736		36.0826	0.60061		227.6	0.00626366		227.6	0.0153114		227.6	0.0316038		227.6	0.0702494		227.6	0.144058
11.2652	0.10186		5.25829	0.424585		8.79294	0.535532		13.7338	0.6615		36.0826	0.59014		227.8	0.00625818		227.8	0.0152981		227.8	0.0315766		227.8	0.0701904		227.8	0.143943
11.2652	0.102346		5.25829	0.514874		2.76474	0.734751		13.7338	0.641336		36.0826	0.588764		228	0.00625272		228	0.0152848		228	0.0315495		228	0.0701314		228	0.143827
11.7802	0.0935419		14.5772	0.201688		2.76474	0.738042		13.7338	0.663176		36.0826	0.60061		228.2	0.00624726		228.2	0.0152715		228.2	0.0315224		228.2	0.0700726		228.2	0.143712
11.7802	0.102728		14.5772	0.242614		2.76474	0.755916		14.2359	0.652566		36.0826	0.59014		228.4	0.00624181		228.4	0.0152583		228.4	0.0314954		228.4	0.0700139		228.4	0.143596
11.7802	0.140646		14.5772	0.190656		2.76474	0.785477		14.2359	0.653537		36.0826	0.588764		228.6	0.00623638		228.6	0.0152451		228.6	0.0314684		228.6	0.0699553		228.6	0.143481
11.7802	0.100392		14.5772	0.169855		2.45858	0.770829		14.2359	0.643592		36.0826	0.60061		228.8	0.00623095		228.8	0.0152319		228.8	0.0314414		228.8	0.0698968		228.8	0.143366
5.92535	0.189446		14.5772	0.231254		2.45858	0.826345		14.2359	0.650821		32.2995	0.596944		229	0.00622553		229	0.0152187		229	0.0314145		229	0.0698384		229	0.143252
5.92535	0.195243		16.4136	0.157379		2.45858	0.78485		1.975	0.868808		32.2995	0.695843		229.2	0.00622012		229.2	0.0152056		229.2	0.0313877		229.2	0.0697801		229.2	0.143137
5.92535	0.249141		16.4136	0.188732		2.45858	0.791986		1.975	0.857602		32.2995	0.733852		229.4	0.00621472		229.4	0.0151925		229.4	0.0313609		229.4	0.0697218		229.4	0.143023
5.92535	0.207183		16.4136	0.174891		3.56649	0.693066		1.975	0.874449		32.2995	0.601309		229.6	0.00620933		229.6	0.0151794		229.6	0.0313341		229.6	0.0696637		229.6	0.142909
4.09516	0.2655		16.4136	0.14069		3.56649	0.723856		1.975	0.881631		32.2995	0.596944		229.8	0.00620395		229.8	0.0151663		229.8	0.0313074		229.8	0.0696057		229.8	0.142795
4.09516	0.355866		16.4136	0.158051		3.56649	0.746183		14.4919	0.640909		32.2995	0.695843		230	0.00619858		230	0.0151532		230	0.0312807		230	0.0695477		230	0.142681
4.09516	0.283147		2.72282	0.675949		3.56649	0.818154		14.4919	0.63712		32.2995	0.733852		230.2	0.00619321		230.2	0.0151402		230.2	0.0312541		230.2	0.0694899		230.2	0.142567
6.49379	0.161261		2.72282	0.678766		3.56649	0.769411		14.4919	0.631603		32.2995	0.601309		230.4	0.00618786		230.4	0.0151272		230.4	0.0312275		230.4	0.0694322		230.4	0.142454
6.49379	0.253414		2.72282	0.638603		6.19213	0.610497		14.4919	0.653806		32.2995	0.596944		230.6	0.00618252		230.6	0.0151142		230.6	0.031201		230.6	0.0693745		230.6	0.142341
6.49379	0.183785		2.72282	0.582912		6.19213	0.637113		7.30013	0.77674		32.2995	0.695843		230.8	0.00617718		230.8	0.0151012		230.8	0.0311745		230.8	0.069317		230.8	0.142228
13.1652	0.0945639		2.72282	0.614326		6.19213	0.671022		7.30013	0.761027		32.2995	0.733852		231	0.00617186		231	0.0150883		231	0.031148		231	0.0692595		231	0.142115
13.1652	0.0739434		17.8095	0.161016		6.19213	0.650817		7.30013	0.740687		32.2995	0.601309		231.2	0.00616654		231.2	0.0150754		231.2	0.0311216		231.2	0.0692022		231.2	0.142002
13.1652	0.106165		17.8095	0.181848		1.78605	0.789818		15.9308	0.601198		6.20877	0.928214		231.4	0.00616123		231.4	0.0150625		231.4	0.0310953		231.4	0.0691449		231.4	0.14189
7.72051	0.212509		17.8095	0.153419		1.78605	0.748589		15.9308	0.623159		6.20877	0.942737		231.6	0.00615594		231.6	0.0150496		231.6	0.031069		231.6	0.0690877		231.6	0.141777
7.72051	0.189613		17.8095	0.167695		1.78605	0.780115		15.9308	0.595993		6.20877	0.941455		231.8	0.00615065		231.8	0.0150368		231.8	0.0310427		231.8	0.0690306		231.8	0.141665
7.72051	0.167976		18.2407	0.172289		13.3042	0.353274		10.5711	0.711058		6.20877	0.933087		232	0.00614537		232	0.0150239		232	0.0310165		232	0.0689737		232	0.141553
8.3351	0.154232		18.2407	0.183343		13.3042	0.398339		10.5711	0.729539		6.20877	0.928214		232.2	0.0061401		232.2	0.0150111		232.2	0.0309903		232.2	0.0689168		232.2	0.141441
8.3351	0.168436		18.2407	0.196367		13.3042	0.410178		10.5711	0.741352		6.20877	0.942737		232.4	0.00613483		232.4	0.0149983		232.4	0.0309642		232.4	0.06886		232.4	0.14133
8.3351	0.149562		18.2407	0.2029		13.3042	0.393227		10.5711	0.727318		6.20877	0.941455		232.6	0.00612958		232.6	0.0149856		232.6	0.0309381		232.6	0.0688033		232.6	0.141218
8.3351	0.211403		18.2407	0.172289		13.3042	0.413217		15.121	0.557008		6.20877	0.933087		232.8	0.00612434		232.8	0.0149728		232.8	0.030912		232.8	0.0687467		232.8	0.141107
1.57777	0.564943		18.2407	0.183343		14.6667	0.391751		15.121	0.625677		6.20877	0.928214		233	0.0061191		233	0.0149601		233	0.030886		233	0.0686902		233	0.140996
1.57777	0.529635		18.2407	0.196367		14.6667	0.358484		15.121	0.638601		6.20877	0.942737		233.2	0.00611388		233.2	0.0149474		233.2	0.0308601		233.2	0.0686337		233.2	0.140885
1.57777	0.545311		18.2407	0.2029		14.6667	0.388233		16.6542	0.563782		6.20877	0.941455		233.4	0.00610866		233.4	0.0149347		233.4	0.0308341		233.4	0.0685774		233.4	0.140774
1.57777	0.479826		9.80268	0.240412		14.6667	0.380146		16.6542	0.596353		6.20877	0.933087		233.6	0.00610345		233.6	0.014922		233.6	0.0308083		233.6	0.0685212		233.6	0.140664
8.99607	0.124697		9.80268	0.277332		14.8712	0.331998		16.6542	0.590536		6.8203	0.919586		233.8	0.00609825		233.8	0.0149094		233.8	0.0307824		233.8	0.068465		233.8	0.140553
8.99607	0.136148		9.80268	0.286199		14.8712	0.377666		16.6542	0.591688		6.8203	0.92941		234	0.00609306		234	0.0148968		234	0.0307567		234	0.068409		234	0.140443
8.99607	0.128151		3.89343	0.51149		14.8712	0.414286		2.67006	0.848634		6.8203	0.937836		234.2	0.00608788		234.2	0.0148842		234.2	0.0307309		234.2	0.068353		234.2	0.140333
8.99607	0.121465		3.89343	0.545443		6.99089	0.535466		2.67006	0.794478		6.8203	0.925181		234.4	0.00608271		234.4	0.0148716		234.4	0.0307052		234.4	0.0682972		234.4	0.140223
4.27578	0.25861		3.89343	0.498843		6.99089	0.546019		2.67006	0.866895		6.8203	0.919586		234.6	0.00607754		234.6	0.0148591		234.6	0.0306796		234.6	0.0682414		234.6	0.140113
4.27578	0.350273		3.89343	0.491148		6.99089	0.571122		2.67006	0.896545		6.8203	0.92941		234.8	0.00607239		234.8	0.0148465		234.8	0.030654		234.8	0.0681857		234.8	0.140004
4.27578	0.266549		3.89343	0.540125		6.99089	0.583146		3.52693	0.885201		6.8203	0.937836		235	0.00606724		235	0.014834		235	0.0306284		235	0.0681301		235	0.139894
4.27578	0.293213		3.89343	0.51149		17.0265	0.321198		3.52693	0.894602		6.8203	0.925181		235.2	0.0060621		235.2	0.0148215		235.2	0.0306029		235.2	0.0680746		235.2	0.139785
11.3873	0.103898		3.89343	0.545443		17.0265	0.331691		3.52693	0.886893		6.8203	0.919586		235.4	0.00605697		235.4	0.0148091		235.4	0.0305774		235.4	0.0680192		235.4	0.139676
11.3873	0.112365		3.89343	0.498843		17.0265	0.330712		3.52693	0.894777		6.8203	0.92941		235.6	0.00605185		235.6	0.0147966		235.6	0.0305519		235.6	0.0679638		235.6	0.139567
11.3873	0.110553		3.89343	0.491148		17.0265	0.321158		16.1235	0.632641		6.8203	0.937836		235.8	0.00604674		235.8	0.0147842		235.8	0.0305265		235.8	0.0679086		235.8	0.139458
9.8753	0.113748		3.89343	0.540125		17.0265	0.342109		16.1235	0.624686		6.8203	0.925181		236	0.00604164		236	0.0147718		236	0.0305012		236	0.0678535		236	0.13935
9.8753	0.130264		3.76363	0.504785		18.2599	0.304884		16.1235	0.599832		6.32549	0.927922		236.2	0.00603655		236.2	0.0147594		236.2	0.0304759		236.2	0.0677984		236.2	0.139242
9.8753	0.122069		3.76363	0.560447		18.2599	0.332372		16.1235	0.641814		6.32549	0.941769		236.4	0.00603146		236.4	0.0147471		236.4	0.0304506		236.4	0.0677434		236.4	0.139133
9.8753	0.126791		3.76363	0.510737		18.2599	0.377708		4.19403	0.848245		6.32549	0.943464		236.6	0.00602638		236.6	0.0147347		236.6	0.0304253		236.6	0.0676886		236.6	0.139025
8.36528	0.155449		3.76363	0.509318		18.2599	0.296083		4.19403	0.849415		6.32549	0.9352		236.8	0.00602131		236.8	0.0147224		236.8	0.0304002		236.8	0.0676338		236.8	0.138917
8.36528	0.160918		3.76363	0.531319		18.2599	0.326121		4.19403	0.848586		6.32549	0.927922		237	0.00601625		237	0.0147101		237	0.030375		237	0.0675791		237	0.13881
8.36528	0.168224		3.76363	0.504785		4.17106	0.671257		4.19403	0.846126		6.32549	0.941769		237.2	0.0060112		237.2	0.0146978		237.2	0.0303499		237.2	0.0675245		237.2	0.138702
8.36528	0.228316		3.76363	0.560447		4.17106	0.723341		13.6769	0.684128		6.32549	0.943464		237.4	0.00600616		237.4	0.0146855		237.4	0.0303248		237.4	0.0674699		237.4	0.138595
17.2168	0.0930818		3.76363	0.510737		4.17106	0.699616		13.6769	0.681817		6.32549	0.9352		237.6	0.00600112		237.6	0.0146733		237.6	0.0302998		237.6	0.0674155		237.6	0.138488
17.2168	0.0663306		3.76363	0.509318		4.17106	0.752856		13.6769	0.658493		6.32549	0.927922		237.8	0.0059961		237.8	0.0146611		237.8	0.0302748		237.8	0.0673612		237.8	0.138381
17.2168	0.0784885		3.76363	0.531319		4.17106	0.727648		13.6769	0.692955		6.32549	0.941769		238	0.00599108		238	0.0146489		238	0.0302499		238	0.0673069		238	0.138274
17.2168	0.0891696		7.23914	0.33584		5.25829	0.58566		4.00686	0.852018		6.32549	0.943464		238.2	0.00598607		238.2	0.0146367		238.2	0.030225		238.2	0.0672527		238.2	0.138167
15.3182	0.100562		7.23914	0.415659		5.25829	0.57413		4.00686	0.85773		6.32549	0.9352		238.4	0.00598107		238.4	0.0146245		238.4	0.0302001		238.4	0.0671986		238.4	0.138061
15.3182	0.100068		7.23914	0.332565		5.25829	0.649888		4.00686	0.884375		12.8599	0.841381		238.6	0.00597607		238.6	0.0146124		238.6	0.0301753		238.6	0.0671446		238.6	0.137954
15.3182	0.101995		7.23914	0.360321		5.25829	0.713481		4.00686	0.865209		12.8599	0.901419		238.8	0.00597109		238.8	0.0146003		238.8	0.0301505		238.8	0.0670907		238.8	0.137848
15.3182	0.11706		7.23914	0.426041		5.25829	0.685383		13.1752	0.695841		12.8599	0.900512		239	0.00596611		239	0.0145882		239	0.0301258		239	0.0670369		239	0.137742
7.54816	0.147166		6.40202	0.346812		14.5772	0.350901		13.1752	0.683651		12.8599	0.860067		239.2	0.00596115		239.2	0.0145761		239.2	0.0301011		239.2	0.0669832		239.2	0.137636
7.54816	0.154333		6.40202	0.412017		14.5772	0.379451		13.1752	0.654019		6.04893	0.924173		239.4	0.00595619		239.4	0.0145641		239.4	0.0300764		239.4	0.0669295		239.4	0.13753
7.54816	0.182325		6.40202	0.35786		14.5772	0.385268		13.1752	0.695693		6.04893	0.880713		239.6	0.00595123		239.6	0.014552		239.6	0.0300518		239.6	0.0668759		239.6	0.137425
7.54816	0.142902		6.40202	0.351929		14.5772	0.378737		12.4175	0.730228		6.04893	0.908144		239.8	0.00594629		239.8	0.01454		239.8	0.0300272		239.8	0.0668224		239.8	0.137319
2.24785	0.419261		6.40202	0.400022		14.5772	0.381527		12.4175	0.728878		14.2359	0.802965		240	0.00594136		240	0.014528		240	0.0300027		240	0.0667691		240	0.137214
2.24785	0.407938		4.53809	0.468703		16.4136	0.323721		12.4175	0.69584		14.2359	0.817432		240.2	0.00593643		240.2	0.014516		240.2	0.0299782		240.2	0.0667157		240.2	0.137109
2.24785	0.467404		4.53809	0.512094		16.4136	0.363719		12.4175	0.708433		14.2359	0.881119		240.4	0.00593151		240.4	0.0145041		240.4	0.0299538		240.4	0.0666625		240.4	0.137004
2.24785	0.380155		4.53809	0.430494		16.4136	0.346583		16.828	0.528453		14.2359	0.864977		240.6	0.0059266		240.6	0.0144921		240.6	0.0299293		240.6	0.0666094		240.6	0.136899
10.4405	0.122391		4.53809	0.445318		16.4136	0.356946		16.828	0.603771		14.7196	0.854391		240.8	0.0059217		240.8	0.0144802		240.8	0.029905		240.8	0.0665563		240.8	0.136795
10.4405	0.121644		16.2711	0.167721		16.4136	0.321849		16.828	0.58692		14.7196	0.880316		241	0.0059168		241	0.0144683		241	0.0298806		241	0.0665033		241	0.13669
10.4405	0.164513		16.2711	0.168975		2.72282	0.715904		16.828	0.561046		14.7196	0.884678		241.2	0.00591192		241.2	0.0144564		241.2	0.0298563		241.2	0.0664505		241.2	0.136586
9.32025	0.123705		16.2711	0.14744		2.72282	0.70169		6.01168	0.827528		15.9564	0.758332		241.4	0.00590704		241.4	0.0144446		241.4	0.0298321		241.4	0.0663976		241.4	0.136482
9.32025	0.131917		16.2711	0.144154		2.72282	0.708816		6.01168	0.837881		15.9564	0.834152		241.6	0.00590217		241.6	0.0144327		241.6	0.0298079		241.6	0.0663449		241.6	0.136378
9.32025	0.1168		16.2711	0.175541		2.72282	0.686956		6.01168	0.827163		15.9564	0.802701		241.8	0.00589731		241.8	0.0144209		241.8	0.0297837		241.8	0.0662923		241.8	0.136274
15.2273	0.0748737		12.6302	0.281073		17.8095	0.295687		8.19904	0.728168		2.55972	0.953144		242	0.00589245		242	0.0144091		242	0.0297595		242	0.0662397		242	0.136171
15.2273	0.0980448		12.6302	0.241369		17.8095	0.328574		8.19904	0.79359		2.55972	0.96007		242.2	0.00588761		242.2	0.0143973		242.2	0.0297354		242.2	0.0661873		242.2	0.136067
15.2273	0.0713233		12.6302	0.196014		17.8095	0.323381		8.19904	0.799058		2.55972	0.970255		242.4	0.00588277		242.4	0.0143855		242.4	0.0297114		242.4	0.0661349		242.4	0.135964
15.2273	0.0867597		15.4548	0.191461		17.8095	0.316256		8.19904	0.81733		2.55972	0.967369		242.6	0.00587794		242.6	0.0143738		242.6	0.0296874		242.6	0.0660826		242.6	0.135861
10.0617	0.128169		15.4548	0.214077		17.8095	0.357771		12.848	0.637113		15.5171	0.837435		242.8	0.00587312		242.8	0.0143621		242.8	0.0296634		242.8	0.0660303		242.8	0.135757
10.0617	0.196545		15.4548	0.190709		18.2407	0.308246		12.848	0.682504		15.5171	0.856242		243	0.0058683		243	0.0143504		243	0.0296394		243	0.0659782		243	0.135655
10.0617	0.197647		15.4548	0.173248		18.2407	0.336118		12.848	0.70367		15.5171	0.862671		243.2	0.0058635		243.2	0.0143387		243.2	0.0296155		243.2	0.0659261		243.2	0.135552
19.34	0.0518034		15.4548	0.17363		18.2407	0.313304		12.848	0.662034		15.5171	0.858324		243.4	0.0058587		243.4	0.014327		243.4	0.0295917		243.4	0.0658742		243.4	0.135449
19.34	0.0632308		15.393	0.186304		18.2407	0.357701		14.1748	0.629118		13.3812	0.847263		243.6	0.00585391		243.6	0.0143154		243.6	0.0295678		243.6	0.0658223		243.6	0.135347
19.34	0.0789243		15.393	0.192221		18.2407	0.308246		14.1748	0.659871		13.3812	0.872774		243.8	0.00584912		243.8	0.0143037		243.8	0.029544		243.8	0.0657705		243.8	0.135245
15.3725	0.0667438		15.393	0.113566		18.2407	0.336118		14.1748	0.648317		13.3812	0.898193		244	0.00584435		244	0.0142921		244	0.0295203		244	0.0657187		244	0.135143
15.3725	0.0794809		15.393	0.156861		18.2407	0.313304		9.04184	0.73291		13.3812	0.845057		244.2	0.00583958		244.2	0.0142805		244.2	0.0294966		244.2	0.0656671		244.2	0.135041
15.3725	0.0791828		15.393	0.190928		18.2407	0.357701		9.04184	0.763192		16.4565	0.799421		244.4	0.00583482		244.4	0.0142689		244.4	0.0294729		244.4	0.0656155		244.4	0.134939
15.3725	0.0790567		5.93702	0.377704		9.80268	0.464348		9.04184	0.751037		16.4565	0.844109		244.6	0.00583007		244.6	0.0142574		244.6	0.0294493		244.6	0.065564		244.6	0.134837
5.91928	0.195481		5.93702	0.41263		9.80268	0.495109		17.8233	0.572113		16.4565	0.835401		244.8	0.00582533		244.8	0.0142459		244.8	0.0294256		244.8	0.0655126		244.8	0.134736
5.91928	0.26127		5.93702	0.349542		9.80268	0.558973		17.8233	0.595288		16.4565	0.819583		245	0.00582059		245	0.0142343		245	0.0294021		245	0.0654613		245	0.134634
5.91928	0.240308		5.9992	0.398465		3.89343	0.717242		17.8233	0.574573		14.8013	0.831938		245.2	0.00581586		245.2	0.0142228		245.2	0.0293786		245.2	0.0654101		245.2	0.134533
3.94911	0.301914		5.9992	0.502869		3.89343	0.741352		17.8233	0.584775		14.8013	0.84845		245.4	0.00581114		245.4	0.0142114		245.4	0.0293551		245.4	0.0653589		245.4	0.134432
3.94911	0.313931		5.9992	0.391651		3.89343	0.738596		2.8697	0.870619		14.8013	0.813136		245.6	0.00580643		245.6	0.0141999		245.6	0.0293316		245.6	0.0653078		245.6	0.134331
3.94911	0.295994		5.9992	0.380609		3.89343	0.717242		2.8697	0.854974		14.8013	0.862084		245.8	0.00580172		245.8	0.0141884		245.8	0.0293082		245.8	0.0652568		245.8	0.134231
3.94911	0.314602		2.37477	0.648904		3.89343	0.741352		2.8697	0.808541		2.20558	0.955544		246	0.00579702		246	0.014177		246	0.0292848		246	0.0652059		246	0.13413
5.58269	0.215983		2.37477	0.669702		3.89343	0.738596		2.8697	0.876704		2.20558	0.962049		246.2	0.00579233		246.2	0.0141656		246.2	0.0292615		246.2	0.065155		246.2	0.13403
5.58269	0.199162		2.37477	0.653273		3.76363	0.713843		8.26257	0.752876		2.20558	0.965027		246.4	0.00578765		246.4	0.0141542		246.4	0.0292382		246.4	0.0651043		246.4	0.133929
5.58269	0.245582		2.37477	0.642746		3.76363	0.753276		8.26257	0.810128		2.20558	0.965849		246.6	0.00578297		246.6	0.0141429		246.6	0.0292149		246.6	0.0650536		246.6	0.133829
5.58269	0.183835		2.37477	0.660803		3.76363	0.750742		8.26257	0.76599		4.8172	0.878612		246.8	0.00577831		246.8	0.0141315		246.8	0.0291917		246.8	0.065003		246.8	0.133729
18.5582	0.0776969		10.555	0.258721		3.76363	0.77345		14.037	0.654484		4.8172	0.922665		247	0.00577365		247	0.0141202		247	0.0291685		247	0.0649524		247	0.13363
18.5582	0.109759		10.555	0.265843		3.76363	0.756253		14.037	0.63575		4.8172	0.864284		247.2	0.00576899		247.2	0.0141089		247.2	0.0291454		247.2	0.064902		247.2	0.13353
18.5582	0.0602958		10.555	0.244054		3.76363	0.713843		14.037	0.679366		3.92918	0.922642		247.4	0.00576435		247.4	0.0140976		247.4	0.0291222		247.4	0.0648516		247.4	0.13343
18.5582	0.11518		10.555	0.263455		3.76363	0.753276		7.61031	0.792068		3.92918	0.948017		247.6	0.00575971		247.6	0.0140863		247.6	0.0290992		247.6	0.0648013		247.6	0.133331
39.5632	0.032633		4.6809	0.450507		3.76363	0.750742		7.61031	0.795141		3.92918	0.943456		247.8	0.00575508		247.8	0.014075		247.8	0.0290761		247.8	0.0647511		247.8	0.133232
39.5632	0.0311236		4.6809	0.480746		3.76363	0.77345		7.61031	0.747087		18.5135	0.783205		248	0.00575046		248	0.0140638		248	0.0290531		248	0.0647009		248	0.133133
39.5632	0.0365042		4.6809	0.418315		3.76363	0.756253		11.2652	0.710359		18.5135	0.789992		248.2	0.00574584		248.2	0.0140525		248.2	0.0290301		248.2	0.0646509		248.2	0.133034
39.5632	0.0378525		4.6809	0.529982		7.23914	0.4885		11.2652	0.742083		18.5135	0.795457		248.4	0.00574123		248.4	0.0140413		248.4	0.0290072		248.4	0.0646009		248.4	0.132935
3.51941	0.30454		10.1724	0.266472		7.23914	0.566719		11.2652	0.72624		18.5135	0.820263		248.6	0.00573663		248.6	0.0140301		248.6	0.0289843		248.6	0.064551		248.6	0.132836
3.51941	0.322206		10.1724	0.264599		7.23914	0.586549		11.2652	0.701137		9.1012	0.900074		248.8	0.00573204		248.8	0.014019		248.8	0.0289615		248.8	0.0645011		248.8	0.132738
3.51941	0.335353		10.1724	0.27198		7.23914	0.511055		9.88798	0.701375		9.1012	0.909713		249	0.00572745		249	0.0140078		249	0.0289386		249	0.0644514		249	0.132639
3.51941	0.340641		10.1724	0.263674		7.23914	0.559789		9.88798	0.735722		9.1012	0.918737		249.2	0.00572287		249.2	0.0139967		249.2	0.0289158		249.2	0.0644017		249.2	0.132541
4.67395	0.240736		5.10606	0.466816		6.40202	0.603298		9.88798	0.72654		9.1012	0.909533		249.4	0.0057183		249.4	0.0139856		249.4	0.0288931		249.4	0.0643521		249.4	0.132443
4.67395	0.248077		5.10606	0.473832		6.40202	0.604165		9.88798	0.719847		8.03742	0.856549		249.6	0.00571374		249.6	0.0139745		249.6	0.0288704		249.6	0.0643026		249.6	0.132345
4.67395	0.278647		5.10606	0.432217		6.40202	0.629357		11.7802	0.694982		8.03742	0.927038		249.8	0.00570918		249.8	0.0139634		249.8	0.0288477		249.8	0.0642531		249.8	0.132247
4.67395	0.285541		5.10606	0.431959		4.53809	0.685198		11.7802	0.71479		8.03742	0.911083		250	0.00570463		250	0.0139523		250	0.028825		250	0.0642038		250	0.13215
5.06798	0.240542		4.06443	0.508238		4.53809	0.693139		11.7802	0.711874		14.3598	0.818573		250.2	0.00570009		250.2	0.0139413		250.2	0.0288024		250.2	0.0641545		250.2	0.132052
5.06798	0.243214		4.06443	0.531643		4.53809	0.699868		11.7802	0.704642		14.3598	0.868814		250.4	0.00569556		250.4	0.0139302		250.4	0.0287798		250.4	0.0641052		250.4	0.131955
5.06798	0.283015		4.06443	0.499349		4.53809	0.738807		5.92535	0.835688		14.3598	0.823322		250.6	0.00569103		250.6	0.0139192		250.6	0.0287573		250.6	0.0640561		250.6	0.131858
3.19423	0.33116		4.06443	0.510096		4.53809	0.713785		5.92535	0.851258		14.3598	0.8432		250.8	0.00568651		250.8	0.0139082		250.8	0.0287348		250.8	0.064007		250.8	0.131761
3.19423	0.344323		4.06443	0.515352		16.2711	0.323771		5.92535	0.862947		13.1005	0.873347		251	0.00568199		251	0.0138972		251	0.0287123		251	0.063958		251	0.131664
3.19423	0.347347		5.64176	0.42225		16.2711	0.334059		5.92535	0.845241		13.1005	0.848271		251.2	0.00567749		251.2	0.0138863		251.2	0.0286899		251.2	0.0639091		251.2	0.131567
3.19423	0.317546		5.64176	0.49964		16.2711	0.352378		5.8528	0.798571		13.1005	0.879831		251.4	0.00567299		251.4	0.0138753		251.4	0.0286675		251.4	0.0638603		251.4	0.13147
4.34276	0.312496		5.64176	0.340054		16.2711	0.313074		5.8528	0.815731		15.8289	0.785691		251.6	0.0056685		251.6	0.0138644		251.6	0.0286451		251.6	0.0638115		251.6	0.131374
4.34276	0.26758		5.64176	0.442265		16.2711	0.366608		5.8528	0.811919		15.8289	0.846423		251.8	0.00566401		251.8	0.0138535		251.8	0.0286228		251.8	0.0637628		251.8	0.131278
4.34276	0.296006		17.4684	0.150768		32.4204	0.196838		6.49379	0.795194		15.8289	0.820794		252	0.00565953		252	0.0138426		252	0.0286005		252	0.0637142		252	0.131181
4.34276	0.277551		17.4684	0.181394		32.4204	0.2613		6.49379	0.800355		15.8289	0.852435		252.2	0.00565506		252.2	0.0138317		252.2	0.0285782		252.2	0.0636656		252.2	0.131085
7.01424	0.19031		17.4684	0.186981		32.4204	0.22412		6.49379	0.809969		17.1021	0.740551		252.4	0.0056506		252.4	0.0138209		252.4	0.028556		252.4	0.0636171		252.4	0.130989
7.01424	0.22017		17.4684	0.158998		32.4204	0.224528		6.49379	0.788953		17.1021	0.838217		252.6	0.00564614		252.6	0.01381		252.6	0.0285338		252.6	0.0635687		252.6	0.130894
7.01424	0.215239		3.51584	0.537965		32.4204	0.258547		13.1652	0.647061		17.1021	0.83608		252.8	0.00564169		252.8	0.0137992		252.8	0.0285117		252.8	0.0635204		252.8	0.130798
7.01424	0.190675		3.51584	0.544293		12.6302	0.398186		13.1652	0.663883		17.1021	0.83761		253	0.00563725		253	0.0137884		253	0.0284895		253	0.0634722		253	0.130702
5.21046	0.231145		3.51584	0.525264		12.6302	0.382701		13.1652	0.687383		16.3247	0.83029		253.2	0.00563281		253.2	0.0137776		253.2	0.0284675		253.2	0.063424		253.2	0.130607
5.21046	0.226968		3.51584	0.564269		12.6302	0.423439		13.1652	0.675832		16.3247	0.804322		253.4	0.00562839		253.4	0.0137668		253.4	0.0284454		253.4	0.0633759		253.4	0.130512
5.21046	0.230508		6.12429	0.385737		12.6302	0.421238		7.72051	0.785834		16.3247	0.847254		253.6	0.00562396		253.6	0.0137561		253.6	0.0284234		253.6	0.0633278		253.6	0.130417
5.21046	0.240517		6.12429	0.455465		12.6302	0.440999		7.72051	0.798434		16.3247	0.842621		253.8	0.00561955		253.8	0.0137453		253.8	0.0284014		253.8	0.0632799		253.8	0.130322
8.3171	0.175454		6.12429	0.372468		15.4548	0.372918		7.72051	0.802429		17.9572	0.747884		254	0.00561514		254	0.0137346		254	0.0283794		254	0.063232		254	0.130227
8.3171	0.156718		6.12429	0.348398		15.4548	0.388555		7.72051	0.793063		17.9572	0.811561		254.2	0.00561074		254.2	0.0137239		254.2	0.0283575		254.2	0.0631842		254.2	0.130132
8.3171	0.140994		6.12429	0.372837		15.4548	0.371421		8.3351	0.741481		17.9572	0.839192		254.4	0.00560635		254.4	0.0137132		254.4	0.0283356		254.4	0.0631364		254.4	0.130038
8.3171	0.173573		9.02066	0.324226		15.4548	0.358343		8.3351	0.784298		17.3591	0.728226		254.6	0.00560196		254.6	0.0137025		254.6	0.0283138		254.6	0.0630887		254.6	0.129943
1.44445	0.569357		9.02066	0.29277		15.4548	0.413919		8.3351	0.73163		17.3591	0.821247		254.8	0.00559758		254.8	0.0136919		254.8	0.028292		254.8	0.0630411		254.8	0.129849
1.44445	0.54234		9.02066	0.26022		15.393	0.335818		8.3351	0.682757		17.3591	0.812957		255	0.00559321		255	0.0136812		255	0.0282702		255	0.0629936		255	0.129755
1.44445	0.551569		9.02066	0.261911		15.393	0.340061		8.99607	0.738843		17.3591	0.797252		255.2	0.00558884		255.2	0.0136706		255.2	0.0282484		255.2	0.0629461		255.2	0.129661
1.44445	0.483022		9.02066	0.303485		15.393	0.384873		8.99607	0.763628		18.7947	0.749084		255.4	0.00558448		255.4	0.01366		255.4	0.0282267		255.4	0.0628988		255.4	0.129567
4.93976	0.265006		4.89027	0.465164		15.393	0.335279		8.99607	0.754395		18.7947	0.808831		255.6	0.00558013		255.6	0.0136494		255.6	0.028205		255.6	0.0628514		255.6	0.129473
4.93976	0.277597		4.89027	0.483074		15.393	0.399311		8.99607	0.758478		18.7947	0.790276		255.8	0.00557578		255.8	0.0136388		255.8	0.0281834		255.8	0.0628042		255.8	0.12938
4.93976	0.290293		4.89027	0.46914		13.4592	0.397713		4.27578	0.860042		17.8877	0.819589		256	0.00557144		256	0.0136283		256	0.0281618		256	0.062757		256	0.129286
17.3678	0.0666232		4.89027	0.412018		13.4592	0.38862		4.27578	0.870003		17.8877	0.823893		256.2	0.00556711		256.2	0.0136177		256.2	0.0281402		256.2	0.0627099		256.2	0.129193
17.3678	0.0946456		4.89027	0.471052		13.4592	0.361306		4.27578	0.888241		17.8877	0.839597		256.4	0.00556278		256.4	0.0136072		256.4	0.0281186		256.4	0.0626629		256.4	0.1291
17.3678	0.0769384		15.8397	0.154288		13.4592	0.431417		4.27578	0.849026		17.8877	0.814092		256.6	0.00555846		256.6	0.0135967		256.6	0.0280971		256.6	0.0626159		256.6	0.129007
17.3678	0.105143		15.8397	0.180146		5.93702	0.611731		11.3873	0.659985		18.5532	0.772294		256.8	0.00555415		256.8	0.0135862		256.8	0.0280756		256.8	0.062569		256.8	0.128914
4.94858	0.261552		15.8397	0.152968		5.93702	0.598156		11.3873	0.692938		18.5532	0.844494		257	0.00554985		257	0.0135757		257	0.0280542		257	0.0625222		257	0.128821
4.94858	0.263443		15.8397	0.144336		5.93702	0.6382		11.3873	0.692261		18.5532	0.84418		257.2	0.00554555		257.2	0.0135653		257.2	0.0280328		257.2	0.0624755		257.2	0.128729
4.94858	0.256672		15.8397	0.169822		5.93702	0.635046		11.3873	0.712167		18.5532	0.756734		257.4	0.00554125		257.4	0.0135548		257.4	0.0280114		257.4	0.0624288		257.4	0.128636
6.36908	0.178517		10.0325	0.307155		5.9992	0.646937		8.44169	0.749089		18.1262	0.755983		257.6	0.00553697		257.6	0.0135444		257.6	0.02799		257.6	0.0623822		257.6	0.128544
6.36908	0.207056		10.0325	0.324359		5.9992	0.604213		8.44169	0.766575		18.1262	0.832046		257.8	0.00553269		257.8	0.013534		257.8	0.0279687		257.8	0.0623356		257.8	0.128451
6.36908	0.175075		10.0325	0.274091		5.9992	0.533955		8.44169	0.766633		18.1262	0.823801		258	0.00552842		258	0.0135236		258	0.0279474		258	0.0622891		258	0.128359
6.36908	0.208657		9.96904	0.253767		5.9992	0.613818		9.8753	0.782296		18.1262	0.822361		258.2	0.00552415		258.2	0.0135132		258.2	0.0279262		258.2	0.0622427		258.2	0.128267
16.2978	0.0657417		9.96904	0.282029		5.9992	0.654907		9.8753	0.713907		15.4893	0.84393		258.4	0.00551989		258.4	0.0135029		258.4	0.0279049		258.4	0.0621964		258.4	0.128175
16.2978	0.0659169		9.96904	0.265738		2.37477	0.776288		9.8753	0.780993		15.4893	0.868839		258.6	0.00551564		258.6	0.0134925		258.6	0.0278838		258.6	0.0621501		258.6	0.128084
16.2978	0.0834808		9.96904	0.242489		2.37477	0.686695		9.8753	0.703412		15.4893	0.870936		258.8	0.00551139		258.8	0.0134822		258.8	0.0278626		258.8	0.0621039		258.8	0.127992
16.2978	0.069537		9.96904	0.290465		2.37477	0.725648		17.2168	0.586004		15.4893	0.851831		259	0.00550715		259	0.0134719		259	0.0278415		259	0.0620578		259	0.127901
6.02894	0.181357		6.64125	0.386773		2.37477	0.776956		17.2168	0.601699		15.4238	0.836217		259.2	0.00550292		259.2	0.0134616		259.2	0.0278204		259.2	0.0620118		259.2	0.127809
6.02894	0.243338		6.64125	0.442536		10.555	0.475517		17.2168	0.590049		15.4238	0.84576		259.4	0.00549869		259.4	0.0134513		259.4	0.0277993		259.4	0.0619658		259.4	0.127718
6.02894	0.234958		6.64125	0.395371		10.555	0.412118		17.2168	0.610294		15.4238	0.811956		259.6	0.00549447		259.6	0.013441		259.6	0.0277783		259.6	0.0619198		259.6	0.127627
6.02894	0.228709		6.64125	0.348342		10.555	0.468006		15.3182	0.617413		13.4592	0.83198		259.8	0.00549026		259.8	0.0134307		259.8	0.0277573		259.8	0.061874		259.8	0.127536
9.55801	0.114764		6.64125	0.456155		10.555	0.50291		15.3182	0.610359		13.4592	0.882538		260	0.00548605		260	0.0134205		260	0.0277363		260	0.0618282		260	0.127445
9.55801	0.136577		2.35316	0.606795		4.6809	0.684008		15.3182	0.608943		13.4592	0.889432		260.2	0.00548185		260.2	0.0134103		260.2	0.0277154		260.2	0.0617825		260.2	0.127355
9.55801	0.109762		2.35316	0.668141		4.6809	0.685146		15.3182	0.631907		13.4592	0.839191		260.4	0.00547765		260.4	0.0134001		260.4	0.0276945		260.4	0.0617368		260.4	0.127264
9.55801	0.114764		2.35316	0.562869		4.6809	0.670203		7.54816	0.808838		18.4348	0.792603		260.6	0.00547347		260.6	0.0133899		260.6	0.0276736		260.6	0.0616912		260.6	0.127174
9.55801	0.136577		2.35316	0.62009		4.6809	0.705008		7.54816	0.795155		18.4348	0.825268		260.8	0.00546928		260.8	0.0133797		260.8	0.0276528		260.8	0.0616457		260.8	0.127083
9.55801	0.109762		2.35316	0.626112		10.1724	0.455316		7.54816	0.799086		18.4348	0.846053		261	0.00546511		261	0.0133695		261	0.0276319		261	0.0616003		261	0.126993
10.5695	0.12196		14.4285	0.250065		10.1724	0.455556		2.24785	0.893937		18.4348	0.812056		261.2	0.00546094		261.2	0.0133594		261.2	0.0276112		261.2	0.0615549		261.2	0.126903
10.5695	0.116112		14.4285	0.188597		10.1724	0.426596		2.24785	0.885897		17.5792	0.798147		261.4	0.00545678		261.4	0.0133493		261.4	0.0275904		261.4	0.0615096		261.4	0.126813
10.5695	0.117711		14.4285	0.198802		10.1724	0.512095		2.24785	0.902258		17.5792	0.841836		261.6	0.00545262		261.6	0.0133392		261.6	0.0275697		261.6	0.0614643		261.6	0.126723
17.2768	0.0849848		14.4285	0.250065		5.10606	0.601248		17.3417	0.564686		17.5792	0.793912		261.8	0.00544847		261.8	0.0133291		261.8	0.027549		261.8	0.0614191		261.8	0.126634
17.2768	0.0649511		14.4285	0.188597		5.10606	0.654579		17.3417	0.604894		17.6508	0.790266		262	0.00544433		262	0.013319		262	0.0275284		262	0.061374		262	0.126544
17.2768	0.0636164		14.4285	0.198802		5.10606	0.638968		17.3417	0.562634		17.6508	0.829597		262.2	0.00544019		262.2	0.0133089		262.2	0.0275077		262.2	0.061329		262.2	0.126455
17.2768	0.0904241		14.9675	0.170515		5.10606	0.713261		17.3417	0.593833		17.6508	0.840297		262.4	0.00543606		262.4	0.0132989		262.4	0.0274871		262.4	0.061284		262.4	0.126366
14.916	0.107007		14.9675	0.230129		5.10606	0.691617		10.4405	0.742333		17.6508	0.827736		262.6	0.00543193		262.6	0.0132888		262.6	0.0274666		262.6	0.0612391		262.6	0.126276
14.916	0.080136		14.9675	0.176938		4.06443	0.660435		10.4405	0.75437		18.0179	0.790026		262.8	0.00542782		262.8	0.0132788		262.8	0.027446		262.8	0.0611942		262.8	0.126187
14.916	0.0885104		14.9675	0.16736		4.06443	0.689353		10.4405	0.729899		18.0179	0.82801		263	0.0054237		263	0.0132688		263	0.0274255		263	0.0611494		263	0.126098
14.916	0.0963422		14.9675	0.170515		4.06443	0.681915		10.4405	0.752582		18.0179	0.848976		263.2	0.0054196		263.2	0.0132588		263.2	0.0274051		263.2	0.0611047		263.2	0.12601
13.3735	0.108893		14.9675	0.230129		4.06443	0.703161		14.1748	0.628313		18.0179	0.813068		263.4	0.0054155		263.4	0.0132488		263.4	0.0273846		263.4	0.06106		263.4	0.125921
13.3735	0.118505		14.9675	0.176938		4.06443	0.741251		14.1748	0.652945		18.131	0.733743		263.6	0.0054114		263.6	0.0132388		263.6	0.0273642		263.6	0.0610154		263.6	0.125832
13.3735	0.0877804		14.9675	0.16736		3.51584	0.628059		14.1748	0.63738		18.131	0.769273		263.8	0.00540732		263.8	0.0132289		263.8	0.0273439		263.8	0.0609709		263.8	0.125744
13.1902	0.172692		15.4962	0.163045		3.51584	0.720532		14.1748	0.662547		18.131	0.83456		264	0.00540324		264	0.013219		264	0.0273235		264	0.0609265		264	0.125656
13.1902	0.120669		15.4962	0.196654		3.51584	0.695126		15.2273	0.632679		18.4691	0.764694		264.2	0.00539916		264.2	0.013209		264.2	0.0273032		264.2	0.0608821		264.2	0.125568
13.1902	0.0869622		15.4962	0.137904		3.51584	0.683306		15.2273	0.63843		18.4691	0.819395		264.4	0.00539509		264.4	0.0131991		264.4	0.0272829		264.4	0.0608377		264.4	0.12548
2.20523	0.436368		15.4962	0.192823		6.12429	0.611882		15.2273	0.607481		18.4691	0.804213		264.6	0.00539103		264.6	0.0131893		264.6	0.0272626		264.6	0.0607935		264.6	0.125392
2.20523	0.444992		15.4962	0.219856		6.12429	0.602607		15.2273	0.626289		18.5135	0.771243		264.8	0.00538697		264.8	0.0131794		264.8	0.0272424		264.8	0.0607492		264.8	0.125304
2.20523	0.484482		15.4962	0.163045		6.12429	0.59829		11.9963	0.677912		18.5135	0.768943		265	0.00538292		265	0.0131695		265	0.0272222		265	0.0607051		265	0.125216
2.20523	0.436239		15.4962	0.196654		6.12429	0.651366		11.9963	0.696035		18.5135	0.833054		265.2	0.00537888		265.2	0.0131597		265.2	0.027202		265.2	0.060661		265.2	0.125129
14.3479	0.0746955		15.4962	0.137904		6.12429	0.658355		11.9963	0.656321		18.5135	0.783748		265.4	0.00537484		265.4	0.0131498		265.4	0.0271819		265.4	0.060617		265.4	0.125041
14.3479	0.0755066		15.4962	0.192823		9.50298	0.482974		5.97283	0.810108		13.6393	0.857782		265.6	0.00537081		265.6	0.01314		265.6	0.0271618		265.6	0.0605731		265.6	0.124954
14.3479	0.0844411		15.4962	0.219856		9.50298	0.476584		5.97283	0.805668		13.6393	0.881182		265.8	0.00536678		265.8	0.0131302		265.8	0.0271417		265.8	0.0605292		265.8	0.124867
17.8004	0.112362		9.42288	0.276927		9.50298	0.527573		5.97283	0.802991		13.6393	0.881083		266	0.00536276		266	0.0131204		266	0.0271217		266	0.0604854		266	0.12478
17.8004	0.0859831		9.42288	0.296981		9.02066	0.487432		19.34	0.57661		13.6393	0.875718		266.2	0.00535875		266.2	0.0131107		266.2	0.0271017		266.2	0.0604416		266.2	0.124693
17.8004	0.0841514		9.42288	0.232747		9.02066	0.478985		19.34	0.553023		13.6178	0.850898		266.4	0.00535474		266.4	0.0131009		266.4	0.0270817		266.4	0.0603979		266.4	0.124606
17.8004	0.0693677		8.35822	0.280389		9.02066	0.523664		19.34	0.561507		13.6178	0.881602		266.6	0.00535073		266.6	0.0130912		266.6	0.0270617		266.6	0.0603543		266.6	0.124519
4.9663	0.32026		8.35822	0.338531		9.02066	0.4582		19.34	0.562253		13.6178	0.862465		266.8	0.00534674		266.8	0.0130815		266.8	0.0270418		266.8	0.0603107		266.8	0.124433
4.9663	0.236143		8.35822	0.255097		9.02066	0.564768		15.3725	0.595511		13.6178	0.874948		267	0.00534275		267	0.0130717		267	0.0270219		267	0.0602672		267	0.124346
4.9663	0.289358		8.35822	0.301297		4.89027	0.649532		15.3725	0.623043		15.9969	0.830334		267.2	0.00533876		267.2	0.013062		267.2	0.027002		267.2	0.0602238		267.2	0.12426
4.9663	0.324564		8.35822	0.2989		4.89027	0.650282		15.3725	0.640617		15.9969	0.816892		267.4	0.00533479		267.4	0.0130524		267.4	0.0269822		267.4	0.0601804		267.4	0.124174
15.1177	0.0805092		7.9608	0.304738		4.89027	0.686662		15.3725	0.623232		15.9969	0.853546		267.6	0.00533081		267.6	0.0130427		267.6	0.0269623		267.6	0.0601371		267.6	0.124088
15.1177	0.0965957		7.9608	0.401532		4.89027	0.687618		16.6023	0.603059		15.9969	0.841611		267.8	0.00532685		267.8	0.013033		267.8	0.0269426		267.8	0.0600938		267.8	0.124002
15.1177	0.141483		7.9608	0.318952		4.89027	0.656959		16.6023	0.598		17.5792	0.731561		268	0.00532289		268	0.0130234		268	0.0269228		268	0.0600506		268	0.123916
15.1177	0.112792		7.9608	0.307195		15.8397	0.299		16.6023	0.601556		17.5792	0.805765		268.2	0.00531893		268.2	0.0130138		268.2	0.0269031		268.2	0.0600075		268.2	0.12383
2.07597	0.421949		7.9608	0.27079		15.8397	0.397044		5.58269	0.820671		17.5792	0.866501		268.4	0.00531498		268.4	0.0130041		268.4	0.0268834		268.4	0.0599644		268.4	0.123744
2.07597	0.505633		9.02653	0.318006		15.8397	0.357319		5.58269	0.846239		17.5792	0.830736		268.6	0.00531104		268.6	0.0129945		268.6	0.0268637		268.6	0.0599214		268.6	0.123659
2.07597	0.52233		9.02653	0.307638		15.8397	0.337256		5.58269	0.857582		7.15101	0.925489		268.8	0.0053071		268.8	0.012985		268.8	0.0268441		268.8	0.0598785		268.8	0.123573
40.5824	0.0349189		9.02653	0.307081		15.8397	0.387213		5.58269	0.849891		7.15101	0.947681		269	0.00530317		269	0.0129754		269	0.0268245		269	0.0598356		269	0.123488
40.5824	0.0498797		7.18362	0.343532		10.0325	0.438345		8.43655	0.766359		7.15101	0.95428		269.2	0.00529924		269.2	0.0129658		269.2	0.0268049		269.2	0.0597928		269.2	0.123403
40.5824	0.0351363		7.18362	0.389262		10.0325	0.445646		8.43655	0.76189		7.15101	0.941569		269.4	0.00529532		269.4	0.0129563		269.4	0.0267853		269.4	0.05975		269.4	0.123318
40.5824	0.0361294		7.18362	0.314932		10.0325	0.477902		8.43655	0.767077		16.6903	0.811994		269.6	0.00529141		269.6	0.0129468		269.6	0.0267658		269.6	0.0597073		269.6	0.123233
14.7009	0.0758264		7.18362	0.3881		10.0325	0.491062		8.43655	0.762453		16.6903	0.818278		269.8	0.0052875		269.8	0.0129373		269.8	0.0267463		269.8	0.0596647		269.8	0.123148
14.7009	0.0847311		7.18362	0.395717		4.73267	0.664572		18.5582	0.49147		16.6903	0.817295		270	0.0052836		270	0.0129278		270	0.0267268		270	0.0596221		270	0.123064
14.7009	0.0828361		4.54702	0.495903		4.73267	0.70375		18.5582	0.520902		16.6903	0.796345		270.2	0.0052797		270.2	0.0129183		270.2	0.0267074		270.2	0.0595796		270.2	0.122979
14.7009	0.0936404		4.54702	0.574489		4.73267	0.687539		18.5582	0.561353		80.7864	0.305685		270.4	0.00527581		270.4	0.0129088		270.4	0.026688		270.4	0.0595371		270.4	0.122895
4.34684	0.258551		4.54702	0.411243		4.73267	0.676576		18.5582	0.521419		80.7864	0.344244		270.6	0.00527193		270.6	0.0128993		270.6	0.0266686		270.6	0.0594947		270.6	0.12281
4.34684	0.245301		4.46299	0.481566		4.73267	0.684749		6.46713	0.772821		80.7864	0.34254		270.8	0.00526805		270.8	0.0128899		270.8	0.0266492		270.8	0.0594524		270.8	0.122726
4.34684	0.275535		4.46299	0.522481		9.96904	0.474813		6.46713	0.790915		80.7864	0.259044		271	0.00526417		271	0.0128805		271	0.0266299		271	0.0594101		271	0.122642
4.34684	0.260406		4.46299	0.47732		9.96904	0.414688		6.46713	0.825481		8.76736	0.861401		271.2	0.00526031		271.2	0.012871		271.2	0.0266106		271.2	0.0593679		271.2	0.122558
11.4042	0.0896279		4.46299	0.43914		9.96904	0.47505		6.46713	0.805233		8.76736	0.846394		271.4	0.00525644		271.4	0.0128616		271.4	0.0265913		271.4	0.0593257		271.4	0.122474
11.4042	0.109323		4.46299	0.533953		9.96904	0.487193		40.8695	0.308108		8.76736	0.853271		271.6	0.00525259		271.6	0.0128523		271.6	0.0265721		271.6	0.0592836		271.6	0.12239
11.4042	0.109012		10.48	0.282452		9.96904	0.530632		40.8695	0.331787		8.76736	0.815155		271.8	0.00524873		271.8	0.0128429		271.8	0.0265529		271.8	0.0592416		271.8	0.122307
11.4042	0.101332		10.48	0.305981		6.64125	0.50704		40.8695	0.360436		18.2407	0.783051		272	0.00524489		272	0.0128335		272	0.0265337		272	0.0591996		272	0.122223
4.8162	0.2711		10.48	0.257583		6.64125	0.56836		40.8695	0.37743		18.2407	0.797088		272.2	0.00524105		272.2	0.0128242		272.2	0.0265145		272.2	0.0591577		272.2	0.12214
4.8162	0.258101		10.48	0.245594		6.64125	0.520876		39.5632	0.311102		18.2407	0.783753		272.4	0.00523722		272.4	0.0128148		272.4	0.0264954		272.4	0.0591158		272.4	0.122056
4.8162	0.248887		10.48	0.259205		6.64125	0.581559		39.5632	0.341335		17.0558	0.798925		272.6	0.00523339		272.6	0.0128055		272.6	0.0264763		272.6	0.059074		272.6	0.121973
4.8162	0.289794		10.9037	0.216519		6.64125	0.599693		39.5632	0.354351		17.0558	0.844818		272.8	0.00522956		272.8	0.0127962		272.8	0.0264572		272.8	0.0590323		272.8	0.12189
9.44857	0.106369		10.9037	0.255086		2.35316	0.761937		39.5632	0.383239		17.0558	0.877229		273	0.00522575		273	0.0127869		273	0.0264382		273	0.0589906		273	0.121807
9.44857	0.148586		10.9037	0.223035		2.35316	0.768863		3.51941	0.837487		17.0558	0.816688		273.2	0.00522193		273.2	0.0127776		273.2	0.0264191		273.2	0.058949		273.2	0.121724
9.44857	0.127063		10.9037	0.21997		2.35316	0.79004		3.51941	0.86736		14.7415	0.817054		273.4	0.00521813		273.4	0.0127684		273.4	0.0264001		273.4	0.0589074		273.4	0.121642
9.44857	0.122131		10.9037	0.281494		2.35316	0.801367		3.51941	0.864062		14.7415	0.874925		273.6	0.00521433		273.6	0.0127591		273.6	0.0263812		273.6	0.0588659		273.6	0.121559
11.7007	0.0877651		16.6742	0.169742		14.5711	0.418697		3.51941	0.83241		14.7415	0.864893		273.8	0.00521053		273.8	0.0127499		273.8	0.0263622		273.8	0.0588245		273.8	0.121476
11.7007	0.120864		16.6742	0.168359		14.5711	0.398735		4.67395	0.840902		14.7415	0.837906		274	0.00520674		274	0.0127406		274	0.0263433		274	0.0587831		274	0.121394
11.7007	0.101587		16.6742	0.163858		14.5711	0.389496		4.67395	0.809374		7.02277	0.939283		274.2	0.00520296		274.2	0.0127314		274.2	0.0263244		274.2	0.0587417		274.2	0.121312
11.7007	0.115182		16.7548	0.168268		14.5711	0.427401		4.67395	0.819699		7.02277	0.932744		274.4	0.00519918		274.4	0.0127222		274.4	0.0263056		274.4	0.0587005		274.4	0.12123
5.47899	0.264976		16.7548	0.17143		14.5711	0.418697		3.0612	0.876536		7.02277	0.926177		274.6	0.00519541		274.6	0.012713		274.6	0.0262867		274.6	0.0586593		274.6	0.121147
5.47899	0.246049		16.7548	0.146904		14.5711	0.398735		3.0612	0.879956		7.02277	0.942465		274.8	0.00519164		274.8	0.0127039		274.8	0.0262679		274.8	0.0586181		274.8	0.121065
5.47899	0.22484		16.7548	0.155148		14.5711	0.389496		3.0612	0.796132		15.2273	0.831045		275	0.00518788		275	0.0126947		275	0.0262491		275	0.058577		275	0.120984
5.47899	0.260054		5.70022	0.412372		14.5711	0.427401		7.99017	0.749517		15.2273	0.865986		275.2	0.00518412		275.2	0.0126856		275.2	0.0262304		275.2	0.058536		275.2	0.120902
5.35456	0.235693		5.70022	0.382106		15.9198	0.315883		7.99017	0.792191		15.2273	0.862772		275.4	0.00518037		275.4	0.0126764		275.4	0.0262117		275.4	0.058495		275.4	0.12082
5.35456	0.267733		5.70022	0.432839		15.9198	0.327573		7.99017	0.809753		17.5081	0.790523		275.6	0.00517662		275.6	0.0126673		275.6	0.026193		275.6	0.058454		275.6	0.120739
5.35456	0.241103		5.70022	0.41816		15.9198	0.354228		3.19423	0.879823		17.5081	0.841643		275.8	0.00517288		275.8	0.0126582		275.8	0.0261743		275.8	0.0584132		275.8	0.120657
5.35456	0.230367		5.70022	0.482677		15.9198	0.315883		3.19423	0.902277		17.5081	0.768216		276	0.00516915		276	0.0126491		276	0.0261557		276	0.0583724		276	0.120576
4.62499	0.248677		4.10122	0.515255		15.9198	0.327573		3.19423	0.898053		8.33009	0.904131		276.2	0.00516542		276.2	0.01264		276.2	0.026137		276.2	0.0583316		276.2	0.120495
4.62499	0.249797		4.10122	0.530436		15.9198	0.354228		4.34276	0.760174		8.33009	0.899569		276.4	0.00516169		276.4	0.0126309		276.4	0.0261184		276.4	0.0582909		276.4	0.120414
4.62499	0.261911		4.10122	0.512829		14.4285	0.333407		4.34276	0.807648		8.33009	0.933092		276.6	0.00515797		276.6	0.0126219		276.6	0.0260999		276.6	0.0582503		276.6	0.120333
4.62499	0.256805		4.10122	0.481487		14.4285	0.399447		4.34276	0.795177		8.33009	0.920884		276.8	0.00515426		276.8	0.0126128		276.8	0.0260813		276.8	0.0582097		276.8	0.120252
1.95616	0.481716		4.10122	0.461257		14.4285	0.459324		5.43219	0.845169		15.281	0.773674		277	0.00515055		277	0.0126038		277	0.0260628		277	0.0581691		277	0.120171
1.95616	0.453229		8.69914	0.301675		14.4285	0.360404		5.43219	0.822478		15.281	0.83033		277.2	0.00514685		277.2	0.0125948		277.2	0.0260443		277.2	0.0581287		277.2	0.120091
1.95616	0.491288		8.69914	0.251248		14.4285	0.350848		5.43219	0.838596		15.281	0.855364		277.4	0.00514315		277.4	0.0125858		277.4	0.0260259		277.4	0.0580883		277.4	0.12001
1.95616	0.428955		8.69914	0.294313		14.4285	0.333407		17.8279	0.528932		15.281	0.826633		277.6	0.00513946		277.6	0.0125768		277.6	0.0260074		277.6	0.0580479		277.6	0.11993
2.24924	0.433735		8.69914	0.291547		14.4285	0.399447		17.8279	0.565233		4.22986	0.931162		277.8	0.00513577		277.8	0.0125678		277.8	0.025989		277.8	0.0580076		277.8	0.119849
2.24924	0.422224		8.69914	0.345699		14.4285	0.459324		17.8279	0.592617		4.22986	0.898257		278	0.00513209		278	0.0125589		278	0.0259706		278	0.0579673		278	0.119769
2.24924	0.458613		15.2911	0.217633		14.4285	0.360404		17.8279	0.567801		4.22986	0.941173		278.2	0.00512841		278.2	0.0125499		278.2	0.0259523		278.2	0.0579271		278.2	0.119689
2.24924	0.400635		15.2911	0.149999		14.4285	0.350848		7.01424	0.767113		16.0599	0.844881		278.4	0.00512474		278.4	0.012541		278.4	0.025934		278.4	0.057887		278.4	0.119609
2.39462	0.395689		15.2911	0.184902		14.9675	0.352833		7.01424	0.767664		16.0599	0.847684		278.6	0.00512108		278.6	0.012532		278.6	0.0259157		278.6	0.0578469		278.6	0.119529
2.39462	0.41118		10.5518	0.243316		14.9675	0.385821		7.01424	0.814297		16.0599	0.863769		278.8	0.00511741		278.8	0.0125231		278.8	0.0258974		278.8	0.0578069		278.8	0.119449
2.39462	0.422658		10.5518	0.274604		14.9675	0.360018		7.01424	0.759407		16.0599	0.848953		279	0.00511376		279	0.0125142		279	0.0258791		279	0.0577669		279	0.11937
2.39462	0.425934		10.5518	0.257838		14.9675	0.388057		5.21046	0.820778		9.93759	0.805308		279.2	0.00511011		279.2	0.0125053		279.2	0.0258609		279.2	0.057727		279.2	0.11929
4.98094	0.339104		10.5518	0.242111		14.9675	0.349101		5.21046	0.839738		9.93759	0.889994		279.4	0.00510646		279.4	0.0124965		279.4	0.0258427		279.4	0.0576872		279.4	0.11921
4.98094	0.290005		3.47164	0.564267		14.9675	0.352833		5.21046	0.855749		9.93759	0.910287		279.6	0.00510282		279.6	0.0124876		279.6	0.0258245		279.6	0.0576473		279.6	0.119131
4.98094	0.267878		3.47164	0.566765		14.9675	0.385821		5.21046	0.821091		9.93759	0.847606		279.8	0.00509919		279.8	0.0124787		279.8	0.0258064		279.8	0.0576076		279.8	0.119052
9.81378	0.143868		3.47164	0.543297		14.9675	0.360018		6.97331	0.781044		12.9415	0.891624		280	0.00509556		280	0.0124699		280	0.0257882		280	0.0575679		280	0.118973
9.81378	0.157452		3.47164	0.523454		14.9675	0.388057		6.97331	0.781544		12.9415	0.861948		280.2	0.00509193		280.2	0.0124611		280.2	0.0257701		280.2	0.0575283		280.2	0.118894
9.81378	0.168064		3.47164	0.559699		14.9675	0.349101		6.97331	0.78117		12.9415	0.88808		280.4	0.00508832		280.4	0.0124523		280.4	0.0257521		280.4	0.0574887		280.4	0.118815
8.2547	0.119825		9.63909	0.303232		15.4962	0.359622		17.3678	0.550116		10.2129	0.896693		280.6	0.0050847		280.6	0.0124435		280.6	0.025734		280.6	0.0574491		280.6	0.118736
8.2547	0.127844		9.63909	0.240448		15.4962	0.396018		17.3678	0.558317		10.2129	0.881803		280.8	0.00508109		280.8	0.0124347		280.8	0.025716		280.8	0.0574097		280.8	0.118657
8.2547	0.135842		9.63909	0.360832		15.4962	0.379025		17.3678	0.595648		10.2129	0.901204		281	0.00507749		281	0.0124259		281	0.025698		281	0.0573702		281	0.118578
8.2547	0.131961		9.63909	0.262934		15.4962	0.346172		17.3678	0.6238		18.2072	0.768024		281.2	0.00507389		281.2	0.0124171		281.2	0.02568		281.2	0.0573309		281.2	0.1185
2.16379	0.434041		9.63909	0.314681		15.4962	0.359622		50.5578	0.254528		18.2072	0.762458		281.4	0.0050703		281.4	0.0124084		281.4	0.0256621		281.4	0.0572916		281.4	0.118422
2.16379	0.435901		4.79355	0.475133		15.4962	0.396018		50.5578	0.313588		18.2072	0.789763		281.6	0.00506671		281.6	0.0123996		281.6	0.0256441		281.6	0.0572523		281.6	0.118343
2.16379	0.475621		4.79355	0.43767		15.4962	0.379025		50.5578	0.367043		18.2072	0.790984		281.8	0.00506312		281.8	0.0123909		281.8	0.0256262		281.8	0.0572131		281.8	0.118265
2.16379	0.408055		4.79355	0.428306		15.4962	0.346172		50.5578	0.193664		18.2072	0.768024		282	0.00505955		282	0.0123822		282	0.0256084		282	0.0571739		282	0.118187
4.90758	0.247132		4.79355	0.424992		9.42288	0.517719		3.67776	0.85751		18.2072	0.762458		282.2	0.00505597		282.2	0.0123735		282.2	0.0255905		282.2	0.0571348		282.2	0.118109
4.90758	0.260246		4.79355	0.511946		9.42288	0.520868		3.67776	0.861354		18.2072	0.789763		282.4	0.0050524		282.4	0.0123648		282.4	0.0255727		282.4	0.0570958		282.4	0.118031
4.90758	0.252424		11.2033	0.201789		9.42288	0.462169		3.67776	0.802606		18.2072	0.790984		282.6	0.00504884		282.6	0.0123561		282.6	0.0255549		282.6	0.0570568		282.6	0.117953
4.90758	0.266733		11.2033	0.258304		9.42288	0.534174		6.36908	0.832775		13.3246	0.824041		282.8	0.00504528		282.8	0.0123475		282.8	0.0255371		282.8	0.0570178		282.8	0.117875
4.85703	0.266481		11.2033	0.218741		8.35822	0.525019		6.36908	0.834193		13.3246	0.880661		283	0.00504173		283	0.0123388		283	0.0255194		283	0.056979		283	0.117798
4.85703	0.2763		17.4684	0.232168		8.35822	0.533107		6.36908	0.820051		13.3246	0.851079		283.2	0.00503818		283.2	0.0123302		283.2	0.0255017		283.2	0.0569401		283.2	0.11772
4.85703	0.243286		17.4684	0.231518		8.35822	0.620584		6.36908	0.831426		28.6543	0.60502		283.4	0.00503464		283.4	0.0123215		283.4	0.025484		283.4	0.0569013		283.4	0.117643
4.85703	0.264917		17.4684	0.14633		8.35822	0.579198		16.2978	0.56886		28.6543	0.638639		283.6	0.0050311		283.6	0.0123129		283.6	0.0254663		283.6	0.0568626		283.6	0.117566
5.07726	0.238635		17.4684	0.124803		8.35822	0.535537		16.2978	0.599732		28.6543	0.634319		283.8	0.00502757		283.8	0.0123043		283.8	0.0254486		283.8	0.0568239		283.8	0.117488
5.07726	0.232335		4.54374	0.476005		7.9608	0.514647		16.2978	0.639832		28.6543	0.588072		284	0.00502404		284	0.0122957		284	0.025431		284	0.0567853		284	0.117411
5.07726	0.236328		4.54374	0.502124		7.9608	0.55404		16.2978	0.600987		18.2263	0.77904		284.2	0.00502051		284.2	0.0122871		284.2	0.0254134		284.2	0.0567467		284.2	0.117334
5.07726	0.229868		4.54374	0.475165		7.9608	0.571261		18.1168	0.523169		18.2263	0.779524		284.4	0.005017		284.4	0.0122786		284.4	0.0253958		284.4	0.0567082		284.4	0.117257
5.54252	0.242613		4.54374	0.447044		7.9608	0.57116		18.1168	0.602627		18.2263	0.794351		284.6	0.00501348		284.6	0.01227		284.6	0.0253783		284.6	0.0566698		284.6	0.117181
5.54252	0.19514		4.54374	0.525513		7.9608	0.558748		18.1168	0.574441		18.2263	0.827168		284.8	0.00500997		284.8	0.0122615		284.8	0.0253607		284.8	0.0566313		284.8	0.117104
5.54252	0.263818		9.16861	0.27402		9.02653	0.465765		18.1168	0.577738		5.72802	0.874277		285	0.00500647		285	0.0122529		285	0.0253432		285	0.056593		285	0.117027
6.01168	0.200945		9.16861	0.301659		9.02653	0.537032		34.9898	0.371239		5.72802	0.928772		285.2	0.00500297		285.2	0.0122444		285.2	0.0253258		285.2	0.0565547		285.2	0.116951
6.01168	0.193019		9.16861	0.305292		9.02653	0.531079		34.9898	0.402749		5.72802	0.922576		285.4	0.00499948		285.4	0.0122359		285.4	0.0253083		285.4	0.0565164		285.4	0.116875
6.01168	0.194475		9.16861	0.298506		9.02653	0.545062		34.9898	0.380446		24.7199	0.709828		285.6	0.00499599		285.6	0.0122274		285.6	0.0252909		285.6	0.0564782		285.6	0.116798
6.01168	0.199558		9.16861	0.344623		7.18362	0.522095		34.9898	0.396784		24.7199	0.699101		285.8	0.0049925		285.8	0.0122189		285.8	0.0252735		285.8	0.05644		285.8	0.116722
4.51886	0.254451		6.45749	0.369688		7.18362	0.587586		7.70934	0.806389		24.7199	0.75025		286	0.00498903		286	0.0122104		286	0.0252561		286	0.0564019		286	0.116646
4.51886	0.245513		6.45749	0.388755		7.18362	0.538541		7.70934	0.813925		24.7199	0.742815		286.2	0.00498555		286.2	0.012202		286.2	0.0252387		286.2	0.0563639		286.2	0.11657
4.51886	0.284619		6.45749	0.367306		7.18362	0.656569		7.70934	0.838578		24.9334	0.715545		286.4	0.00498208		286.4	0.0121935		286.4	0.0252214		286.4	0.0563259		286.4	0.116494
4.51886	0.233495		6.45749	0.337741		7.18362	0.564517		7.70934	0.812878		24.9334	0.718056		286.6	0.00497862		286.6	0.0121851		286.6	0.0252041		286.6	0.0562879		286.6	0.116418
2.33564	0.457299		6.45749	0.448072		13.3452	0.366628		14.8457	0.599391		24.9334	0.738473		286.8	0.00497516		286.8	0.0121767		286.8	0.0251868		286.8	0.05625		286.8	0.116343
2.33564	0.483507		7.48458	0.301125		13.3452	0.404194		14.8457	0.643931		24.9334	0.729483		287	0.0049717		287	0.0121682		287	0.0251695		287	0.0562122		287	0.116267
2.33564	0.434156		7.48458	0.317129		13.3452	0.444646		14.8457	0.63163		25.1962	0.659662		287.2	0.00496825		287.2	0.0121598		287.2	0.0251523		287.2	0.0561744		287.2	0.116191
2.33564	0.450664		7.48458	0.273709		12.2703	0.383139		14.8457	0.572005		25.1962	0.711601		287.4	0.00496481		287.4	0.0121514		287.4	0.025135		287.4	0.0561366		287.4	0.116116
3.39346	0.280708		4.23451	0.512325		12.2703	0.457262		18.618	0.571952		25.1962	0.721711		287.6	0.00496136		287.6	0.0121431		287.6	0.0251178		287.6	0.0560989		287.6	0.116041
3.39346	0.372641		4.23451	0.475813		12.2703	0.420786		18.618	0.568986		25.1962	0.714818		287.8	0.00495793		287.8	0.0121347		287.8	0.0251007		287.8	0.0560613		287.8	0.115966
3.39346	0.373758		4.23451	0.493146		12.2703	0.446644		18.618	0.501704		4.72848	0.898404		288	0.0049545		288	0.0121263		288	0.0250835		288	0.0560237		288	0.11589
3.39346	0.283095		4.23451	0.480254		12.2703	0.428576		18.618	0.554072		4.72848	0.946895		288.2	0.00495107		288.2	0.012118		288.2	0.0250664		288.2	0.0559862		288.2	0.115815
3.39346	0.280708		13.8436	0.173313		4.46299	0.684781		17.2768	0.550257		4.72848	0.916404		288.4	0.00494765		288.4	0.0121096		288.4	0.0250493		288.4	0.0559487		288.4	0.11574
3.39346	0.372641		13.8436	0.208608		4.46299	0.67462		17.2768	0.596429		9.98196	0.861647		288.6	0.00494423		288.6	0.0121013		288.6	0.0250322		288.6	0.0559112		288.6	0.115666
3.39346	0.373758		13.8436	0.203199		4.46299	0.707883		17.2768	0.592038		9.98196	0.893496		288.8	0.00494082		288.8	0.012093		288.8	0.0250152		288.8	0.0558738		288.8	0.115591
3.39346	0.283095		13.8436	0.188602		4.46299	0.686477		17.2768	0.590127		9.98196	0.86403		289	0.00493741		289	0.0120847		289	0.0249981		289	0.0558365		289	0.115516
4.94822	0.243326		13.8436	0.195473		4.46299	0.683795		14.8553	0.581877		2.80467	0.905989		289.2	0.00493401		289.2	0.0120764		289.2	0.0249811		289.2	0.0557992		289.2	0.115442
4.94822	0.198422		4.47423	0.471511		10.48	0.397795		14.8553	0.637249		2.80467	0.906982		289.4	0.00493061		289.4	0.0120681		289.4	0.0249641		289.4	0.0557619		289.4	0.115367
4.94822	0.243597		4.47423	0.510687		10.48	0.49115		14.8553	0.64404		2.80467	0.945917		289.6	0.00492722		289.6	0.0120599		289.6	0.0249472		289.6	0.0557247		289.6	0.115293
4.94822	0.224473		4.47423	0.47143		10.48	0.448874		14.8108	0.639468		2.80467	0.942816		289.8	0.00492383		289.8	0.0120516		289.8	0.0249302		289.8	0.0556876		289.8	0.115219
14.6698	0.0920748		4.47423	0.454768		10.48	0.473499		14.8108	0.651684		3.71004	0.897106		290	0.00492044		290	0.0120434		290	0.0249133		290	0.0556505		290	0.115145
14.6698	0.0828204		4.47423	0.480086		10.48	0.502984		14.8108	0.637402		3.71004	0.929167		290.2	0.00491706		290.2	0.0120351		290.2	0.0248964		290.2	0.0556135		290.2	0.115071
14.6698	0.102378		7.20527	0.334661		10.9037	0.453598		14.8108	0.640989		3.71004	0.934103		290.4	0.00491369		290.4	0.0120269		290.4	0.0248796		290.4	0.0555765		290.4	0.114997
42.6552	0.0309073		7.20527	0.435156		10.9037	0.47162		14.916	0.605962		8.77846	0.878847		290.6	0.00491032		290.6	0.0120187		290.6	0.0248627		290.6	0.0555395		290.6	0.114923
42.6552	0.0425189		7.20527	0.398522		10.9037	0.47415		14.916	0.628507		8.77846	0.911573		290.8	0.00490695		290.8	0.0120105		290.8	0.0248459		290.8	0.0555026		290.8	0.114849
42.6552	0.0377491		7.20527	0.376152		10.9037	0.46829		14.916	0.614327		8.77846	0.878883		291	0.00490359		291	0.0120023		291	0.0248291		291	0.0554658		291	0.114775
42.6552	0.0336052		7.20527	0.367803		10.9037	0.466018		14.916	0.653393		23.7868	0.725465		291.2	0.00490024		291.2	0.0119941		291.2	0.0248123		291.2	0.055429		291.2	0.114702
5.61026	0.189988		12.723	0.208492		16.6742	0.325826		13.3735	0.64095		23.7868	0.736411		291.4	0.00489688		291.4	0.011986		291.4	0.0247956		291.4	0.0553922		291.4	0.114628
5.61026	0.21791		12.723	0.237025		16.6742	0.343886		13.3735	0.581447		23.7868	0.776272		291.6	0.00489354		291.6	0.0119778		291.6	0.0247788		291.6	0.0553555		291.6	0.114555
5.61026	0.237088		12.723	0.222241		16.6742	0.30796		13.3735	0.656769		25.4273	0.698486		291.8	0.00489019		291.8	0.0119697		291.8	0.0247621		291.8	0.0553189		291.8	0.114482
4.82996	0.27715		12.723	0.209193		16.7548	0.331208		2.20523	0.863543		25.4273	0.706397		292	0.00488685		292	0.0119615		292	0.0247454		292	0.0552822		292	0.114408
4.82996	0.251655		12.723	0.222991		16.7548	0.333503		2.20523	0.876868		25.4273	0.75232		292.2	0.00488352		292.2	0.0119534		292.2	0.0247288		292.2	0.0552457		292.2	0.114335
4.82996	0.285666		2.24712	0.649692		16.7548	0.352076		2.20523	0.899961		25.4273	0.718922		292.4	0.00488019		292.4	0.0119453		292.4	0.0247121		292.4	0.0552092		292.4	0.114262
8.03463	0.145713		2.24712	0.629077		16.7548	0.324518		2.20523	0.883491		25.1596	0.712881		292.6	0.00487687		292.6	0.0119372		292.6	0.0246955		292.6	0.0551727		292.6	0.114189
8.03463	0.158008		2.24712	0.650462		16.7548	0.353593		14.3479	0.568846		25.1596	0.710497		292.8	0.00487355		292.8	0.0119291		292.8	0.0246789		292.8	0.0551363		292.8	0.114116
8.03463	0.14375		2.24712	0.566703		5.70022	0.585772		14.3479	0.63506		25.1596	0.743384		293	0.00487023		293	0.011921		293	0.0246623		293	0.0550999		293	0.114044
8.03463	0.178129		2.24712	0.599102		5.70022	0.635287		14.3479	0.660025		25.1596	0.729173		293.2	0.00486692		293.2	0.011913		293.2	0.0246458		293.2	0.0550636		293.2	0.113971
8.25863	0.146706		8.08241	0.294273		5.70022	0.614451		14.3479	0.643513		14.6729	0.804587		293.4	0.00486361		293.4	0.0119049		293.4	0.0246292		293.4	0.0550273		293.4	0.113898
8.25863	0.154766		8.08241	0.307442		5.70022	0.634592		15.9161	0.597424		14.6729	0.839332		293.6	0.00486031		293.6	0.0118969		293.6	0.0246127		293.6	0.0549911		293.6	0.113826
8.25863	0.181755		8.08241	0.302469		5.70022	0.632457		15.9161	0.536411		14.6729	0.824575		293.8	0.00485701		293.8	0.0118888		293.8	0.0245962		293.8	0.054955		293.8	0.113754
8.25863	0.160985		8.08241	0.279522		4.10122	0.716572		15.9161	0.604517		7.91083	0.908905		294	0.00485372		294	0.0118808		294	0.0245798		294	0.0549188		294	0.113681
15.3657	0.084995		8.08241	0.321002		4.10122	0.703561		15.9161	0.634275		7.91083	0.936703		294.2	0.00485043		294.2	0.0118728		294.2	0.0245633		294.2	0.0548827		294.2	0.113609
15.3657	0.086126		7.93165	0.273825		4.10122	0.69682		17.8004	0.55781		7.91083	0.949837		294.4	0.00484715		294.4	0.0118648		294.4	0.0245469		294.4	0.0548467		294.4	0.113537
15.3657	0.111834		7.93165	0.319023		4.10122	0.696065		17.8004	0.580601		7.91083	0.938632		294.6	0.00484387		294.6	0.0118568		294.6	0.0245305		294.6	0.0548107		294.6	0.113465
15.3657	0.0970183		7.93165	0.308293		4.10122	0.75656		17.8004	0.595747		3.98086	0.938223		294.8	0.00484059		294.8	0.0118488		294.8	0.0245141		294.8	0.0547748		294.8	0.113393
2.35532	0.394101		7.93165	0.292255		8.69914	0.470822		17.8004	0.489755		3.98086	0.973576		295	0.00483732		295	0.0118409		295	0.0244978		295	0.0547389		295	0.113321
2.35532	0.443926		7.93165	0.320969		8.69914	0.568049		19.2916	0.609155		3.98086	0.92638		295.2	0.00483406		295.2	0.0118329		295.2	0.0244814		295.2	0.0547031		295.2	0.11325
2.35532	0.464509		7.75853	0.278309		8.69914	0.484453		19.2916	0.558431		36.1957	0.567295		295.4	0.00483079		295.4	0.011825		295.4	0.0244651		295.4	0.0546673		295.4	0.113178
14.277	0.0867538		7.75853	0.274709		8.69914	0.601578		19.2916	0.564576		36.1957	0.610623		295.6	0.00482754		295.6	0.011817		295.6	0.0244488		295.6	0.0546315		295.6	0.113106
14.277	0.0949279		7.75853	0.336872		15.2911	0.345685		4.9663	0.810062		36.1957	0.605218		295.8	0.00482428		295.8	0.0118091		295.8	0.0244326		295.8	0.0545958		295.8	0.113035
14.277	0.102357		2.7471	0.569122		15.2911	0.371857		4.9663	0.751015		36.1957	0.568397		296	0.00482103		296	0.0118012		296	0.0244163		296	0.0545601		296	0.112964
14.277	0.111668		2.7471	0.666727		15.2911	0.301137		4.9663	0.817513		14.6049	0.791653		296.2	0.00481779		296.2	0.0117933		296.2	0.0244001		296.2	0.0545245		296.2	0.112892
13.4932	0.0853587		2.7471	0.598011		15.2911	0.371736		4.9663	0.794529		14.6049	0.835345		296.4	0.00481455		296.4	0.0117854		296.4	0.0243839		296.4	0.054489		296.4	0.112821
13.4932	0.0889159		2.7471	0.620633		15.2911	0.374384		15.1177	0.640455		14.6049	0.843069		296.6	0.00481131		296.6	0.0117775		296.6	0.0243677		296.6	0.0544535		296.6	0.11275
13.4932	0.0978901		11.187	0.21128		10.5518	0.445883		15.1177	0.634025		23.4965	0.710749		296.8	0.00480808		296.8	0.0117696		296.8	0.0243515		296.8	0.054418		296.8	0.112679
13.4932	0.0907941		11.187	0.246328		10.5518	0.471928		15.1177	0.622121		23.4965	0.713462		297	0.00480486		297	0.0117618		297	0.0243354		297	0.0543826		297	0.112608
5.89712	0.171869		11.187	0.215563		10.5518	0.498813		15.1177	0.638387		23.4965	0.760467		297.2	0.00480163		297.2	0.0117539		297.2	0.0243193		297.2	0.0543472		297.2	0.112537
5.89712	0.19089		11.187	0.221864		10.5518	0.462617		2.07597	0.884734		23.4965	0.749259		297.4	0.00479841		297.4	0.0117461		297.4	0.0243032		297.4	0.0543119		297.4	0.112466
5.89712	0.217595		5.45313	0.441287		10.5518	0.470873		2.07597	0.91974		26.068	0.707665		297.6	0.0047952		297.6	0.0117382		297.6	0.0242871		297.6	0.0542766		297.6	0.112396
5.89712	0.188533		5.45313	0.478611		3.28958	0.699807		2.07597	0.891765		26.068	0.702017		297.8	0.00479199		297.8	0.0117304		297.8	0.024271		297.8	0.0542413		297.8	0.112325
2.88968	0.37782		5.45313	0.458097		3.28958	0.747335		40.5824	0.303873		26.068	0.716962		298	0.00478879		298	0.0117226		298	0.024255		298	0.0542061		298	0.112255
2.88968	0.399163		4.03603	0.53575		3.28958	0.757697		40.5824	0.324665		26.068	0.703549		298.2	0.00478558		298.2	0.0117148		298.2	0.024239		298.2	0.054171		298.2	0.112184
2.88968	0.397076		4.03603	0.45562		3.28958	0.762		40.5824	0.330273		26.068	0.707665		298.4	0.00478239		298.4	0.011707		298.4	0.024223		298.4	0.0541359		298.4	0.112114
2.88968	0.416195		4.03603	0.549243		3.47164	0.745846		40.5824	0.364076		26.068	0.702017		298.6	0.00477919		298.6	0.0116992		298.6	0.024207		298.6	0.0541008		298.6	0.112044
3.7427	0.27244		10.4107	0.289082		3.47164	0.740395		5.81743	0.839006		26.068	0.716962		298.8	0.00477601		298.8	0.0116915		298.8	0.0241911		298.8	0.0540658		298.8	0.111974
3.7427	0.288184		10.4107	0.328196		3.47164	0.746274		5.81743	0.814379		26.068	0.703549		299	0.00477282		299	0.0116837		299	0.0241752		299	0.0540308		299	0.111904
3.7427	0.307514		10.4107	0.274529		3.47164	0.771536		5.81743	0.814288		26.068	0.707665		299.2	0.00476964		299.2	0.0116759		299.2	0.0241593		299.2	0.0539959		299.2	0.111834
3.7427	0.272238		10.4107	0.231001		3.47164	0.753293		14.7009	0.651018		26.068	0.702017		299.4	0.00476647		299.4	0.0116682		299.4	0.0241434		299.4	0.053961		299.4	0.111764
3.77469	0.266967		10.9537	0.230462		9.63909	0.443902		14.7009	0.626043		26.068	0.716962		299.6	0.00476329		299.6	0.0116605		299.6	0.0241275		299.6	0.0539262		299.6	0.111694
3.77469	0.282733		10.9537	0.270246		9.63909	0.492337		14.7009	0.640156		26.068	0.703549		299.8	0.00476013		299.8	0.0116528		299.8	0.0241117		299.8	0.0538914		299.8	0.111624
3.77469	0.293915		10.9537	0.299457		9.63909	0.476496		14.7009	0.653608		10.3594	0.911615		300	0.00475696		300	0.0116451		300	0.0240958		300	0.0538567		300	0.111555
3.77469	0.269635		10.9537	0.281124		9.63909	0.485423		11.4042	0.670356		10.3594	0.907917		300.2	0.00475381		300.2	0.0116374		300.2	0.02408		300.2	0.053822		300.2	0.111485
3.54841	0.287289		10.9537	0.226964		9.63909	0.469334		11.4042	0.718904		10.3594	0.897914		300.4	0.00475065		300.4	0.0116297		300.4	0.0240642		300.4	0.0537873		300.4	0.111416
3.54841	0.302673		3.88361	0.51374		4.79355	0.611545		11.4042	0.697725		11.5814	0.86672		300.6	0.0047475		300.6	0.011622		300.6	0.0240485		300.6	0.0537527		300.6	0.111347
3.54841	0.307344		3.88361	0.52853		4.79355	0.665024		11.4042	0.697925		11.5814	0.846561		300.8	0.00474435		300.8	0.0116143		300.8	0.0240327		300.8	0.0537181		300.8	0.111277
3.54841	0.300417		3.88361	0.532472		4.79355	0.669802		4.8162	0.814136		11.5814	0.895101		301	0.00474121		301	0.0116067		301	0.024017		301	0.0536836		301	0.111208
3.54841	0.287289		3.88361	0.504589		4.79355	0.663595		4.8162	0.823628		11.5814	0.861286		301.2	0.00473807		301.2	0.011599		301.2	0.0240013		301.2	0.0536491		301.2	0.111139
3.54841	0.302673		3.88361	0.500635		4.79355	0.658652		4.8162	0.829921		16.0488	0.823438		301.4	0.00473494		301.4	0.0115914		301.4	0.0239856		301.4	0.0536147		301.4	0.11107
3.54841	0.307344		11.5602	0.272268		11.2033	0.415629		4.8162	0.836842		16.0488	0.829192		301.6	0.00473181		301.6	0.0115838		301.6	0.02397		301.6	0.0535803		301.6	0.111001
3.54841	0.300417		11.5602	0.276046		11.2033	0.453633		9.44857	0.763631		16.0488	0.856292		301.8	0.00472868		301.8	0.0115761		301.8	0.0239543		301.8	0.053546		301.8	0.110932
3.94686	0.253775		11.5602	0.18981		11.2033	0.475471		9.44857	0.746058		16.0488	0.844236		302	0.00472556		302	0.0115685		302	0.0239387		302	0.0535117		302	0.110863
3.94686	0.278588		18.0648	0.162168		11.2033	0.470176		9.44857	0.730536		4.00409	0.9396		302.2	0.00472245		302.2	0.0115609		302.2	0.0239231		302.2	0.0534774		302.2	0.110795
3.94686	0.291128		18.0648	0.177431		11.2033	0.448447		11.7007	0.70076		4.00409	0.958475		302.4	0.00471933		302.4	0.0115533		302.4	0.0239076		302.4	0.0534432		302.4	0.110726
3.94686	0.267943		18.0648	0.194523		17.4684	0.291293		11.7007	0.723444		4.00409	0.907934		302.6	0.00471622		302.6	0.0115458		302.6	0.023892		302.6	0.053409		302.6	0.110658
3.94686	0.253775		18.0648	0.127843		17.4684	0.33003		11.7007	0.713471		32.016	0.595783		302.8	0.00471312		302.8	0.0115382		302.8	0.0238765		302.8	0.0533749		302.8	0.110589
3.94686	0.278588		18.0648	0.140017		17.4684	0.337562		11.7007	0.705799		32.016	0.662578		303	0.00471002		303	0.0115306		303	0.0238609		303	0.0533408		303	0.110521
3.94686	0.291128		12.4936	0.227498		17.4684	0.302734		4.62499	0.858178		32.016	0.685895		303.2	0.00470692		303.2	0.0115231		303.2	0.0238454		303.2	0.0533068		303.2	0.110453
3.94686	0.267943		12.4936	0.242862		17.4684	0.334406		4.62499	0.872605		32.016	0.654838		303.4	0.00470383		303.4	0.0115156		303.4	0.02383		303.4	0.0532728		303.4	0.110385
8.28331	0.136818		12.4936	0.259583		23.6005	0.327219		4.62499	0.871674		9.71883	0.896389		303.6	0.00470074		303.6	0.011508		303.6	0.0238145		303.6	0.0532389		303.6	0.110317
8.28331	0.143263		12.4936	0.286265		23.6005	0.258296		4.62499	0.871925		9.71883	0.877492		303.8	0.00469765		303.8	0.0115005		303.8	0.0237991		303.8	0.053205		303.8	0.110249
8.28331	0.147881		12.4936	0.26575		23.6005	0.356749		5.89511	0.799581		9.71883	0.916707		304	0.00469457		304	0.011493		304	0.0237837		304	0.0531711		304	0.110181
8.28331	0.153915		3.79204	0.523253		4.54374	0.66924		5.89511	0.814309		9.71883	0.919553		304.2	0.0046915		304.2	0.0114855		304.2	0.0237683		304.2	0.0531373		304.2	0.110113
5.92383	0.198629		3.79204	0.556024		4.54374	0.654008		5.89511	0.781199		4.54255	0.896436		304.4	0.00468842		304.4	0.011478		304.4	0.0237529		304.4	0.0531035		304.4	0.110045
5.92383	0.232223		3.79204	0.536919		4.54374	0.678647		1.95616	0.885891		4.54255	0.938703		304.6	0.00468536		304.6	0.0114705		304.6	0.0237375		304.6	0.0530698		304.6	0.109977
5.92383	0.215767		3.79204	0.493636		4.54374	0.738844		1.95616	0.889249		4.54255	0.951018		304.8	0.00468229		304.8	0.0114631		304.8	0.0237222		304.8	0.0530361		304.8	0.10991
5.92383	0.233254		8.8922	0.28255		4.54374	0.642021		1.95616	0.871396		4.54255	0.953019		305	0.00467923		305	0.0114556		305	0.0237069		305	0.0530024		305	0.109842
15.3351	0.0705992		8.8922	0.297448		9.16861	0.500894		1.95616	0.901379		16.2482	0.843381		305.2	0.00467617		305.2	0.0114482		305.2	0.0236916		305.2	0.0529688		305.2	0.109775
15.3351	0.0755505		8.8922	0.279992		9.16861	0.49513		2.24924	0.873089		16.2482	0.859674		305.4	0.00467312		305.4	0.0114407		305.4	0.0236763		305.4	0.0529352		305.4	0.109708
15.3351	0.0857344		8.8922	0.282994		9.16861	0.570542		2.24924	0.879281		16.2482	0.85485		305.6	0.00467007		305.6	0.0114333		305.6	0.023661		305.6	0.0529017		305.6	0.10964
15.3351	0.0746308		8.8922	0.331062		9.16861	0.532847		2.24924	0.893731		16.2482	0.853142		305.8	0.00466703		305.8	0.0114259		305.8	0.0236458		305.8	0.0528682		305.8	0.109573
5.60436	0.184972		8.25667	0.296656		9.16861	0.478524		6.22942	0.804938		14.773	0.779718		306	0.00466399		306	0.0114185		306	0.0236306		306	0.0528348		306	0.109506
5.60436	0.198728		8.25667	0.347643		6.45749	0.554644		6.22942	0.825055		14.773	0.7658		306.2	0.00466095		306.2	0.0114111		306.2	0.0236154		306.2	0.0528014		306.2	0.109439
5.60436	0.224309		8.25667	0.367656		6.45749	0.578085		6.22942	0.786635		14.773	0.865133		306.4	0.00465792		306.4	0.0114037		306.4	0.0236002		306.4	0.0527681		306.4	0.109372
5.60436	0.228554		8.25667	0.380456		6.45749	0.610829		12.7769	0.700871		15.2073	0.822964		306.6	0.00465489		306.6	0.0113963		306.6	0.023585		306.6	0.0527347		306.6	0.109305
6.02422	0.214149		14.9096	0.15353		6.45749	0.59772		12.7769	0.66294		15.2073	0.819144		306.8	0.00465187		306.8	0.0113889		306.8	0.0235699		306.8	0.0527015		306.8	0.109239
6.02422	0.19608		14.9096	0.199909		6.45749	0.612766		12.7769	0.665037		15.2073	0.817402		307	0.00464884		307	0.0113816		307	0.0235548		307	0.0526682		307	0.109172
6.02422	0.203109		14.9096	0.197494		7.48458	0.593808		15.0783	0.557628		15.2073	0.822964		307.2	0.00464583		307.2	0.0113742		307.2	0.0235397		307.2	0.0526351		307.2	0.109106
9.67677	0.156384		14.9096	0.171839		7.48458	0.533507		15.0783	0.597255		15.2073	0.819144		307.4	0.00464281		307.4	0.0113669		307.4	0.0235246		307.4	0.0526019		307.4	0.109039
9.67677	0.126528		14.9096	0.201646		7.48458	0.57699		15.0783	0.607177		15.2073	0.817402		307.6	0.00463981		307.6	0.0113595		307.6	0.0235095		307.6	0.0525688		307.6	0.108973
9.67677	0.151559		15.4651	0.155717		7.48458	0.611686		15.0783	0.60395		15.1177	0.833864		307.8	0.0046368		307.8	0.0113522		307.8	0.0234945		307.8	0.0525358		307.8	0.108906
6.3446	0.200834		15.4651	0.187266		4.23451	0.69297		9.81378	0.710433		15.1177	0.846681		308	0.0046338		308	0.0113449		308	0.0234795		308	0.0525027		308	0.10884
6.3446	0.24188		15.4651	0.184686		4.23451	0.767969		9.81378	0.722012		15.1177	0.862624		308.2	0.0046308		308.2	0.0113376		308.2	0.0234645		308.2	0.0524698		308.2	0.108774
6.3446	0.174473		15.4651	0.205066		4.23451	0.680489		9.81378	0.690844		15.1177	0.848189		308.4	0.00462781		308.4	0.0113303		308.4	0.0234495		308.4	0.0524368		308.4	0.108708
8.50592	0.143297		15.4651	0.182563		4.23451	0.731337		8.2547	0.769714		15.1177	0.833864		308.6	0.00462482		308.6	0.011323		308.6	0.0234345		308.6	0.0524039		308.6	0.108642
8.50592	0.143815		4.56619	0.472384		13.8436	0.349717		8.2547	0.807167		15.1177	0.846681		308.8	0.00462183		308.8	0.0113157		308.8	0.0234196		308.8	0.0523711		308.8	0.108576
8.50592	0.149979		4.56619	0.484091		13.8436	0.404402		8.2547	0.787416		15.1177	0.862624		309	0.00461885		309	0.0113084		309	0.0234046		309	0.0523383		309	0.10851
8.23802	0.197821		4.56619	0.455423		13.8436	0.385002		8.2547	0.802506		15.1177	0.848189		309.2	0.00461587		309.2	0.0113012		309.2	0.0233897		309.2	0.0523055		309.2	0.108444
8.23802	0.165371		4.56619	0.448838		13.8436	0.412796		2.16379	0.873955		4.48378	0.888986		309.4	0.0046129		309.4	0.0112939		309.4	0.0233748		309.4	0.0522728		309.4	0.108378
8.23802	0.161998		4.56619	0.519144		13.8436	0.375729		2.16379	0.887841		4.48378	0.950174		309.6	0.00460993		309.6	0.0112867		309.6	0.02336		309.6	0.0522401		309.6	0.108313
8.23802	0.19237		4.09928	0.510829		4.47423	0.689336		2.16379	0.885788		4.48378	0.94195		309.8	0.00460696		309.8	0.0112795		309.8	0.0233451		309.8	0.0522074		309.8	0.108247
5.08545	0.227068		4.09928	0.537114		4.47423	0.71256		2.16379	0.898903		15.1973	0.769605		310	0.004604		310	0.0112722		310	0.0233303		310	0.0521748		310	0.108182
5.08545	0.237534		4.09928	0.495723		4.47423	0.706921		4.90758	0.819237		15.1973	0.863641		310.2	0.00460104		310.2	0.011265		310.2	0.0233155		310.2	0.0521423		310.2	0.108116
5.08545	0.275471		4.09928	0.465768		4.47423	0.721725		4.90758	0.849279		15.1973	0.776225		310.4	0.00459808		310.4	0.0112578		310.4	0.0233007		310.4	0.0521097		310.4	0.108051
4.55478	0.284167		4.09928	0.54405		4.47423	0.715594		4.90758	0.860728		10.7967	0.897209		310.6	0.00459513		310.6	0.0112506		310.6	0.0232859		310.6	0.0520772		310.6	0.107986
4.55478	0.299602		5.95232	0.430001		7.20527	0.54346		4.90758	0.834115		10.7967	0.927005		310.8	0.00459218		310.8	0.0112434		310.8	0.0232711		310.8	0.0520448		310.8	0.107921
4.55478	0.267353		5.95232	0.373246		7.20527	0.582672		4.85703	0.855004		10.7967	0.920343		311	0.00458924		311	0.0112363		311	0.0232564		311	0.0520124		311	0.107856
14.2799	0.0780967		5.95232	0.418848		7.20527	0.519736		4.85703	0.871005		10.7967	0.915858		311.2	0.0045863		311.2	0.0112291		311.2	0.0232417		311.2	0.05198		311.2	0.107791
14.2799	0.0736229		4.90342	0.434044		12.723	0.363883		4.85703	0.857359		7.4572	0.919408		311.4	0.00458336		311.4	0.0112219		311.4	0.023227		311.4	0.0519477		311.4	0.107726
14.2799	0.0661542		4.90342	0.438064		12.723	0.422615		4.85703	0.822876		7.4572	0.941129		311.6	0.00458043		311.6	0.0112148		311.6	0.0232123		311.6	0.0519154		311.6	0.107661
14.2799	0.0927339		4.90342	0.449379		12.723	0.412479		5.07726	0.76921		7.4572	0.947152		311.8	0.0045775		311.8	0.0112077		311.8	0.0231976		311.8	0.0518832		311.8	0.107596
3.58883	0.287501		4.90342	0.440801		12.723	0.418383		5.07726	0.836218		7.4572	0.939642		312	0.00457458		312	0.0112005		312	0.023183		312	0.051851		312	0.107531
3.58883	0.301495		4.90342	0.521811		12.723	0.408548		5.07726	0.8147		15.9564	0.794256		312.2	0.00457166		312.2	0.0111934		312.2	0.0231683		312.2	0.0518188		312.2	0.107467
3.58883	0.291457		3.65873	0.559542		2.24712	0.766498		5.07726	0.816018		15.9564	0.845251		312.4	0.00456874		312.4	0.0111863		312.4	0.0231537		312.4	0.0517867		312.4	0.107402
3.58883	0.285474		3.65873	0.572571		2.24712	0.759192		8.92311	0.667568		15.9564	0.861303		312.6	0.00456583		312.6	0.0111792		312.6	0.0231391		312.6	0.0517546		312.6	0.107338
13.5433	0.0790569		3.65873	0.536553		2.24712	0.737408		8.92311	0.819975		15.9564	0.815181		312.8	0.00456291		312.8	0.0111721		312.8	0.0231246		312.8	0.0517226		312.8	0.107274
13.5433	0.096568		3.65873	0.492062		2.24712	0.724234		8.92311	0.773794		4.28027	0.944883		313	0.00456001		313	0.011165		313	0.02311		313	0.0516906		313	0.107209
13.5433	0.0860964		3.65873	0.515305		8.08241	0.472923		5.54252	0.80656		4.28027	0.957902		313.2	0.00455711		313.2	0.0111579		313.2	0.0230955		313.2	0.0516586		313.2	0.107145
13.5433	0.098154		3.76485	0.529976		8.08241	0.620128		5.54252	0.820563		4.28027	0.959092		313.4	0.00455421		313.4	0.0111509		313.4	0.023081		313.4	0.0516267		313.4	0.107081
23.8441	0.0706987		3.76485	0.552161		8.08241	0.596964		5.54252	0.786624		4.28027	0.947863		313.6	0.00455131		313.6	0.0111438		313.6	0.0230665		313.6	0.0515948		313.6	0.107017
23.8441	0.0640882		3.76485	0.54508		8.08241	0.5496		6.01168	0.774304		9.98771	0.906863		313.8	0.00454842		313.8	0.0111368		313.8	0.023052		313.8	0.0515629		313.8	0.106953
23.8441	0.0546441		3.76485	0.487509		8.08241	0.526865		6.01168	0.857907		9.98771	0.915252		314	0.00454553		314	0.0111297		314	0.0230375		314	0.0515311		314	0.106889
23.8441	0.0664415		3.76485	0.552078		7.93165	0.550462		6.01168	0.855278		9.98771	0.920794		314.2	0.00454265		314.2	0.0111227		314.2	0.0230231		314.2	0.0514994		314.2	0.106825
23.8441	0.0706987		3.21437	0.53865		7.93165	0.606467		6.01168	0.778682		9.98771	0.909064		314.4	0.00453977		314.4	0.0111157		314.4	0.0230086		314.4	0.0514676		314.4	0.106761
23.8441	0.0640882		3.21437	0.606263		7.93165	0.57886		4.51886	0.842384		7.61115	0.932275		314.6	0.00453689		314.6	0.0111086		314.6	0.0229942		314.6	0.0514359		314.6	0.106698
23.8441	0.0546441		3.21437	0.568935		7.93165	0.561987		4.51886	0.840817		7.61115	0.936531		314.8	0.00453402		314.8	0.0111016		314.8	0.0229798		314.8	0.0514043		314.8	0.106634
23.8441	0.0664415		3.21437	0.54103		7.93165	0.539021		4.51886	0.862338		7.61115	0.940245		315	0.00453115		315	0.0110946		315	0.0229655		315	0.0513727		315	0.10657
23.8441	0.0706987		8.96234	0.284833		7.75853	0.569978		4.51886	0.859429		7.61115	0.932587		315.2	0.00452828		315.2	0.0110877		315.2	0.0229511		315.2	0.0513411		315.2	0.106507
23.8441	0.0640882		8.96234	0.343268		7.75853	0.619052		2.33564	0.87202		21.7971	0.685686		315.4	0.00452542		315.4	0.0110807		315.4	0.0229368		315.4	0.0513096		315.4	0.106444
23.8441	0.0546441		8.96234	0.241061		7.75853	0.516367		2.33564	0.842916		21.7971	0.710484		315.6	0.00452256		315.6	0.0110737		315.6	0.0229224		315.6	0.0512781		315.6	0.10638
23.8441	0.0664415		8.96234	0.310626		7.75853	0.535309		2.33564	0.776103		21.7971	0.661192		315.8	0.0045197		315.8	0.0110667		315.8	0.0229081		315.8	0.0512466		315.8	0.106317
23.8441	0.0706987		8.54787	0.27638		11.187	0.421851		14.4737	0.656411		21.7971	0.716314		316	0.00451685		316	0.0110598		316	0.0228939		316	0.0512152		316	0.106254
23.8441	0.0640882		8.54787	0.340458		11.187	0.517204		14.4737	0.629651		21.7971	0.685686		316.2	0.004514		316.2	0.0110528		316.2	0.0228796		316.2	0.0511838		316.2	0.106191
23.8441	0.0546441		8.54787	0.319051		11.187	0.459462		14.4737	0.593338		21.7971	0.710484		316.4	0.00451116		316.4	0.0110459		316.4	0.0228653		316.4	0.0511525		316.4	0.106128
23.8441	0.0664415		8.54787	0.274225		11.187	0.418465		14.4737	0.664089		21.7971	0.661192		316.6	0.00450832		316.6	0.011039		316.6	0.0228511		316.6	0.0511212		316.6	0.106065
9.55538	0.113266		8.54787	0.316499		11.187	0.443442		3.39346	0.883114		21.7971	0.716314		316.8	0.00450548		316.8	0.0110321		316.8	0.0228369		316.8	0.0510899		316.8	0.106002
9.55538	0.135508		18.1026	0.164402		5.45313	0.649579		3.39346	0.891946		18.9799	0.776977		317	0.00450265		317	0.0110252		317	0.0228227		317	0.0510587		317	0.105939
9.55538	0.116698		18.1026	0.140972		5.45313	0.589893		3.39346	0.892799		18.9799	0.785961		317.2	0.00449982		317.2	0.0110183		317.2	0.0228085		317.2	0.0510275		317.2	0.105877
9.55538	0.115439		18.1026	0.148481		5.45313	0.589951		3.39346	0.89265		18.9799	0.789661		317.4	0.00449699		317.4	0.0110114		317.4	0.0227944		317.4	0.0509963		317.4	0.105814
10.8068	0.116062		15.3862	0.187239		4.03603	0.625878		3.39346	0.883114		18.9799	0.813535		317.6	0.00449417		317.6	0.0110045		317.6	0.0227802		317.6	0.0509652		317.6	0.105751
10.8068	0.124278		15.3862	0.18127		4.03603	0.684932		3.39346	0.891946		18.9799	0.776977		317.8	0.00449135		317.8	0.0109976		317.8	0.0227661		317.8	0.0509342		317.8	0.105689
10.8068	0.117271		15.3862	0.166106		4.03603	0.669612		3.39346	0.892799		18.9799	0.785961		318	0.00448853		318	0.0109907		318	0.022752		318	0.0509031		318	0.105627
10.8068	0.133196		15.3862	0.174023		5.13442	0.593704		3.39346	0.89265		18.9799	0.789661		318.2	0.00448572		318.2	0.0109839		318.2	0.0227379		318.2	0.0508721		318.2	0.105564
13.2736	0.0847599		15.3862	0.192844		5.13442	0.59404		8.64705	0.746907		18.9799	0.813535		318.4	0.00448291		318.4	0.010977		318.4	0.0227238		318.4	0.0508412		318.4	0.105502
13.2736	0.0945216		3.73725	0.536477		5.13442	0.689813		8.64705	0.768251		62.2774	0.390312		318.6	0.0044801		318.6	0.0109702		318.6	0.0227098		318.6	0.0508102		318.6	0.10544
13.2736	0.0852111		3.73725	0.560993		5.13442	0.597294		8.64705	0.776657		62.2774	0.362331		318.8	0.0044773		318.8	0.0109634		318.8	0.0226957		318.8	0.0507793		318.8	0.105378
13.2736	0.0998265		3.73725	0.516536		5.13442	0.712682		8.64705	0.783381		62.2774	0.399682		319	0.0044745		319	0.0109565		319	0.0226817		319	0.0507485		319	0.105316
7.33101	0.17538		3.73725	0.49352		10.4107	0.480692		12.9488	0.665832		16.7467	0.794544		319.2	0.00447171		319.2	0.0109497		319.2	0.0226677		319.2	0.0507177		319.2	0.105254
7.33101	0.164701		3.73725	0.536234		10.4107	0.443772		12.9488	0.695573		16.7467	0.818505		319.4	0.00446892		319.4	0.0109429		319.4	0.0226537		319.4	0.0506869		319.4	0.105192
7.33101	0.162336		12.6533	0.206383		10.4107	0.500889		12.9488	0.663975		16.7467	0.839531		319.6	0.00446613		319.6	0.0109361		319.6	0.0226398		319.6	0.0506562		319.6	0.10513
7.33101	0.180252		12.6533	0.202511		10.4107	0.40915		17.3808	0.623852		16.7467	0.814076		319.8	0.00446334		319.8	0.0109293		319.8	0.0226258		319.8	0.0506255		319.8	0.105068
4.48639	0.264625		12.6533	0.189005		3.88361	0.658856		17.3808	0.632787		16.5311	0.79509		320	0.00446056		320	0.0109226		320	0.0226119		320	0.0505948		320	0.105006
4.48639	0.244022		12.6533	0.192947		3.88361	0.75999		17.3808	0.486757		16.5311	0.843049		320.2	0.00445779		320.2	0.0109158		320.2	0.022598		320.2	0.0505642		320.2	0.104945
4.48639	0.258358		12.6533	0.203617		3.88361	0.684646		17.3808	0.608145		16.5311	0.853676		320.4	0.00445501		320.4	0.010909		320.4	0.0225841		320.4	0.0505336		320.4	0.104883
4.48639	0.303714		2.42325	0.635302		3.88361	0.744788		14.6698	0.634883		16.5311	0.803699		320.6	0.00445224		320.6	0.0109023		320.6	0.0225702		320.6	0.050503		320.6	0.104822
6.17173	0.204222		2.42325	0.662743		12.451	0.415435		14.6698	0.632699		13.9917	0.827385		320.8	0.00444947		320.8	0.0108955		320.8	0.0225563		320.8	0.0504725		320.8	0.10476
6.17173	0.225675		2.42325	0.593075		12.451	0.408834		14.6698	0.631712		13.9917	0.869505		321	0.00444671		321	0.0108888		321	0.0225425		321	0.0504421		321	0.104699
6.17173	0.238892		2.42325	0.591537		12.451	0.431622		14.6698	0.642356		13.9917	0.875322		321.2	0.00444395		321.2	0.010882		321.2	0.0225286		321.2	0.0504116		321.2	0.104638
6.17173	0.230717		2.42325	0.640673		12.451	0.410111		42.6552	0.294543		13.9917	0.845104		321.4	0.00444119		321.4	0.0108753		321.4	0.0225148		321.4	0.0503812		321.4	0.104577
6.28306	0.198977		17.4201	0.153462		12.451	0.422355		42.6552	0.318602		15.6714	0.80649		321.6	0.00443844		321.6	0.0108686		321.6	0.022501		321.6	0.0503508		321.6	0.104516
6.28306	0.194193		17.4201	0.167359		4.98201	0.630887		42.6552	0.327743		15.6714	0.861666		321.8	0.00443569		321.8	0.0108619		321.8	0.0224872		321.8	0.0503205		321.8	0.104455
6.28306	0.230582		17.4201	0.153042		4.98201	0.652676		42.6552	0.366972		15.6714	0.86683		322	0.00443294		322	0.0108552		322	0.0224735		322	0.0502902		322	0.104394
4.3987	0.256474		17.4201	0.166872		4.98201	0.655867		8.03463	0.778374		15.6714	0.836763		322.2	0.0044302		322.2	0.0108485		322.2	0.0224597		322.2	0.05026		322.2	0.104333
4.3987	0.260444		8.3311	0.344975		11.5602	0.399878		8.03463	0.776462		58.4934	0.417745		322.4	0.00442746		322.4	0.0108418		322.4	0.022446		322.4	0.0502297		322.4	0.104272
4.3987	0.269907		8.3311	0.361365		11.5602	0.417346		8.03463	0.80653		58.4934	0.440958		322.6	0.00442472		322.6	0.0108352		322.6	0.0224323		322.6	0.0501996		322.6	0.104211
4.3987	0.305001		8.3311	0.288932		11.5602	0.373556		8.03463	0.801388		58.4934	0.478338		322.8	0.00442199		322.8	0.0108285		322.8	0.0224186		322.8	0.0501694		322.8	0.10415
4.37344	0.317266		8.3311	0.323545		11.5602	0.401354		8.25863	0.783289		58.4934	0.354266		323	0.00441926		323	0.0108218		323	0.0224049		323	0.0501393		323	0.10409
4.37344	0.262869		4.96915	0.447879		11.5602	0.471146		8.25863	0.774569		12.3468	0.812252		323.2	0.00441653		323.2	0.0108152		323.2	0.0223912		323.2	0.0501092		323.2	0.104029
4.37344	0.305134		4.96915	0.455936		18.0648	0.288093		8.25863	0.776511		12.3468	0.846358		323.4	0.00441381		323.4	0.0108086		323.4	0.0223776		323.4	0.0500792		323.4	0.103969
4.37344	0.345057		4.96915	0.441834		18.0648	0.318184		8.25863	0.786626		12.3468	0.852156		323.6	0.00441109		323.6	0.0108019		323.6	0.022364		323.6	0.0500492		323.6	0.103908
4.20293	0.277877		4.96915	0.414359		18.0648	0.312569		34.8666	0.317318		10.8	0.798903		323.8	0.00440837		323.8	0.0107953		323.8	0.0223503		323.8	0.0500192		323.8	0.103848
4.20293	0.2592		4.96915	0.450127		18.0648	0.302137		34.8666	0.342963		10.8	0.814075		324	0.00440566		324	0.0107887		324	0.0223367		324	0.0499893		324	0.103788
4.20293	0.293771		3.33404	0.559841		18.0648	0.330937		34.8666	0.361976		10.8	0.837822		324.2	0.00440295		324.2	0.0107821		324.2	0.0223232		324.2	0.0499594		324.2	0.103728
4.20293	0.256624		3.33404	0.596533		12.4936	0.424668		15.3657	0.630889		10.8	0.86686		324.4	0.00440025		324.4	0.0107755		324.4	0.0223096		324.4	0.0499295		324.4	0.103668
5.19172	0.336423		3.33404	0.595875		12.4936	0.447944		15.3657	0.619726		15.8434	0.815446		324.6	0.00439754		324.6	0.0107689		324.6	0.022296		324.6	0.0498997		324.6	0.103607
5.19172	0.19407		8.29421	0.320871		12.4936	0.396882		15.3657	0.62395		15.8434	0.854528		324.8	0.00439484		324.8	0.0107623		324.8	0.0222825		324.8	0.0498699		324.8	0.103548
5.19172	0.243535		8.29421	0.319592		12.4936	0.459356		15.3657	0.624695		15.8434	0.868005		325	0.00439215		325	0.0107557		325	0.022269		325	0.0498401		325	0.103488
5.56745	0.219988		8.29421	0.299723		12.4936	0.415654		14.277	0.684179		15.8434	0.839782		325.2	0.00438945		325.2	0.0107492		325.2	0.0222555		325.2	0.0498104		325.2	0.103428
5.56745	0.2177		8.29421	0.318148		3.79204	0.685026		14.277	0.655579		3.63914	0.945486		325.4	0.00438676		325.4	0.0107426		325.4	0.022242		325.4	0.0497807		325.4	0.103368
5.56745	0.22336		8.29421	0.276551		3.79204	0.69137		14.277	0.578502		3.63914	0.955521		325.6	0.00438408		325.6	0.010736		325.6	0.0222286		325.6	0.0497511		325.6	0.103308
5.56745	0.219769		8.29421	0.320871		3.79204	0.724715		14.277	0.685763		3.63914	0.959322		325.8	0.00438139		325.8	0.0107295		325.8	0.0222151		325.8	0.0497215		325.8	0.103249
2.9512	0.319968		8.29421	0.319592		3.79204	0.745579		13.4932	0.676583		3.63914	0.949227		326	0.00437871		326	0.010723		326	0.0222017		326	0.0496919		326	0.103189
2.9512	0.350109		8.29421	0.299723		3.79204	0.744313		13.4932	0.672631		3.86822	0.944981		326.2	0.00437604		326.2	0.0107164		326.2	0.0221883		326.2	0.0496624		326.2	0.10313
2.9512	0.383133		8.29421	0.318148		8.8922	0.443342		13.4932	0.654981		3.86822	0.944473		326.4	0.00437336		326.4	0.0107099		326.4	0.0221749		326.4	0.0496329		326.4	0.10307
2.9512	0.385948		8.29421	0.276551		8.8922	0.525069		13.4932	0.672116		3.86822	0.954444		326.6	0.00437069		326.6	0.0107034		326.6	0.0221615		326.6	0.0496034		326.6	0.103011
3.59218	0.354664		5.63534	0.41844		8.8922	0.524383		5.94976	0.826932		3.86822	0.962889		326.8	0.00436803		326.8	0.0106969		326.8	0.0221481		326.8	0.0495739		326.8	0.102951
3.59218	0.300549		5.63534	0.47069		8.8922	0.540828		5.94976	0.844321		8.21459	0.897749		327	0.00436536		327	0.0106904		327	0.0221347		327	0.0495445		327	0.102892
3.59218	0.334432		5.63534	0.41502		8.8922	0.532097		5.94976	0.863991		8.21459	0.900676		327.2	0.0043627		327.2	0.0106839		327.2	0.0221214		327.2	0.0495152		327.2	0.102833
3.59218	0.335527		5.63534	0.409622		8.25667	0.522266		5.89712	0.835585		8.21459	0.914996		327.4	0.00436005		327.4	0.0106774		327.4	0.0221081		327.4	0.0494858		327.4	0.102774
16.9308	0.0761207		5.63534	0.426204		8.25667	0.488169		5.89712	0.838306		8.21459	0.911073		327.6	0.00435739		327.6	0.010671		327.6	0.0220948		327.6	0.0494565		327.6	0.102715
16.9308	0.0613618		8.35016	0.297885		8.25667	0.510103		5.89712	0.853278		13.7366	0.826949		327.8	0.00435474		327.8	0.0106645		327.8	0.0220815		327.8	0.0494273		327.8	0.102656
16.9308	0.070576		8.35016	0.315998		8.25667	0.529924		5.89712	0.818934		13.7366	0.880523		328	0.00435209		328	0.0106581		328	0.0220682		328	0.0493981		328	0.102597
16.9308	0.0667471		8.35016	0.383317		14.9096	0.34752		17.8831	0.536507		13.7366	0.82468		328.2	0.00434945		328.2	0.0106516		328.2	0.022055		328.2	0.0493689		328.2	0.102538
4.29699	0.277556		8.35016	0.352103		14.9096	0.404157		17.8831	0.577003		5.35249	0.912952		328.4	0.00434681		328.4	0.0106452		328.4	0.0220417		328.4	0.0493397		328.4	0.10248
4.29699	0.290232		8.35016	0.311471		14.9096	0.375992		17.8831	0.593001		5.35249	0.928342		328.6	0.00434417		328.6	0.0106387		328.6	0.0220285		328.6	0.0493106		328.6	0.102421
4.29699	0.255508		8.35016	0.297885		14.9096	0.399656		17.8831	0.554206		5.35249	0.945749		328.8	0.00434154		328.8	0.0106323		328.8	0.0220153		328.8	0.0492815		328.8	0.102362
4.29699	0.277813		8.35016	0.315998		14.9096	0.338733		3.7427	0.864095		5.35249	0.93672		329	0.00433891		329	0.0106259		329	0.0220021		329	0.0492524		329	0.102304
2.99947	0.345286		8.35016	0.383317		15.4651	0.341254		3.7427	0.857521		5.08433	0.886222		329.2	0.00433628		329.2	0.0106195		329.2	0.0219889		329.2	0.0492234		329.2	0.102245
2.99947	0.361744		8.35016	0.352103		15.4651	0.368121		3.7427	0.858649		5.08433	0.913838		329.4	0.00433365		329.4	0.0106131		329.4	0.0219758		329.4	0.0491944		329.4	0.102187
2.99947	0.372886		8.35016	0.311471		15.4651	0.351861		3.7427	0.888981		5.08433	0.945499		329.6	0.00433103		329.6	0.0106067		329.6	0.0219626		329.6	0.0491655		329.6	0.102129
2.99947	0.350602		8.6546	0.305443		15.4651	0.378884		3.77469	0.870712		5.08433	0.92952		329.8	0.00432841		329.8	0.0106003		329.8	0.0219495		329.8	0.0491365		329.8	0.10207
7.38569	0.167997		8.6546	0.293736		15.4651	0.334088		3.77469	0.855349		4.28477	0.884762		330	0.0043258		330	0.0105939		330	0.0219364		330	0.0491077		330	0.102012
7.38569	0.146182		8.6546	0.265114		4.56619	0.66322		3.77469	0.85937		4.28477	0.896711		330.2	0.00432318		330.2	0.0105875		330.2	0.0219233		330.2	0.0490788		330.2	0.101954
7.38569	0.15327		8.6546	0.295431		4.56619	0.683418		3.77469	0.884111		4.28477	0.914725		330.4	0.00432057		330.4	0.0105812		330.4	0.0219102		330.4	0.04905		330.4	0.101896
4.49395	0.240374		8.6546	0.312759		4.56619	0.673364		3.94686	0.862699		4.28477	0.906458		330.6	0.00431797		330.6	0.0105748		330.6	0.0218971		330.6	0.0490212		330.6	0.101838
4.49395	0.233805		8.6546	0.305443		4.56619	0.725866		3.94686	0.856887		16.0488	0.757612		330.8	0.00431537		330.8	0.0105685		330.8	0.0218841		330.8	0.0489924		330.8	0.10178
4.49395	0.25808		8.6546	0.293736		4.56619	0.706478		3.94686	0.869117		16.0488	0.863568		331	0.00431277		331	0.0105621		331	0.021871		331	0.0489637		331	0.101722
4.49395	0.237518		8.6546	0.265114		4.09928	0.687306		3.94686	0.863041		16.0488	0.855659		331.2	0.00431017		331.2	0.0105558		331.2	0.021858		331.2	0.048935		331.2	0.101664
12.8527	0.0802701		8.6546	0.295431		4.09928	0.678371		3.94686	0.862699		16.0488	0.777472		331.4	0.00430758		331.4	0.0105495		331.4	0.021845		331.4	0.0489064		331.4	0.101606
12.8527	0.0869048		8.6546	0.312759		4.09928	0.702867		3.94686	0.856887		17.2682	0.762904		331.6	0.00430499		331.6	0.0105432		331.6	0.021832		331.6	0.0488778		331.6	0.101549
12.8527	0.0877307		5.25549	0.434397		4.09928	0.691227		3.94686	0.869117		17.2682	0.807156		331.8	0.0043024		331.8	0.0105368		331.8	0.0218191		331.8	0.0488492		331.8	0.101491
12.8527	0.084165		5.25549	0.463717		4.09928	0.704739		3.94686	0.863041		17.2682	0.818099		332	0.00429981		332	0.0105305		332	0.0218061		332	0.0488206		332	0.101433
10.5598	0.0759371		5.25549	0.415854		4.90342	0.613924		8.28331	0.7503		6.87169	0.902655		332.2	0.00429723		332.2	0.0105242		332.2	0.0217931		332.2	0.0487921		332.2	0.101376
10.5598	0.0901126		5.25549	0.39535		4.90342	0.632669		8.28331	0.773534		6.87169	0.910526		332.4	0.00429465		332.4	0.010518		332.4	0.0217802		332.4	0.0487636		332.4	0.101319
10.5598	0.0850018		2.40852	0.635541		4.90342	0.657151		8.28331	0.768122		6.87169	0.916858		332.6	0.00429208		332.6	0.0105117		332.6	0.0217673		332.6	0.0487352		332.6	0.101261
9.13839	0.141859		2.40852	0.662553		4.90342	0.724855		8.28331	0.745807		6.87169	0.885232		332.8	0.00428951		332.8	0.0105054		332.8	0.0217544		332.8	0.0487068		332.8	0.101204
9.13839	0.147308		2.40852	0.582584		4.90342	0.698957		32.588	0.344936		15.3998	0.767854		333	0.00428694		333	0.0104991		333	0.0217415		333	0.0486784		333	0.101147
9.13839	0.137981		5.36326	0.399496		3.65873	0.667643		32.588	0.388754		15.3998	0.747227		333.2	0.00428437		333.2	0.0104929		333.2	0.0217287		333.2	0.04865		333.2	0.101089
9.13839	0.137258		5.36326	0.51485		3.65873	0.673211		32.588	0.424578		15.3998	0.79427		333.4	0.00428181		333.4	0.0104866		333.4	0.0217158		333.4	0.0486217		333.4	0.101032
17.3634	0.0792481		5.36326	0.425066		3.65873	0.693189		32.588	0.382814		15.3998	0.759611		333.6	0.00427925		333.6	0.0104804		333.6	0.021703		333.6	0.0485934		333.6	0.100975
17.3634	0.0759056		5.36326	0.418077		3.65873	0.721311		10.1694	0.701397		25.8252	0.644975		333.8	0.0042767		333.8	0.0104742		333.8	0.0216902		333.8	0.0485652		333.8	0.100918
17.3634	0.0810316		5.26148	0.429607		3.76485	0.744802		10.1694	0.72765		25.8252	0.616177		334	0.00427414		334	0.0104679		334	0.0216773		334	0.048537		334	0.100861
17.3634	0.084974		5.26148	0.457719		3.76485	0.697399		10.1694	0.712329		25.8252	0.750553		334.2	0.00427159		334.2	0.0104617		334.2	0.0216646		334.2	0.0485088		334.2	0.100805
4.42736	0.275742		5.26148	0.426861		3.76485	0.745427		10.1694	0.704059		25.8252	0.657059		334.4	0.00426904		334.4	0.0104555		334.4	0.0216518		334.4	0.0484806		334.4	0.100748
4.42736	0.269877		5.26148	0.433408		3.76485	0.725603		5.92383	0.838811		54.0255	0.418164		334.6	0.0042665		334.6	0.0104493		334.6	0.021639		334.6	0.0484525		334.6	0.100691
4.42736	0.277196		5.26148	0.467372		3.76485	0.730977		5.92383	0.852003		54.0255	0.42037		334.8	0.00426396		334.8	0.0104431		334.8	0.0216263		334.8	0.0484244		334.8	0.100634
12.1158	0.194474		5.67549	0.405435		3.21437	0.725158		5.92383	0.85254		54.0255	0.426068		335	0.00426142		335	0.0104369		335	0.0216135		335	0.0483964		335	0.100578
12.1158	0.113043		5.67549	0.400963		3.21437	0.738056		5.92383	0.855154		54.0255	0.431276		335.2	0.00425889		335.2	0.0104307		335.2	0.0216008		335.2	0.0483684		335.2	0.100521
12.1158	0.151059		5.67549	0.402038		3.21437	0.747258		16.48	0.593584		25.98	0.65913		335.4	0.00425635		335.4	0.0104245		335.4	0.0215881		335.4	0.0483404		335.4	0.100465
12.1158	0.175695		5.67549	0.448947		3.21437	0.724048		16.48	0.581102		25.98	0.625993		335.6	0.00425382		335.6	0.0104184		335.6	0.0215754		335.6	0.0483124		335.6	0.100408
17.6149	0.0664852		6.54839	0.387126		3.21437	0.701563		16.48	0.522273		25.98	0.740554		335.8	0.0042513		335.8	0.0104122		335.8	0.0215628		335.8	0.0482845		335.8	0.100352
17.6149	0.0775085		6.54839	0.424541		8.96234	0.497377		16.48	0.564528		25.98	0.658811		336	0.00424877		336	0.0104061		336	0.0215501		336	0.0482566		336	0.100296
17.6149	0.0753159		6.54839	0.414723		8.96234	0.493352		15.3351	0.617873		42.0599	0.566206		336.2	0.00424625		336.2	0.0103999		336.2	0.0215375		336.2	0.0482287		336.2	0.10024
17.6149	0.0611515		6.54839	0.456635		8.96234	0.497423		15.3351	0.620981		42.0599	0.579831		336.4	0.00424374		336.4	0.0103938		336.4	0.0215248		336.4	0.0482009		336.4	0.100183
13.2965	0.0978404		7.91174	0.308163		8.96234	0.562329		15.3351	0.613242		42.0599	0.591335		336.6	0.00424122		336.6	0.0103876		336.6	0.0215122		336.6	0.0481731		336.6	0.100127
13.2965	0.0891431		7.91174	0.363872		8.96234	0.505025		15.3351	0.627822		42.0599	0.557462		336.8	0.00423871		336.8	0.0103815		336.8	0.0214996		336.8	0.0481453		336.8	0.100071
13.2965	0.0869668		7.91174	0.3031		8.54787	0.512728		17.0474	0.550532		14.3094	0.835738		337	0.0042362		337	0.0103754		337	0.0214871		337	0.0481176		337	0.100015
13.2965	0.118025		5.74415	0.379567		8.54787	0.542598		17.0474	0.575908		14.3094	0.876804		337.2	0.0042337		337.2	0.0103693		337.2	0.0214745		337.2	0.0480899		337.2	0.0999595
5.07168	0.231509		5.74415	0.408575		8.54787	0.518541		17.0474	0.599761		14.3094	0.887076		337.4	0.0042312		337.4	0.0103632		337.4	0.0214619		337.4	0.0480622		337.4	0.0999037
5.07168	0.218853		5.74415	0.412983		8.54787	0.558		17.0474	0.575362		14.3094	0.850595		337.6	0.0042287		337.6	0.0103571		337.6	0.0214494		337.6	0.0480346		337.6	0.0998479
5.07168	0.24518		5.74415	0.400174		8.54787	0.514541		6.02422	0.847283		15.0651	0.79778		337.8	0.0042262		337.8	0.010351		337.8	0.0214369		337.8	0.048007		337.8	0.0997922
5.07168	0.224446		12.3468	0.26224		18.1026	0.283292		6.02422	0.75744		15.0651	0.845269		338	0.00422371		338	0.0103449		338	0.0214244		338	0.0479794		338	0.0997365
4.00131	0.246513		12.3468	0.23876		18.1026	0.291514		6.02422	0.820726		15.0651	0.917283		338.2	0.00422122		338.2	0.0103388		338.2	0.0214119		338.2	0.0479519		338.2	0.0996809
4.00131	0.267882		12.3468	0.21537		18.1026	0.373848		2.14696	0.843047		15.0651	0.848457		338.4	0.00421873		338.4	0.0103328		338.4	0.0213994		338.4	0.0479244		338.4	0.0996254
4.00131	0.300303		12.3468	0.194641		18.1026	0.287341		2.14696	0.85404		11.8003	0.879114		338.6	0.00421624		338.6	0.0103267		338.6	0.0213869		338.6	0.0478969		338.6	0.0995699
3.67191	0.2879		12.3468	0.191188		15.3862	0.346513		2.14696	0.884291		11.8003	0.890315		338.8	0.00421376		338.8	0.0103206		338.8	0.0213745		338.8	0.0478694		338.8	0.0995145
3.67191	0.301304		11.9632	0.251495		15.3862	0.347324		5.49942	0.834698		11.8003	0.904255		339	0.00421128		339	0.0103146		339	0.021362		339	0.047842		339	0.0994592
3.67191	0.303743		11.9632	0.268095		15.3862	0.362827		5.49942	0.796913		11.8003	0.877413		339.2	0.00420881		339.2	0.0103086		339.2	0.0213496		339.2	0.0478146		339.2	0.0994039
3.67191	0.279038		11.9632	0.204218		15.3862	0.330216		5.49942	0.842011		7.51623	0.924957		339.4	0.00420633		339.4	0.0103025		339.4	0.0213372		339.4	0.0477873		339.4	0.0993487
15.8797	0.0702735		11.9632	0.207001		15.3862	0.349763		6.3446	0.786116		7.51623	0.936248		339.6	0.00420386		339.6	0.0102965		339.6	0.0213248		339.6	0.0477599		339.6	0.0992935
15.8797	0.0837312		11.9632	0.236481		3.73725	0.714323		6.3446	0.811262		7.51623	0.938552		339.8	0.0042014		339.8	0.0102905		339.8	0.0213124		339.8	0.0477327		339.8	0.0992384
15.8797	0.101494		14.5956	0.174822		3.73725	0.73536		6.3446	0.797094		7.51623	0.933281		340	0.00419893		340	0.0102845		340	0.0213001		340	0.0477054		340	0.0991834
15.8797	0.0936355		14.5956	0.209301		3.73725	0.735602		6.3446	0.822118		9.36559	0.915133		340.2	0.00419647		340.2	0.0102785		340.2	0.0212877		340.2	0.0476782		340.2	0.0991284
18.608	0.156757		14.5956	0.158867		3.73725	0.763199		8.50592	0.75821		9.36559	0.925364		340.4	0.00419401		340.4	0.0102725		340.4	0.0212754		340.4	0.047651		340.4	0.0990735
18.608	0.117709		14.5956	0.159791		3.73725	0.733588		8.50592	0.793934		9.36559	0.917479		340.6	0.00419156		340.6	0.0102665		340.6	0.0212631		340.6	0.0476238		340.6	0.0990187
18.608	0.105177		14.5956	0.184376		6.16076	0.678524		8.50592	0.801011		9.36559	0.925322		340.8	0.0041891		340.8	0.0102605		340.8	0.0212508		340.8	0.0475967		340.8	0.0989639
6.83375	0.170396		9.22843	0.298609		6.16076	0.656454		8.50592	0.771829		17.9062	0.77385		341	0.00418665		341	0.0102545		341	0.0212385		341	0.0475696		341	0.0989091
6.83375	0.169884		9.22843	0.296089		6.16076	0.616418		8.23802	0.728546		17.9062	0.795812		341.2	0.00418421		341.2	0.0102485		341.2	0.0212262		341.2	0.0475425		341.2	0.0988545
6.83375	0.171578		9.22843	0.316607		12.6533	0.415179		8.23802	0.704335		17.9062	0.746839		341.4	0.00418176		341.4	0.0102426		341.4	0.0212139		341.4	0.0475154		341.4	0.0987999
6.83375	0.190893		4.09178	0.451907		12.6533	0.403893		8.23802	0.734015		17.9062	0.764881		341.6	0.00417932		341.6	0.0102366		341.6	0.0212017		341.6	0.0474884		341.6	0.0987453
4.65356	0.258965		4.09178	0.508977		12.6533	0.440539		8.23802	0.761532		17.9805	0.778279		341.8	0.00417688		341.8	0.0102307		341.8	0.0211894		341.8	0.0474615		341.8	0.0986908
4.65356	0.258927		4.09178	0.550413		12.6533	0.404677		14.2799	0.625708		17.9805	0.798843		342	0.00417445		342	0.0102247		342	0.0211772		342	0.0474345		342	0.0986364
4.65356	0.264652		4.09178	0.42884		12.6533	0.449065		14.2799	0.641993		17.9805	0.76171		342.2	0.00417202		342.2	0.0102188		342.2	0.021165		342.2	0.0474076		342.2	0.098582
4.65356	0.301951		4.09178	0.595833		2.42325	0.757877		14.2799	0.633304		17.9805	0.74894		342.4	0.00416959		342.4	0.0102129		342.4	0.0211528		342.4	0.0473807		342.4	0.0985277
8.41811	0.185485		6.92247	0.354988		2.42325	0.76793		14.2799	0.646524		9.46147	0.912061		342.6	0.00416716		342.6	0.010207		342.6	0.0211406		342.6	0.0473538		342.6	0.0984735
8.41811	0.147748		6.92247	0.40116		2.42325	0.7677		63.3011	0.172063		9.46147	0.886924		342.8	0.00416473		342.8	0.010201		342.8	0.0211285		342.8	0.047327		342.8	0.0984193
8.41811	0.153382		6.92247	0.350398		2.42325	0.782917		63.3011	0.206791		9.46147	0.89225		343	0.00416231		343	0.0101951		343	0.0211163		343	0.0473002		343	0.0983651
8.41811	0.168826		6.92247	0.328547		2.42325	0.782918		63.3011	0.27094		17.7457	0.779536		343.2	0.00415989		343.2	0.0101892		343.2	0.0211042		343.2	0.0472734		343.2	0.0983111
8.41811	0.185485		6.92247	0.375935		15.8724	0.354885		63.3011	0.254383		17.7457	0.757629		343.4	0.00415748		343.4	0.0101833		343.4	0.0210921		343.4	0.0472467		343.4	0.0982571
8.41811	0.147748		14.02	0.20257		15.8724	0.372134		13.5433	0.661449		17.7457	0.844047		343.6	0.00415506		343.6	0.0101775		343.6	0.0210799		343.6	0.04722		343.6	0.0982031
8.41811	0.153382		14.02	0.194727		15.8724	0.394194		13.5433	0.729966		17.7457	0.794395		343.8	0.00415265		343.8	0.0101716		343.8	0.0210678		343.8	0.0471933		343.8	0.0981492
8.41811	0.168826		14.02	0.179776		15.8724	0.288619		13.5433	0.642605		17.6914	0.786921		344	0.00415025		344	0.0101657		344	0.0210558		344	0.0471667		344	0.0980954
11.6495	0.0995507		14.02	0.178814		15.8724	0.361145		13.5433	0.667063		17.6914	0.79175		344.2	0.00414784		344.2	0.0101598		344.2	0.0210437		344.2	0.04714		344.2	0.0980416
11.6495	0.109983		14.02	0.207629		17.4201	0.296321		17.8279	0.5672		17.6914	0.831815		344.4	0.00414544		344.4	0.010154		344.4	0.0210316		344.4	0.0471135		344.4	0.0979879
11.6495	0.118382		17.7366	0.164094		17.4201	0.342917		17.8279	0.574058		17.6914	0.777514		344.6	0.00414304		344.6	0.0101481		344.6	0.0210196		344.6	0.0470869		344.6	0.0979342
11.6495	0.101863		17.7366	0.16683		17.4201	0.34247		17.8279	0.610301		11.3056	0.827753		344.8	0.00414065		344.8	0.0101423		344.8	0.0210076		344.8	0.0470604		344.8	0.0978806
14.6884	0.0748203		17.7366	0.162639		17.4201	0.317012		17.8279	0.515679		11.3056	0.842098		345	0.00413825		345	0.0101364		345	0.0209956		345	0.0470339		345	0.0978271
14.6884	0.0896676		17.7366	0.140788		17.4201	0.351961		17.6914	0.570099		11.3056	0.859968		345.2	0.00413586		345.2	0.0101306		345.2	0.0209836		345.2	0.0470074		345.2	0.0977736
14.6884	0.0790458		17.7366	0.152968		8.3311	0.526078		17.6914	0.600958		11.3056	0.854363		345.4	0.00413347		345.4	0.0101248		345.4	0.0209716		345.4	0.046981		345.4	0.0977202
14.6884	0.100361		4.81285	0.473092		8.3311	0.49618		17.6914	0.526412		9.1565	0.880211		345.6	0.00413109		345.6	0.010119		345.6	0.0209596		345.6	0.0469546		345.6	0.0976668
8.21556	0.17037		4.81285	0.476714		8.3311	0.522004		17.6914	0.635056		9.1565	0.910397		345.8	0.00412871		345.8	0.0101131		345.8	0.0209476		345.8	0.0469282		345.8	0.0976135
8.21556	0.171639		4.81285	0.44416		8.3311	0.550762		18.4593	0.559847		9.1565	0.862873		346	0.00412633		346	0.0101073		346	0.0209357		346	0.0469018		346	0.0975602
8.21556	0.174968		15.2979	0.181269		4.96915	0.693865		18.4593	0.555708		17.0223	0.821256		346.2	0.00412395		346.2	0.0101015		346.2	0.0209238		346.2	0.0468755		346.2	0.097507
8.21556	0.167856		15.2979	0.20347		4.96915	0.666203		18.4593	0.557133		17.0223	0.844911		346.4	0.00412157		346.4	0.0100957		346.4	0.0209119		346.4	0.0468492		346.4	0.0974539
1.7672	0.560783		15.2979	0.172264		4.96915	0.668486		18.4593	0.500908		17.0223	0.836856		346.6	0.0041192		346.6	0.01009		346.6	0.0208999		346.6	0.046823		346.6	0.0974008
1.7672	0.499225		15.2979	0.181269		4.96915	0.692984		23.8441	0.533034		17.0223	0.836772		346.8	0.00411683		346.8	0.0100842		346.8	0.0208881		346.8	0.0467967		346.8	0.0973478
1.7672	0.501256		15.2979	0.20347		4.96915	0.678726		23.8441	0.537069		3.54261	0.938147		347	0.00411447		347	0.0100784		347	0.0208762		347	0.0467705		347	0.0972949
1.7672	0.478644		15.2979	0.172264		3.33404	0.70055		23.8441	0.492905		3.54261	0.946574		347.2	0.0041121		347.2	0.0100726		347.2	0.0208643		347.2	0.0467443		347.2	0.0972419
32.0753	0.0331077		14.3628	0.178113		3.33404	0.69855		23.8441	0.534405		3.54261	0.936854		347.4	0.00410974		347.4	0.0100669		347.4	0.0208525		347.4	0.0467182		347.4	0.0971891
32.0753	0.0401136		14.3628	0.176304		3.33404	0.730711		23.8441	0.533034		3.54261	0.932141		347.6	0.00410739		347.6	0.0100611		347.6	0.0208406		347.6	0.0466921		347.6	0.0971363
32.0753	0.041406		14.3628	0.164493		8.29421	0.537032		23.8441	0.537069		15.026	0.842536		347.8	0.00410503		347.8	0.0100554		347.8	0.0208288		347.8	0.046666		347.8	0.0970836
32.0753	0.0422889		14.3628	0.176811		8.29421	0.51712		23.8441	0.492905		15.026	0.85		348	0.00410268		348	0.0100496		348	0.020817		348	0.0466399		348	0.0970309
17.3808	0.0631179		14.3628	0.180249		8.29421	0.576988		23.8441	0.534405		15.026	0.872307		348.2	0.00410033		348.2	0.0100439		348.2	0.0208052		348.2	0.0466139		348.2	0.0969783
17.3808	0.0742798		14.3628	0.178113		8.29421	0.544406		23.8441	0.533034		15.026	0.854185		348.4	0.00409798		348.4	0.0100382		348.4	0.0207934		348.4	0.0465879		348.4	0.0969257
17.3808	0.0881166		14.3628	0.176304		8.29421	0.537032		23.8441	0.537069		15.7141	0.838462		348.6	0.00409564		348.6	0.0100325		348.6	0.0207817		348.6	0.046562		348.6	0.0968732
17.3808	0.0703053		14.3628	0.164493		8.29421	0.51712		23.8441	0.492905		15.7141	0.856866		348.8	0.00409329		348.8	0.0100267		348.8	0.0207699		348.8	0.046536		348.8	0.0968208
8.34012	0.135965		14.3628	0.176811		8.29421	0.576988		23.8441	0.534405		15.7141	0.860778		349	0.00409095		349	0.010021		349	0.0207582		349	0.0465101		349	0.0967684
8.34012	0.138175		14.3628	0.180249		8.29421	0.544406		23.8441	0.533034		7.4572	0.90152		349.2	0.00408862		349.2	0.0100153		349.2	0.0207464		349.2	0.0464842		349.2	0.0967161
8.34012	0.139731		4.80285	0.485566		5.63534	0.62748		23.8441	0.537069		7.4572	0.893554		349.4	0.00408628		349.4	0.0100096		349.4	0.0207347		349.4	0.0464584		349.4	0.0966638
8.34012	0.152347		4.80285	0.451996		5.63534	0.632772		23.8441	0.492905		7.4572	0.938811		349.6	0.00408395		349.6	0.0100039		349.6	0.020723		349.6	0.0464325		349.6	0.0966116
15.1973	0.0844969		4.80285	0.481035		5.63534	0.622789		23.8441	0.534405		7.4572	0.931798		349.8	0.00408163		349.8	0.00999827		349.8	0.0207113		349.8	0.0464067		349.8	0.0965594
15.1973	0.104468		4.80285	0.445061		5.63534	0.636282		9.55538	0.742601		13.2965	0.79886		350	0.0040793		350	0.00999259		350	0.0206996		350	0.046381		350	0.0965073
15.1973	0.0890792		4.80285	0.515501		5.63534	0.646328		9.55538	0.758495		13.2965	0.855451		350.2	0.00407698		350.2	0.00998692		350.2	0.020688		350.2	0.0463552		350.2	0.0964552
15.1973	0.102991		4.43416	0.469177		8.35016	0.528556		9.55538	0.759655		13.2965	0.84783		350.4	0.00407466		350.4	0.00998126		350.4	0.0206763		350.4	0.0463295		350.4	0.0964032
3.24234	0.343894		4.43416	0.463948		8.35016	0.492764		9.55538	0.765891		13.8629	0.82864		350.6	0.00407234		350.6	0.00997561		350.6	0.0206647		350.6	0.0463038		350.6	0.0963513
3.24234	0.346585		4.43416	0.448414		8.35016	0.536045		10.8068	0.737174		13.8629	0.867113		350.8	0.00407002		350.8	0.00996996		350.8	0.0206531		350.8	0.0462782		350.8	0.0962994
3.24234	0.38593		4.43416	0.560989		8.35016	0.588524		10.8068	0.747997		13.8629	0.867555		351	0.00406771		351	0.00996431		351	0.0206414		351	0.0462526		351	0.0962476
3.24234	0.370026		17.2253	0.147911		8.35016	0.528556		10.8068	0.737183		14.6512	0.843429		351.2	0.0040654		351.2	0.00995868		351.2	0.0206299		351.2	0.046227		351.2	0.0961958
4.45782	0.252014		17.2253	0.198753		8.35016	0.492764		10.8068	0.740168		14.6512	0.822816		351.4	0.00406309		351.4	0.00995305		351.4	0.0206183		351.4	0.0462014		351.4	0.0961441
4.45782	0.285482		17.2253	0.15625		8.35016	0.536045		6.10487	0.761095		14.6512	0.857424		351.6	0.00406079		351.6	0.00994742		351.6	0.0206067		351.6	0.0461759		351.6	0.0960924
4.45782	0.330876		17.2253	0.156414		8.35016	0.588524		6.10487	0.788233		17.9525	0.745796		351.8	0.00405849		351.8	0.00994181		351.8	0.0205951		351.8	0.0461504		351.8	0.0960408
4.45782	0.252301		17.2253	0.148978		8.6546	0.531129		6.10487	0.749402		17.9525	0.833808		352	0.00405619		352	0.00993619		352	0.0205836		352	0.0461249		352	0.0959893
18.643	0.0720215		12.3314	0.249836		8.6546	0.528447		12.8646	0.671696		17.9525	0.835241		352.2	0.00405389		352.2	0.00993059		352.2	0.0205721		352.2	0.0460994		352.2	0.0959378
18.643	0.0769058		12.3314	0.243321		8.6546	0.562894		12.8646	0.68435		17.9525	0.819414		352.4	0.00405159		352.4	0.00992499		352.4	0.0205605		352.4	0.046074		352.4	0.0958863
18.643	0.0775237		12.3314	0.250105		8.6546	0.555202		12.8646	0.659209		12.2703	0.86469		352.6	0.0040493		352.6	0.0099194		352.6	0.020549		352.6	0.0460486		352.6	0.095835
18.643	0.0885755		14.7447	0.183452		8.6546	0.548327		12.8646	0.674616		12.2703	0.901175		352.8	0.00404701		352.8	0.00991381		352.8	0.0205375		352.8	0.0460232		352.8	0.0957836
8.60839	0.161922		14.7447	0.235886		8.6546	0.531129		13.2736	0.696749		12.2703	0.854509		353	0.00404473		353	0.00990823		353	0.0205261		353	0.0459979		353	0.0957324
8.60839	0.142556		14.7447	0.161833		8.6546	0.528447		13.2736	0.675039		12.2703	0.8325		353.2	0.00404244		353.2	0.00990266		353.2	0.0205146		353.2	0.0459726		353.2	0.0956811
8.60839	0.148105		14.7447	0.154994		8.6546	0.562894		13.2736	0.660636		6.40557	0.914096		353.4	0.00404016		353.4	0.00989709		353.4	0.0205031		353.4	0.0459473		353.4	0.09563
8.60839	0.194971		14.7447	0.202237		8.6546	0.555202		13.2736	0.706103		6.40557	0.910785		353.6	0.00403788		353.6	0.00989153		353.6	0.0204917		353.6	0.045922		353.6	0.0955789
11.8406	0.10475		6.54406	0.440974		8.6546	0.548327		7.33101	0.800392		6.40557	0.926394		353.8	0.00403561		353.8	0.00988598		353.8	0.0204803		353.8	0.0458968		353.8	0.0955278
11.8406	0.110661		6.54406	0.388736		5.25549	0.640672		7.33101	0.816141		3.53394	0.931995		354	0.00403333		354	0.00988043		354	0.0204688		354	0.0458716		354	0.0954768
11.8406	0.102457		6.54406	0.375962		5.25549	0.665198		7.33101	0.809345		3.53394	0.946401		354.2	0.00403106		354.2	0.00987489		354.2	0.0204574		354.2	0.0458464		354.2	0.0954258
11.8406	0.112466		6.54406	0.31544		5.25549	0.668212		7.33101	0.788997		3.53394	0.919002		354.4	0.00402879		354.4	0.00986935		354.4	0.020446		354.4	0.0458212		354.4	0.095375
21.8314	0.069412		15.0881	0.149095		5.25549	0.678156		11.5775	0.639814		16.9723	0.793108		354.6	0.00402653		354.6	0.00986382		354.6	0.0204347		354.6	0.0457961		354.6	0.0953241
21.8314	0.078986		15.0881	0.188929		5.25549	0.664616		11.5775	0.68208		16.9723	0.828228		354.8	0.00402426		354.8	0.0098583		354.8	0.0204233		354.8	0.045771		354.8	0.0952733
21.8314	0.0791737		15.0881	0.203328		2.40852	0.769189		11.5775	0.711491		16.9723	0.821517		355	0.004022		355	0.00985278		355	0.0204119		355	0.045746		355	0.0952226
21.8314	0.0601847		15.0881	0.17263		2.40852	0.740302		11.5775	0.66091		14.0769	0.753235		355.2	0.00401974		355.2	0.00984727		355.2	0.0204006		355.2	0.0457209		355.2	0.0951719
2.08987	0.437172		15.0881	0.181332		2.40852	0.77367		17.837	0.562113		14.0769	0.865437		355.4	0.00401749		355.4	0.00984176		355.4	0.0203893		355.4	0.0456959		355.4	0.0951213
2.08987	0.449944		14.0712	0.177395		2.40852	0.77761		17.837	0.487211		14.0769	0.776895		355.6	0.00401524		355.6	0.00983626		355.6	0.0203779		355.6	0.0456709		355.6	0.0950707
2.08987	0.475848		14.0712	0.182345		5.36326	0.632607		17.837	0.540444		14.0769	0.817442		355.8	0.00401298		355.8	0.00983077		355.8	0.0203666		355.8	0.045646		355.8	0.0950202
2.08987	0.430824		14.0712	0.167271		5.36326	0.627526		17.837	0.571685		10.7132	0.847107		356	0.00401074		356	0.00982528		356	0.0203554		356	0.045621		356	0.0949697
7.86952	0.168307		14.0712	0.172271		5.36326	0.672592		6.17173	0.777659		10.7132	0.912934		356.2	0.00400849		356.2	0.0098198		356.2	0.0203441		356.2	0.0455961		356.2	0.0949193
7.86952	0.155214		14.0712	0.169365		5.36326	0.693428		6.17173	0.837888		10.7132	0.868152		356.4	0.00400625		356.4	0.00981433		356.4	0.0203328		356.4	0.0455713		356.4	0.094869
7.86952	0.152342		6.08397	0.376227		5.36326	0.607222		6.17173	0.7952		4.5701	0.918542		356.6	0.00400401		356.6	0.00980886		356.6	0.0203216		356.6	0.0455464		356.6	0.0948187
7.86952	0.1764		6.08397	0.442019		5.26148	0.653572		6.17173	0.837494		4.5701	0.937802		356.8	0.00400177		356.8	0.0098034		356.8	0.0203103		356.8	0.0455216		356.8	0.0947684
4.17031	0.267909		6.08397	0.396868		5.26148	0.703379		4.3987	0.853472		4.5701	0.948696		357	0.00399953		357	0.00979794		357	0.0202991		357	0.0454968		357	0.0947182
4.17031	0.262862		6.08397	0.394452		5.26148	0.640488		4.3987	0.862592		4.5701	0.891788		357.2	0.0039973		357.2	0.00979249		357.2	0.0202879		357.2	0.045472		357.2	0.0946681
4.17031	0.262077		6.08397	0.411478		5.67549	0.605067		4.3987	0.85817		6.3278	0.8742		357.4	0.00399507		357.4	0.00978705		357.4	0.0202767		357.4	0.0454473		357.4	0.094618
4.17031	0.256551		3.26848	0.56782		5.67549	0.621306		4.3987	0.842685		6.3278	0.844339		357.6	0.00399284		357.6	0.00978161		357.6	0.0202655		357.6	0.0454226		357.6	0.094568
6.64953	0.136987		3.26848	0.602694		5.67549	0.721749		4.20293	0.854443		6.3278	0.89753		357.8	0.00399061		357.8	0.00977618		357.8	0.0202543		357.8	0.0453979		357.8	0.094518
6.64953	0.159864		3.26848	0.540958		5.67549	0.588985		4.20293	0.870411		73.6607	0.332873		358	0.00398839		358	0.00977075		358	0.0202431		358	0.0453732		358	0.0944681
6.64953	0.162249		3.26848	0.520208		5.67549	0.668296		4.20293	0.874687		73.6607	0.337315		358.2	0.00398617		358.2	0.00976533		358.2	0.020232		358.2	0.0453486		358.2	0.0944182
6.64953	0.173843		3.26848	0.582526		6.54839	0.567796		4.20293	0.875898		73.6607	0.379329		358.4	0.00398395		358.4	0.00975992		358.4	0.0202208		358.4	0.045324		358.4	0.0943684
8.88992	0.13062		4.21699	0.490719		6.54839	0.541398		5.56745	0.824174		73.6607	0.289686		358.6	0.00398174		358.6	0.00975451		358.6	0.0202097		358.6	0.0452994		358.6	0.0943186
8.88992	0.142013		4.21699	0.500937		6.54839	0.512517		5.56745	0.824564		10.1471	0.879368		358.8	0.00397952		358.8	0.00974911		358.8	0.0201986		358.8	0.0452749		358.8	0.0942689
8.88992	0.155086		4.21699	0.469608		6.54839	0.547351		5.56745	0.779329		10.1471	0.866639		359	0.00397731		359	0.00974371		359	0.0201875		359	0.0452503		359	0.0942192
7.83217	0.192145		4.21699	0.445041		6.54839	0.620176		5.56745	0.790105		10.1471	0.840531		359.2	0.0039751		359.2	0.00973832		359.2	0.0201764		359.2	0.0452258		359.2	0.0941696
7.83217	0.153886		4.21699	0.525694		7.91174	0.536339		16.9308	0.569548		10.1471	0.919471		359.4	0.0039729		359.4	0.00973294		359.4	0.0201653		359.4	0.0452014		359.4	0.09412
7.83217	0.15868		17.4684	0.137552		7.91174	0.562525		16.9308	0.585228		10.0238	0.910139		359.6	0.00397069		359.6	0.00972756		359.6	0.0201542		359.6	0.0451769		359.6	0.0940705
7.83217	0.187363		17.4684	0.171189		7.91174	0.579338		16.9308	0.582814		10.0238	0.919212		359.8	0.00396849		359.8	0.00972219		359.8	0.0201432		359.8	0.0451525		359.8	0.094021
2.16008	0.397563		17.4684	0.170731		7.91174	0.525729		16.9308	0.597978		10.0238	0.930727		360	0.00396629		360	0.00971682		360	0.0201321		360	0.0451281		360	0.0939716
2.16008	0.417086		17.4684	0.138146		5.74415	0.630095		13.8298	0.618462		10.0238	0.912485		360.2	0.0039641		360.2	0.00971146		360.2	0.0201211		360.2	0.0451037		360.2	0.0939223
2.16008	0.411739		17.4684	0.16278		5.74415	0.65359		13.8298	0.618194		9.41904	0.906749		360.4	0.0039619		360.4	0.00970611		360.4	0.0201101		360.4	0.0450794		360.4	0.093873
2.16008	0.418427		10.563	0.250741		5.74415	0.650869		13.8298	0.648282		9.41904	0.927255		360.6	0.00395971		360.6	0.00970076		360.6	0.0200991		360.6	0.0450551		360.6	0.0938237
4.86078	0.239737		10.563	0.24897		5.74415	0.650282		13.8298	0.637992		9.41904	0.933204		360.8	0.00395752		360.8	0.00969542		360.8	0.0200881		360.8	0.0450308		360.8	0.0937745
4.86078	0.246673		10.563	0.229415		5.74415	0.660423		4.48175	0.766037		17.0306	0.800575		361	0.00395534		361	0.00969008		361	0.0200771		361	0.0450065		361	0.0937254
4.86078	0.225229		10.563	0.236958		12.3468	0.407164		4.48175	0.826094		17.0306	0.856383		361.2	0.00395315		361.2	0.00968475		361.2	0.0200661		361.2	0.0449823		361.2	0.0936763
4.86078	0.277238		10.563	0.252694		12.3468	0.396218		4.48175	0.863369		17.0306	0.790528		361.4	0.00395097		361.4	0.00967943		361.4	0.0200551		361.4	0.0449581		361.4	0.0936272
7.7873	0.151776		13.7338	0.237396		12.3468	0.417838		2.99947	0.869054		16.0823	0.836645		361.6	0.00394879		361.6	0.00967411		361.6	0.0200442		361.6	0.0449339		361.6	0.0935782
7.7873	0.14451		13.7338	0.224169		12.3468	0.45172		2.99947	0.870887		16.0823	0.861143		361.8	0.00394661		361.8	0.00966879		361.8	0.0200333		361.8	0.0449097		361.8	0.0935293
7.7873	0.151707		13.7338	0.203383		12.3468	0.455023		2.99947	0.872454		16.0823	0.84453		362	0.00394444		362	0.00966349		362	0.0200223		362	0.0448856		362	0.0934804
7.7873	0.237215		13.7338	0.240153		11.9632	0.412517		2.99947	0.82244		16.0823	0.852287		362.2	0.00394227		362.2	0.00965819		362.2	0.0200114		362.2	0.0448615		362.2	0.0934315
13.8436	0.096417		13.7338	0.221973		11.9632	0.411493		5.52397	0.81761		17.4201	0.755798		362.4	0.0039401		362.4	0.00965289		362.4	0.0200005		362.4	0.0448374		362.4	0.0933828
13.8436	0.0965153		14.2359	0.186311		11.9632	0.435461		5.52397	0.841404		17.4201	0.84814		362.6	0.00393793		362.6	0.0096476		362.6	0.0199896		362.6	0.0448134		362.6	0.093334
13.8436	0.109091		14.2359	0.190846		11.9632	0.382205		5.52397	0.838126		17.4201	0.810694		362.8	0.00393577		362.8	0.00964232		362.8	0.0199788		362.8	0.0447893		362.8	0.0932853
13.8436	0.118555		14.2359	0.171105		11.9632	0.433754		5.52397	0.843601		15.0162	0.837902		363	0.0039336		363	0.00963704		363	0.0199679		363	0.0447653		363	0.0932367
4.00085	0.303972		14.2359	0.163694		14.5956	0.37986		4.49395	0.865028		15.0162	0.847264		363.2	0.00393144		363.2	0.00963176		363.2	0.019957		363.2	0.0447413		363.2	0.0931881
4.00085	0.309086		14.2359	0.190713		14.5956	0.364612		4.49395	0.873559		15.0162	0.856659		363.4	0.00392928		363.4	0.0096265		363.4	0.0199462		363.4	0.0447174		363.4	0.0931396
4.00085	0.301427		1.975	0.692331		14.5956	0.362008		4.49395	0.893859		15.0783	0.830503		363.6	0.00392713		363.6	0.00962124		363.6	0.0199354		363.6	0.0446935		363.6	0.0930911
4.75116	0.266572		1.975	0.692325		9.22843	0.415494		4.49395	0.8623		15.0783	0.86673		363.8	0.00392498		363.8	0.00961598		363.8	0.0199245		363.8	0.0446696		363.8	0.0930426
4.75116	0.25434		1.975	0.659212		9.22843	0.497693		11.2982	0.607499		15.0783	0.834079		364	0.00392283		364	0.00961073		364	0.0199137		364	0.0446457		364	0.0929943
4.75116	0.270422		1.975	0.630148		9.22843	0.550474		11.2982	0.669581		15.0783	0.849306		364.2	0.00392068		364.2	0.00960549		364.2	0.0199029		364.2	0.0446218		364.2	0.0929459
12.9488	0.090415		1.975	0.679812		4.09178	0.608901		11.2982	0.72946		4.74531	0.938536		364.4	0.00391853		364.4	0.00960025		364.4	0.0198922		364.4	0.044598		364.4	0.0928976
12.9488	0.0966133		14.4919	0.188093		4.09178	0.678479		11.2982	0.686616		4.74531	0.938109		364.6	0.00391639		364.6	0.00959502		364.6	0.0198814		364.6	0.0445742		364.6	0.0928494
12.9488	0.100989		14.4919	0.227563		4.09178	0.714819		10.159	0.721129		4.74531	0.954556		364.8	0.00391425		364.8	0.00958979		364.8	0.0198706		364.8	0.0445504		364.8	0.0928012
12.9488	0.112077		14.4919	0.167956		4.09178	0.666921		10.159	0.723056		4.74531	0.946129		365	0.00391211		365	0.00958457		365	0.0198599		365	0.0445267		365	0.0927531
10.4405	0.125869		14.4919	0.168257		4.09178	0.737546		10.159	0.669904		15.0553	0.8183		365.2	0.00390997		365.2	0.00957935		365.2	0.0198491		365.2	0.044503		365.2	0.092705
10.4405	0.152956		14.4919	0.208671		6.92247	0.543503		10.159	0.655862		15.0553	0.838117		365.4	0.00390784		365.4	0.00957414		365.4	0.0198384		365.4	0.0444793		365.4	0.0926569
10.4405	0.14786		4.90689	0.462725		6.92247	0.593633		12.8527	0.647572		15.0553	0.878662		365.6	0.0039057		365.6	0.00956894		365.6	0.0198277		365.6	0.0444556		365.6	0.092609
17.7639	0.0662005		4.90689	0.457223		6.92247	0.612973		12.8527	0.686061		15.0553	0.826815		365.8	0.00390357		365.8	0.00956374		365.8	0.019817		365.8	0.044432		365.8	0.092561
17.7639	0.0663624		4.90689	0.422571		6.92247	0.610326		12.8527	0.701677		16.8403	0.821378		366	0.00390145		366	0.00955855		366	0.0198063		366	0.0444083		366	0.0925131
17.7639	0.0686656		4.90689	0.531861		6.92247	0.605552		12.8527	0.669092		16.8403	0.840002		366.2	0.00389932		366.2	0.00955336		366.2	0.0197956		366.2	0.0443847		366.2	0.0924653
17.7639	0.0684166		10.5711	0.231625		14.02	0.391321		10.5598	0.687856		16.8403	0.837727		366.4	0.0038972		366.4	0.00954818		366.4	0.019785		366.4	0.0443612		366.4	0.0924175
5.24079	0.208212		10.5711	0.266561		14.02	0.373447		10.5598	0.75459		16.7629	0.826609		366.6	0.00389508		366.6	0.00954301		366.6	0.0197743		366.6	0.0443376		366.6	0.0923698
5.24079	0.218286		10.5711	0.251996		14.02	0.396338		10.5598	0.743502		16.7629	0.836683		366.8	0.00389296		366.8	0.00953784		366.8	0.0197637		366.8	0.0443141		366.8	0.0923221
[truncated: 45,802 more rows]

## Sheet: Figure2c
Points					Lines
[truncated: 16 more rows]

## Sheet: Figure3_SkeletalMuscleVLiver
X	Y
17.1042	37.236
15.7016	37.216
[truncated: 426 more rows]

## Sheet: Figure3_CartilageVLiver
X	Y
[truncated: 993 more rows]

[truncated: 53 more sheets: Figure3_CartilageVSkeletalMuscl, Figure3_MucosaVLiver, Figure3_MucosaVSkeletalMuscle, Figure3_MucosaVCartilage, Figure3_WholeBloodVLiver, Figure3_WholeBloodVSkeletalMusc, Figure3_WholeBloodVCartilage, Figure3_WholeBloodVMucosa, Figure4a_SkeletalMuscle, Figure4a_Mucosa, Figure4b_Myosin4, Figure5_ShortLived, Figure5_LongLived, Figure6_Liver, Figure6_Cartilage, Figure7a, Figure7b_Lys0Lys0, Figure7b_Lys0Lys8, Figure7b_Lys8Lys8, FigureS1 …]
